# Supplementary material for: Transcriptional responses of cancer cells to heat shock-inducing stimuli involve amplification of robust HSF1 binding
Source: Nat Commun. 2023 Nov 16;14:7420. doi: 10.1038/s41467-023-43157-7 (PMC10654513; doi:10.1038/s41467-023-43157-7)
Supplement: Supplementary file 4 — Supplementary Data 1 [file 41467_2023_43157_MOESM4_ESM.xlsx]

## Sheet: Alignment_statistics
Sample	Sample ID	Unique aligned reads	Raw reads
ChIP-seq Pol II
MCF7 NHS	18-088-001	29663449	46407009
MCF7 HS	18-088-002	29071456	45020711
MCF7 As	18-088-003	22620511	37436735
MCF7 NHS	18-133-004	25942810	39363347
MCF7 HS	18-133-005	22878808	34229477
MCF7 As	18-133-006	26498889	48408863
ChIP-seq H3K4Me3
MCF7 NHS	18-068-002	9313112	11388863
MCF7 HS	18-068-004	7212931	8929442
MCF7 NHS	18-068-006	9446441	11444985
MCF7 HS	18-068-008	6534334	8028089
ChIP-seq HSF1
MCF7 NHS R1	G2020-27-1	25814675	33385062
MCF7 HS R1	G2020-27-2	25117256	35985218
MCF7 As R1	G2020-27-3	36518680	46773049
MCF7 NHS R2	G2020-27-4	76902342	99333437
MCF7 HS R2	G2020-27-5	44087721	56327380
MCF7 As R2	G2020-27-6	39565925	51847513
Input_1	G2023-11-1	121785999	138818865
Input_2	G2023-11-2	130857868	149928076
MCF7 NHS R3	G2023-11-3	115911164	131993600
MCF7 HS R3	G2023-11-4	104356728	134075635
K562 NHS R1	G2020-27-7	38838566	49390022
K562 HS R1	G2020-27-8	41483863	51394206
K562 As R1	G2020-27-9	21395486	27256134
K562 NHS R2	G2020-27-10	48259533	61692523
K562 HS R2	G2020-27-11	47151652	59516123
K562 As R2	G2020-27-12	52486942	67928966
ChIP-seq HSF1_polyclonal
MCF7_NHS	HSF1-Cont-IP-1	11448534	12972702
MCF7_NHS	HSF1-Cont-IP-2	13531075	15724511
MCF7 HS	HSF1-HS-IP-1	9763924	12222090
MCF7 HS	HSF1-HS-IP-2	11431811	14486353
PRO-seq
MCF7 NHS	19_043_001	152472060	253920241
MCF7 HS	19_043_003	65481508	131825350
MCF7 As	19_043_005	85933218	175634410
MCF7 NHS	19_043_007	121323558	209601538
MCF7 HS	19_043_009	71571374	119146553
MCF7 As	19_043_011	88486907	152075899
K562 NHS	19_009_001	50422407	124100428
K562 HS	19_009_002	67908889	183115885
K56s As	19_009_003	74674192	178379910
ATAC-seq
MCF7 NHS	I9041-01	30664801	36508983
MCF7 HS	I9041-02	35696345	42798658
MCF7 As	I9041-03	22945669	28390876
MCF7 NHS	I9063-01	34505044	40778084
MCF7 HS	I9063-02	31778832	37926844
MCF7 As	I9063-03	34191807	41942872
