# Supplementary material for: Transcriptional responses of cancer cells to heat shock-inducing stimuli involve amplification of robust HSF1 binding
Source: Nat Commun. 2023 Nov 16;14:7420. doi: 10.1038/s41467-023-43157-7 (PMC10654513; doi:10.1038/s41467-023-43157-7)
Supplement: Supplementary file 5 — Supplementary Data 2 [file 41467_2023_43157_MOESM5_ESM.xlsx]

## Sheet: MCF7_HSF1_HS_peaks
chr1	23731	23997
chr1	96239	96862
chr1	242621	242927
chr1	460790	461115
chr1	522362	522937
chr1	786433	786953
chr1	795327	795567
chr1	878251	878685
chr1	993492	993759
chr1	1007862	1008290
chr1	1070580	1071209
chr1	1079166	1079674
chr1	1089645	1089912
chr1	1098751	1099287
chr1	1150697	1151207
chr1	1310596	1310833
chr1	1358249	1358843
chr1	1368589	1368831
chr1	1577985	1578269
chr1	1641113	1641535
chr1	1655126	1655432
chr1	1706705	1707140
chr1	1709146	1709429
chr1	1711530	1712028
chr1	1720504	1720939
chr1	1785429	1785699
chr1	1823138	1823493
chr1	1933048	1933678
chr1	2094677	2095205
chr1	2163557	2163824
chr1	2244507	2244910
chr1	2282154	2282679
chr1	2304134	2304511
chr1	2406472	2407000
chr1	2489372	2489666
chr1	2726443	2726690
chr1	2791800	2792088
chr1	2831197	2831743
chr1	3020652	3021150
chr1	3021484	3021786
chr1	3023605	3024037
chr1	3048632	3049465
chr1	3054973	3055534
chr1	3077550	3077892
chr1	3115940	3116311
chr1	3178311	3178761
chr1	3198509	3198933
chr1	3212270	3212809
chr1	3278790	3279463
chr1	3304955	3305297
chr1	3330212	3330703
chr1	3335323	3335757
chr1	3382684	3383206
chr1	3400246	3400789
chr1	3462259	3462645
chr1	3529896	3530393
chr1	3540715	3541170
chr1	3651294	3651674
chr1	3670945	3671349
chr1	3680806	3681073
chr1	3691439	3691855
chr1	3773720	3774046
chr1	4046372	4046653
chr1	4055977	4056392
chr1	4064376	4064795
chr1	4131332	4131599
chr1	4342122	4342656
chr1	4361874	4362409
chr1	4520767	4521054
chr1	4521423	4521714
chr1	4706646	4706945
chr1	4730577	4731141
chr1	4790111	4790367
chr1	4987410	4987677
chr1	5494166	5494636
chr1	5531799	5532169
chr1	5551663	5552126
chr1	5631028	5631479
chr1	5868202	5868556
chr1	6021667	6022096
chr1	6119060	6119430
chr1	6150011	6150564
chr1	6172476	6172797
chr1	6260600	6260992
chr1	6280407	6280795
chr1	6410414	6410870
chr1	6418216	6418494
chr1	6445664	6446087
chr1	6453422	6453907
chr1	6683388	6683884
chr1	6778088	6778598
chr1	6919993	6920282
chr1	7042970	7043442
chr1	7059687	7059954
chr1	7101750	7102284
chr1	7106277	7106645
chr1	7145379	7145803
chr1	7177637	7178086
chr1	7277844	7278167
chr1	7286575	7286842
chr1	7418860	7419351
chr1	7435088	7435369
chr1	7439269	7439747
chr1	7505157	7505515
chr1	7551228	7551816
chr1	7709002	7709347
chr1	7723836	7724234
chr1	7916531	7916897
chr1	8021812	8022298
chr1	8100684	8101172
chr1	8130382	8130955
chr1	8137938	8138549
chr1	8176675	8177110
chr1	8181357	8181769
chr1	8226156	8226432
chr1	8264414	8264824
chr1	8319297	8319807
chr1	8650753	8651126
chr1	8728204	8728499
chr1	8771825	8772461
chr1	8857346	8857701
chr1	8874943	8875314
chr1	8975108	8975644
chr1	9001771	9002267
chr1	9048097	9048364
chr1	9133031	9133430
chr1	9241045	9241511
chr1	9350637	9350879
chr1	9388907	9389321
chr1	9398807	9399115
chr1	9405564	9406230
chr1	9436473	9436784
chr1	9512573	9513130
chr1	9519067	9519541
chr1	9688235	9688670
chr1	9716031	9716429
chr1	9741742	9742219
chr1	9894546	9895051
chr1	9902917	9903411
chr1	9950464	9950872
chr1	9953239	9953728
chr1	10003395	10004063
chr1	10232502	10232857
chr1	10323736	10324207
chr1	10508106	10508373
chr1	10760031	10760406
chr1	10817890	10818250
chr1	11018616	11018960
chr1	11029053	11029656
chr1	11126403	11126685
chr1	11193057	11193472
chr1	11273910	11274370
chr1	11447725	11448020
chr1	11507679	11508068
chr1	11508298	11508789
chr1	11658566	11658837
chr1	11797124	11797440
chr1	11800612	11801240
chr1	11814510	11814777
chr1	11866408	11866824
chr1	11953218	11953795
chr1	11968980	11969247
chr1	11971099	11971419
chr1	11994585	11994995
chr1	12006194	12006610
chr1	12141536	12142005
chr1	12195896	12196163
chr1	12493890	12494316
chr1	12540702	12540999
chr1	12588252	12588628
chr1	12678410	12678672
chr1	12679825	12680144
chr1	12775707	12776164
chr1	13831487	13831935
chr1	13868780	13869189
chr1	13992192	13992632
chr1	14137655	14137922
chr1	14148600	14148947
chr1	14195463	14195945
chr1	14198151	14198662
chr1	14208053	14208495
chr1	14381723	14382280
chr1	14387812	14388243
chr1	14534016	14534463
chr1	14577865	14578223
chr1	14582971	14583238
chr1	14607807	14608353
chr1	14752182	14752680
chr1	14808219	14808582
chr1	15068598	15068929
chr1	15197521	15198059
chr1	15218053	15218621
chr1	15296741	15297108
chr1	15303840	15304094
chr1	15343037	15343546
chr1	15353845	15354390
chr1	15479254	15479503
chr1	15498992	15499467
chr1	15521848	15522331
chr1	15650787	15651195
chr1	15667787	15668221
chr1	15739071	15739317
chr1	15790797	15791102
chr1	15851109	15851409
chr1	16121496	16121921
chr1	16162004	16163042
chr1	16212692	16213078
chr1	16235814	16236122
chr1	16321182	16321707
chr1	16380460	16380756
chr1	16766755	16767325
chr1	16871935	16872228
chr1	16891397	16891784
chr1	16892737	16893656
chr1	16899689	16899997
chr1	16905486	16906230
chr1	16911885	16912214
chr1	16918151	16918777
chr1	16934764	16935403
chr1	17222313	17222863
chr1	17222943	17223173
chr1	17291788	17292266
chr1	17563203	17563540
chr1	17571834	17572548
chr1	17624109	17624393
chr1	17766022	17766306
chr1	17887950	17888644
chr1	17908778	17909081
chr1	17922726	17923107
chr1	18046467	18046992
chr1	18052591	18053026
chr1	18123943	18124372
chr1	18415538	18415876
chr1	18470826	18471237
chr1	18620147	18620563
chr1	18660130	18660404
chr1	18790983	18791565
chr1	18794985	18795271
chr1	18818435	18818781
chr1	18945019	18945319
chr1	19008801	19009169
chr1	19052163	19052724
chr1	19147363	19147630
chr1	19263442	19263827
chr1	19288519	19288875
chr1	19596203	19596861
chr1	19611608	19612306
chr1	19696395	19696685
chr1	19712386	19712774
chr1	19833325	19833726
chr1	19969605	19970151
chr1	19970861	19971141
chr1	20024864	20025153
chr1	20072484	20072905
chr1	20113249	20113899
chr1	20285735	20286153
chr1	20405551	20405982
chr1	20409641	20409908
chr1	20475674	20476298
chr1	20513509	20513904
chr1	20577147	20577610
chr1	20591993	20592772
chr1	20663132	20663535
chr1	20684706	20685027
chr1	20838513	20839093
chr1	20857492	20857756
chr1	21033395	21033960
chr1	21071896	21072287
chr1	21308421	21308918
chr1	21375506	21375945
chr1	21457816	21458094
chr1	21695080	21695497
chr1	21731177	21731611
chr1	21795009	21795549
chr1	21819526	21819940
chr1	21967708	21967986
chr1	21982918	21983234
chr1	22108181	22108582
chr1	22130216	22130646
chr1	22196325	22196715
chr1	22231326	22231632
chr1	22258014	22258485
chr1	22432039	22432495
chr1	22490149	22490500
chr1	22492835	22493273
chr1	22498465	22498844
chr1	22541356	22541853
chr1	22579235	22579557
chr1	22585549	22585928
chr1	22590282	22590676
chr1	22778083	22778373
chr1	22799015	22799494
chr1	22826508	22827010
chr1	22969308	22969794
chr1	23083076	23083600
chr1	23090118	23090594
chr1	23119366	23119846
chr1	23159214	23159618
chr1	23345678	23346026
chr1	23362164	23362491
chr1	23426287	23426728
chr1	23523057	23523554
chr1	23695696	23696261
chr1	23799790	23800268
chr1	23809597	23809954
chr1	23886042	23886461
chr1	23887714	23888119
chr1	23911992	23912324
chr1	23944366	23944739
chr1	23978000	23978338
chr1	24055745	24056012
chr1	24128668	24129181
chr1	24234823	24235139
chr1	24243400	24243690
chr1	24444021	24444591
chr1	24484383	24484762
chr1	24528239	24528829
chr1	24716555	24717061
chr1	24735875	24736344
chr1	24751042	24751328
chr1	24799279	24799743
chr1	24898471	24898831
chr1	25068532	25068911
chr1	25120182	25120567
chr1	25246475	25246771
chr1	25260671	25261041
chr1	25421709	25422163
chr1	25496018	25496523
chr1	25897513	25897822
chr1	26205138	26205695
chr1	26217038	26217591
chr1	26246723	26247335
chr1	26339403	26339870
chr1	26459118	26459447
chr1	26611301	26611768
chr1	26629408	26629815
chr1	26758324	26758739
chr1	26813793	26814033
chr1	27157890	27158319
chr1	27191659	27192118
chr1	27234084	27234594
chr1	27247611	27248293
chr1	27293316	27293907
chr1	27467716	27468058
chr1	27626012	27626295
chr1	27693315	27693704
chr1	27709813	27710301
chr1	27742985	27743333
chr1	27902008	27902251
chr1	27904456	27904723
chr1	27985958	27986486
chr1	28152825	28153201
chr1	28187989	28188302
chr1	28209879	28210119
chr1	28334853	28335306
chr1	28415107	28415418
chr1	28640615	28641056
chr1	28697136	28697522
chr1	28764541	28764808
chr1	28784151	28784543
chr1	28929894	28930385
chr1	29002357	29002796
chr1	29006050	29006513
chr1	29137451	29137985
chr1	29298728	29299096
chr1	29566800	29567189
chr1	29616833	29617267
chr1	29661792	29662098
chr1	29736269	29736580
chr1	29775835	29776157
chr1	29825385	29825796
chr1	29830427	29830908
chr1	30258087	30258454
chr1	30631728	30632191
chr1	30800386	30800739
chr1	30804960	30805240
chr1	30946626	30947031
chr1	31224788	31225256
chr1	31247954	31248502
chr1	31316716	31317004
chr1	31331901	31332191
chr1	31384160	31384487
chr1	31497529	31498065
chr1	31643480	31643997
chr1	31800152	31800600
chr1	31976611	31977179
chr1	32015014	32015520
chr1	32019252	32019765
chr1	32152283	32152660
chr1	32480041	32480611
chr1	32646196	32646681
chr1	32706902	32707230
chr1	32798738	32799181
chr1	32837884	32838312
chr1	32913879	32914183
chr1	32930431	32931083
chr1	32962803	32963071
chr1	33116634	33116874
chr1	33168375	33168681
chr1	33182327	33182772
chr1	33211721	33211988
chr1	33221174	33221665
chr1	33233508	33233787
chr1	33369839	33370118
chr1	33378359	33378836
chr1	33500783	33501172
chr1	33551084	33551402
chr1	33592703	33593237
chr1	33628982	33629415
chr1	33842695	33843162
chr1	34258752	34259066
chr1	34845429	34845773
chr1	35657139	35657514
chr1	35736601	35737054
chr1	36274765	36275148
chr1	36562158	36562546
chr1	36600186	36600659
chr1	36675385	36675801
chr1	36852060	36852591
chr1	36945387	36945816
chr1	37106102	37106413
chr1	37341373	37341867
chr1	37351120	37351578
chr1	37537116	37537554
chr1	37786697	37787077
chr1	37945050	37945647
chr1	37980299	37980677
chr1	38283202	38283651
chr1	38320005	38320544
chr1	38338380	38338746
chr1	38440586	38441057
chr1	38589035	38589375
chr1	38659873	38660381
chr1	39137367	39137772
chr1	39156579	39156920
chr1	39260066	39260608
chr1	39542180	39542669
chr1	39588266	39588534
chr1	39598761	39599220
chr1	39608363	39608832
chr1	39871112	39871441
chr1	39975499	39975766
chr1	39990018	39990381
chr1	39991489	39991770
chr1	40061441	40061925
chr1	40089626	40090084
chr1	40315199	40315636
chr1	40319759	40320200
chr1	40357917	40358408
chr1	40454657	40455125
chr1	40897079	40897673
chr1	41077905	41078426
chr1	41103984	41104315
chr1	41367552	41368038
chr1	41819340	41819710
chr1	41888676	41889105
chr1	41902357	41902784
chr1	41950850	41951117
chr1	41981842	41982269
chr1	41987863	41988303
chr1	42366514	42366754
chr1	42421300	42421835
chr1	43147903	43148149
chr1	43412774	43413219
chr1	43902819	43903092
chr1	43988721	43988985
chr1	43996076	43996482
chr1	44215134	44215401
chr1	44296327	44296835
chr1	44451976	44452324
chr1	44471526	44472016
chr1	44491402	44491849
chr1	44661432	44661699
chr1	44678710	44679212
chr1	44792684	44793093
chr1	44938441	44938793
chr1	45180690	45181027
chr1	45192564	45192952
chr1	45401719	45402183
chr1	45452346	45452630
chr1	45794984	45795445
chr1	45965528	45965974
chr1	45986887	45987573
chr1	46170351	46170931
chr1	46215940	46216478
chr1	46343940	46344447
chr1	46357935	46358508
chr1	46600519	46600944
chr1	46805056	46805323
chr1	46957190	46957560
chr1	47077715	47078267
chr1	47155161	47155663
chr1	47855363	47855866
chr1	48174581	48174986
chr1	48397075	48397676
chr1	48549246	48549557
chr1	48639392	48639677
chr1	49038514	49039041
chr1	49085387	49085855
chr1	49388877	49389265
chr1	50420250	50420536
chr1	50588779	50589143
chr1	51020424	51020665
chr1	51252505	51252920
chr1	51788242	51788621
chr1	51803870	51804241
chr1	52035289	52035801
chr1	52607234	52607767
chr1	52719172	52719533
chr1	52865556	52865928
chr1	52870957	52871307
chr1	53367050	53367356
chr1	53605456	53605885
chr1	53739568	53740133
chr1	53860431	53860860
chr1	53924291	53924879
chr1	54012259	54012660
chr1	54355502	54355930
chr1	54422750	54423165
chr1	54789068	54789500
chr1	54953894	54954167
chr1	55168346	55168737
chr1	55231260	55231640
chr1	55323921	55324438
chr1	55437756	55438108
chr1	55746907	55747202
chr1	55748912	55749238
chr1	56056160	56056459
chr1	56909629	56909913
chr1	56982706	56983317
chr1	57038862	57039368
chr1	57239198	57239503
chr1	58979602	58980049
chr1	59011634	59012085
chr1	59086733	59087054
chr1	59249599	59250109
chr1	59270557	59271109
chr1	59290535	59291200
chr1	59395309	59395583
chr1	59606701	59607111
chr1	60595705	60596039
chr1	60688943	60689382
chr1	60709205	60709627
chr1	61608622	61608957
chr1	61637496	61637855
chr1	61670968	61671250
chr1	62054514	62055206
chr1	62472759	62473214
chr1	62609618	62610179
chr1	62696388	62696807
chr1	62707122	62707540
chr1	63377895	63378238
chr1	63452779	63453137
chr1	63793163	63793817
chr1	63988940	63989495
chr1	64658541	64658888
chr1	64933794	64934130
chr1	65061955	65062235
chr1	65213780	65214159
chr1	65407407	65407686
chr1	65548890	65549193
chr1	65636179	65636524
chr1	65712158	65712574
chr1	65726626	65726890
chr1	65774656	65774924
chr1	66740400	66740704
chr1	66918415	66919067
chr1	67929714	67930097
chr1	68064736	68065236
chr1	68270423	68270882
chr1	68290591	68290974
chr1	68296379	68296646
chr1	68410488	68410786
chr1	68484721	68484988
chr1	68573438	68573724
chr1	68586804	68587116
chr1	68601955	68602354
chr1	69486318	69486884
chr1	72324715	72325089
chr1	75198538	75199054
chr1	75199689	75200200
chr1	76225509	76225847
chr1	76256851	76257354
chr1	78470204	78470797
chr1	78536380	78536894
chr1	78853141	78853472
chr1	79664460	79664935
chr1	80112584	80113029
chr1	80663724	80664190
chr1	80756273	80756828
chr1	80981334	80981581
chr1	81059585	81059921
chr1	81363284	81363655
chr1	81601217	81601520
chr1	82148261	82148585
chr1	82266945	82267412
chr1	82595698	82596083
chr1	83241220	83241655
chr1	83830464	83830854
chr1	84958722	84959047
chr1	85085113	85085642
chr1	85690789	85691311
chr1	85744492	85745087
chr1	85771346	85771787
chr1	85869910	85870177
chr1	85970030	85970504
chr1	86077639	86077979
chr1	87761225	87761529
chr1	87783949	87784226
chr1	87943920	87944362
chr1	87947763	87948118
chr1	87963646	87963953
chr1	88588268	88588773
chr1	89253754	89254051
chr1	89487350	89487648
chr1	90460037	90460512
chr1	91627306	91627848
chr1	93244219	93244486
chr1	93645321	93645764
chr1	93739002	93739369
chr1	94095133	94095591
chr1	94103971	94104471
chr1	94344588	94345065
chr1	94511149	94511493
chr1	94516357	94516827
chr1	94583813	94584367
chr1	94947013	94947527
chr1	95325845	95326266
chr1	95440266	95440625
chr1	95577928	95578243
chr1	95582280	95582547
chr1	96698952	96699386
chr1	96828010	96828667
chr1	96909517	96909888
chr1	96919075	96919480
chr1	97182991	97183404
chr1	97428414	97429088
chr1	97587835	97588200
chr1	97603503	97604244
chr1	97949850	97950215
chr1	99470408	99470819
chr1	100431199	100431522
chr1	100624665	100624939
chr1	100714165	100714405
chr1	100816643	100817145
chr1	100868714	100869202
chr1	100947854	100948235
chr1	101756038	101756470
chr1	101761395	101761742
chr1	102655948	102656255
chr1	103637486	103637943
chr1	104547128	104547408
chr1	106774890	106775184
chr1	106953249	106953603
chr1	107125460	107125983
chr1	107163363	107163704
chr1	107189911	107190178
chr1	107203586	107203896
chr1	107360401	107360668
chr1	107368180	107368671
chr1	107374174	107374660
chr1	107609226	107609534
chr1	107684533	107684900
chr1	107714038	107714411
chr1	107921688	107922219
chr1	108115206	108115810
chr1	108225738	108226115
chr1	108267163	108267639
chr1	108340388	108340742
chr1	108433212	108433764
chr1	108435423	108435844
chr1	108483884	108484271
chr1	108598977	108599493
chr1	108621756	108622119
chr1	108731790	108732116
chr1	108849583	108850010
chr1	108929495	108930077
chr1	109045455	109045933
chr1	109355922	109356284
chr1	109500769	109501045
chr1	109642596	109642846
chr1	109704886	109705299
chr1	109782661	109783274
chr1	109791689	109792112
chr1	109859338	109859793
chr1	109943016	109943454
chr1	110143714	110144017
chr1	110175722	110176098
chr1	110435222	110435588
chr1	110444415	110444840
chr1	110460514	110461114
chr1	110502086	110502661
chr1	110540375	110540843
chr1	110577994	110578376
chr1	110632506	110632874
chr1	110684665	110685002
chr1	110730138	110730663
chr1	110750518	110750785
chr1	110886454	110886929
chr1	110893480	110893796
chr1	110913366	110913812
chr1	110955129	110955579
chr1	111400685	111401081
chr1	111505567	111506207
chr1	111709659	111709985
chr1	111744939	111745448
chr1	111818016	111818411
chr1	112119287	112119582
chr1	112232569	112233275
chr1	112312112	112312468
chr1	112332488	112332949
chr1	112495026	112495325
chr1	112531925	112532189
chr1	112676109	112676582
chr1	113118053	113118613
chr1	113652857	113653165
chr1	113748841	113749389
chr1	113760325	113760890
chr1	113791068	113791515
chr1	113931244	113931647
chr1	113981646	113982032
chr1	114046241	114046585
chr1	114084887	114085132
chr1	114217104	114217429
chr1	114354727	114355267
chr1	114447259	114447986
chr1	114460116	114460406
chr1	114471949	114472249
chr1	114499306	114499558
chr1	114576110	114576772
chr1	114781213	114781500
chr1	114799184	114799641
chr1	114804314	114804827
chr1	114889189	114889525
chr1	115053678	115054024
chr1	115124124	115124610
chr1	115278179	115278527
chr1	115287121	115287483
chr1	115595817	115596123
chr1	115660696	115661160
chr1	115826757	115827180
chr1	116257257	116257752
chr1	116376489	116377179
chr1	116495319	116495919
chr1	116627221	116627623
chr1	116666706	116667116
chr1	116746300	116746567
chr1	116782722	116783010
chr1	116788087	116788400
chr1	116810706	116811111
chr1	116833150	116833465
chr1	116890327	116890754
chr1	117081126	117081499
chr1	117117060	117117598
chr1	117241108	117241524
chr1	117273644	117274181
chr1	117279901	117280462
chr1	117351103	117351547
chr1	117542387	117542711
chr1	117578732	117579013
chr1	117620015	117620450
chr1	117752257	117752691
chr1	117753597	117753976
chr1	118083550	118084049
chr1	118095034	118095431
chr1	118197501	118198118
chr1	118238642	118239168
chr1	118283469	118283850
chr1	118369036	118369578
chr1	119042126	119042556
chr1	119644095	119644563
chr1	119859244	119859605
chr1	119909924	119910583
chr1	119981580	119982142
chr1	119983205	119983559
chr1	120228826	120229387
chr1	120386787	120387391
chr1	120408381	120408664
chr1	120588802	120589253
chr1	120603989	120604333
chr1	120606954	120607221
chr1	120647960	120648352
chr1	120688376	120688759
chr1	120874582	120874886
chr1	120894479	120894758
chr1	120924505	120924999
chr1	142617304	142617580
chr1	142704890	142705229
chr1	142710749	142711016
chr1	143349652	143349919
chr1	143435899	143436221
chr1	143729858	143730216
chr1	143745122	143745668
chr1	143955283	143955646
chr1	144018682	144019240
chr1	144092980	144093454
chr1	144146552	144147211
chr1	144152603	144152894
chr1	144159754	144160067
chr1	144170000	144170269
chr1	144197477	144197707
chr1	144341505	144341883
chr1	144506375	144506940
chr1	144521787	144522140
chr1	144614895	144615466
chr1	144621159	144621846
chr1	144704625	144705085
chr1	144811453	144812181
chr1	144817592	144818174
chr1	144825623	144826092
chr1	144867088	144867487
chr1	144913156	144913584
chr1	144929509	144929810
chr1	144932413	144932680
chr1	144979971	144980436
chr1	145014987	145015513
chr1	145065449	145065718
chr1	145171305	145171768
chr1	145208856	145209141
chr1	145217259	145217713
chr1	145232107	145232423
chr1	145293066	145293846
chr1	145299423	145300149
chr1	145305650	145306002
chr1	145323411	145323903
chr1	145332474	145332730
chr1	145346609	145346852
chr1	145356180	145356559
chr1	145362159	145362501
chr1	145433932	145434172
chr1	145454329	145455017
chr1	145520335	145520676
chr1	145723204	145723854
chr1	145816930	145817211
chr1	145826260	145826890
chr1	146050821	146051480
chr1	146057146	146057655
chr1	146113014	146113534
chr1	146153271	146153614
chr1	146244345	146244872
chr1	146250636	146251294
chr1	146348255	146348674
chr1	146352171	146352586
chr1	146395131	146395687
chr1	146401399	146402070
chr1	146407696	146408358
chr1	146413801	146414139
chr1	146643986	146644228
chr1	146988375	146988708
chr1	147047924	147048418
chr1	147123215	147123657
chr1	147225642	147226110
chr1	147400636	147401322
chr1	147592619	147593208
chr1	147599088	147599484
chr1	147654842	147655343
chr1	147695130	147695500
chr1	147896642	147896911
chr1	147932689	147933117
chr1	147974903	147975167
chr1	148000476	148000781
chr1	148005378	148006144
chr1	148021505	148021960
chr1	148176894	148177519
chr1	148241554	148242102
chr1	148282074	148282348
chr1	148320999	148321339
chr1	148340074	148340690
chr1	148346395	148347046
chr1	148532345	148532850
chr1	148577440	148577974
chr1	148598688	148598983
chr1	148604471	148604738
chr1	148739518	148740055
chr1	148745654	148745921
chr1	148751755	148751995
chr1	148890691	148890976
chr1	149105794	149106225
chr1	149223251	149223491
chr1	149223554	149224226
chr1	149224601	149224928
chr1	149251065	149251372
chr1	149259460	149259875
chr1	149297110	149297630
chr1	149380320	149380776
chr1	149430983	149431663
chr1	149583075	149583398
chr1	149590767	149591150
chr1	149658363	149658674
chr1	149682667	149683150
chr1	149689306	149689725
chr1	149753751	149754090
chr1	149765140	149765784
chr1	149782328	149782915
chr1	149814159	149814719
chr1	149822230	149822722
chr1	149832464	149832760
chr1	149900077	149900574
chr1	149908614	149909093
chr1	149911215	149911621
chr1	149982663	149982915
chr1	150206276	150206831
chr1	150254834	150255208
chr1	150382347	150382723
chr1	150418553	150419068
chr1	150447085	150447526
chr1	150487788	150488055
chr1	150533739	150534345
chr1	150545034	150545513
chr1	150550982	150551416
chr1	150552185	150552672
chr1	150596777	150597046
chr1	150669395	150670015
chr1	150856353	150856620
chr1	150862695	150863066
chr1	150948795	150949107
chr1	150997048	150997688
chr1	151094539	151094946
chr1	151116829	151117401
chr1	151231790	151232186
chr1	151298900	151299170
chr1	151329382	151329880
chr1	151344894	151345296
chr1	151354864	151355231
chr1	151404781	151405158
chr1	151483328	151483805
chr1	151525307	151525661
chr1	151543052	151543297
chr1	151567748	151568248
chr1	151808967	151809772
chr1	151856468	151856810
chr1	151870938	151871254
chr1	151949309	151949795
chr1	151952694	151953142
chr1	151964701	151965190
chr1	152020012	152020712
chr1	152137164	152137523
chr1	152188272	152188610
chr1	152345437	152345762
chr1	152386279	152386550
chr1	152626578	152627080
chr1	153461272	153461537
chr1	153538973	153539381
chr1	153588694	153589208
chr1	153625604	153626090
chr1	153680489	153680756
chr1	153865467	153865840
chr1	153939633	153940316
chr1	154415631	154416211
chr1	154615002	154615472
chr1	154675936	154676362
chr1	154724264	154724585
chr1	154740374	154740725
chr1	154749942	154750266
chr1	154778791	154779261
chr1	154834295	154834803
chr1	154879038	154879542
chr1	154909050	154909790
chr1	154947278	154947849
chr1	154968008	154968665
chr1	155010945	155011494
chr1	155017127	155017471
chr1	155079829	155080319
chr1	155092590	155093163
chr1	155097170	155097444
chr1	155131430	155132069
chr1	155149803	155150214
chr1	155164493	155164799
chr1	155214398	155214853
chr1	155290380	155290647
chr1	155480283	155480673
chr1	155902806	155903173
chr1	156099229	156099648
chr1	156252479	156252980
chr1	156307742	156308352
chr1	156426267	156426542
chr1	156441230	156441561
chr1	156645992	156646435
chr1	156661391	156661923
chr1	156718806	156719086
chr1	157220767	157221103
chr1	157475927	157476194
chr1	157493925	157494347
chr1	157659849	157660286
chr1	157664947	157665451
chr1	157970573	157970840
chr1	157981120	157981460
chr1	159147143	159147438
chr1	159870459	159870803
chr1	160254612	160255039
chr1	160312818	160313316
chr1	160514369	160514937
chr1	160665013	160665346
chr1	160978568	160978971
chr1	160987529	160987861
chr1	160991619	160992155
chr1	161007206	161007446
chr1	161063473	161064004
chr1	161089401	161089671
chr1	161128680	161129202
chr1	161199794	161200267
chr1	161493767	161494546
chr1	161500604	161501155
chr1	161531757	161532085
chr1	161582208	161582657
chr1	161613133	161613487
chr1	161690557	161690903
chr1	161719363	161719628
chr1	161730065	161730676
chr1	161890347	161890901
chr1	161973606	161974134
chr1	162044457	162044724
chr1	162176780	162177408
chr1	162275850	162276090
chr1	162351286	162351792
chr1	162358257	162358756
chr1	162583211	162583577
chr1	162754748	162755186
chr1	162760012	162760616
chr1	162927152	162927487
chr1	162997730	162998172
chr1	163222100	163222459
chr1	163765761	163766271
chr1	163985381	163985772
chr1	164209466	164209880
chr1	164511616	164512090
chr1	164694913	164695464
chr1	164717380	164718049
chr1	164823849	164824116
chr1	165274532	165274835
chr1	165555533	165555821
chr1	166615877	166616188
chr1	166778213	166778533
chr1	166845454	166845723
chr1	167191179	167191531
chr1	167463438	167463806
chr1	167924565	167924970
chr1	168039825	168040324
chr1	168118046	168118393
chr1	168393552	168393912
chr1	168446282	168446671
chr1	168578244	168578535
chr1	168605428	168605944
chr1	168672629	168672924
chr1	168781786	168782256
chr1	168794201	168794621
chr1	168908628	168908972
chr1	168973341	168973756
chr1	169070842	169071233
chr1	169134006	169134585
chr1	169145359	169145638
chr1	169272783	169273235
chr1	169455024	169455326
chr1	169570259	169570633
chr1	169663521	169663846
chr1	169818622	169819101
chr1	169863052	169863909
chr1	170187436	170187812
chr1	170208174	170208526
chr1	170936066	170936638
chr1	171226290	171226663
chr1	171245544	171245935
chr1	171282962	171283280
chr1	171329172	171329703
chr1	171341842	171342356
chr1	171374264	171374617
chr1	171455623	171456122
chr1	171665507	171665901
chr1	171706334	171706974
chr1	171751218	171751595
chr1	171786960	171787288
chr1	172076489	172077072
chr1	172112213	172112780
chr1	172233678	172233988
chr1	172294640	172295002
chr1	172325771	172326277
chr1	172353132	172353454
chr1	172487347	172487671
chr1	172501511	172501976
chr1	172608433	172608717
chr1	173158377	173158634
chr1	173446801	173447599
chr1	173457218	173457763
chr1	173525095	173525658
chr1	173792498	173792769
chr1	173794099	173794396
chr1	173837250	173837876
chr1	173977083	173977436
chr1	174040025	174040560
chr1	174062736	174063298
chr1	174122507	174123079
chr1	174128399	174128639
chr1	174161968	174162385
chr1	174200321	174200625
chr1	174208710	174209182
chr1	174471689	174472079
chr1	174761349	174761678
chr1	174841960	174842235
chr1	174968920	174969476
chr1	175132926	175133367
chr1	175269885	175270228
chr1	175336954	175337444
chr1	175618772	175619125
chr1	175871620	175871999
chr1	176490801	176491094
chr1	176714888	176715313
chr1	176870915	176871422
chr1	177224983	177225247
chr1	178063671	178063972
chr1	178165387	178165997
chr1	178319023	178319398
chr1	178501407	178501927
chr1	178516143	178516541
chr1	178595155	178595559
chr1	178620202	178620661
chr1	178627510	178627777
chr1	178905466	178905877
chr1	178923060	178923659
chr1	179048299	179048704
chr1	179220917	179221208
chr1	179239480	179239886
chr1	179262261	179262768
chr1	179502667	179502987
chr1	179851674	179852013
chr1	179899971	179900449
chr1	180197708	180198276
chr1	180334852	180335237
chr1	180451447	180451959
chr1	180472332	180472918
chr1	180569400	180569767
chr1	180858475	180858742
chr1	180910570	180910810
chr1	180973407	180973902
chr1	180997248	180997622
chr1	181056513	181057825
chr1	181074222	181074465
chr1	181081537	181082019
chr1	181098927	181099319
chr1	181105374	181105695
chr1	181161084	181161361
chr1	181188906	181189317
chr1	181193495	181193808
chr1	181352812	181353287
chr1	181439086	181439331
chr1	181478400	181478778
chr1	181518461	181518942
chr1	181693566	181694060
chr1	181998038	181998689
chr1	182212411	182212782
chr1	182213738	182214254
chr1	182214778	182215093
chr1	182247576	182247953
chr1	182365637	182366195
chr1	182407006	182407397
chr1	182577878	182578401
chr1	182755645	182756153
chr1	182871338	182871791
chr1	182922495	182923099
chr1	183004483	183004939
chr1	183063044	183063577
chr1	183133470	183133959
chr1	183154901	183155362
chr1	183183371	183183764
chr1	183287577	183287884
chr1	183297387	183297790
chr1	183301159	183301613
chr1	183327706	183328075
chr1	183354334	183354635
chr1	183447069	183447597
chr1	183462737	183463027
chr1	183577532	183577849
chr1	183861447	183861849
chr1	183964475	183964882
chr1	184020370	184020973
chr1	184122455	184122722
chr1	184129183	184129693
chr1	184132911	184133354
chr1	184333046	184333564
chr1	184426467	184427007
chr1	184437184	184437453
chr1	184452213	184452690
chr1	184514800	184515255
chr1	184518555	184519126
chr1	184561297	184561816
chr1	184604307	184604809
chr1	184875764	184876183
chr1	184884863	184885285
chr1	185049656	185050005
chr1	185125506	185125775
chr1	185147557	185147969
chr1	185286039	185286308
chr1	185381660	185382158
chr1	185396785	185397126
chr1	186051224	186051683
chr1	186124762	186125404
chr1	186182396	186182824
chr1	186201915	186202260
chr1	186651813	186652331
chr1	187005401	187005766
chr1	187485922	187486297
chr1	187624075	187624497
chr1	187695012	187695381
chr1	188461861	188462390
chr1	188702563	188703018
chr1	188865793	188866217
chr1	189541193	189541460
chr1	189642409	189642906
chr1	189940186	189940552
chr1	190637219	190637727
chr1	190744850	190745124
chr1	191195380	191195836
chr1	191549043	191549310
chr1	191680372	191680679
chr1	191851091	191851555
chr1	191921973	191922478
chr1	192221997	192222301
chr1	192244328	192244686
chr1	192454994	192455537
chr1	192756118	192756501
chr1	192777694	192778226
chr1	192955624	192956003
chr1	193180785	193181080
chr1	193425175	193425574
chr1	193489719	193490011
chr1	194559283	194559583
chr1	195043131	195043712
chr1	197327343	197327743
chr1	197602904	197603321
chr1	197737705	197738219
chr1	197751285	197751677
chr1	198048811	198049102
chr1	198082824	198083268
chr1	198164320	198164828
chr1	198723735	198724116
chr1	199277166	199277461
chr1	200060835	200061281
chr1	200141855	200142545
chr1	200168642	200169204
chr1	200191513	200191903
chr1	200252845	200253125
chr1	200265533	200266161
chr1	200345892	200346191
chr1	200385178	200385554
chr1	200511359	200511932
chr1	200589035	200589650
chr1	200858339	200858606
chr1	200949666	200949933
chr1	201007486	201007775
chr1	201086446	201086912
chr1	201238038	201238281
chr1	201278329	201278982
chr1	201315573	201316003
chr1	201354986	201355265
chr1	201355662	201355978
chr1	201380100	201380566
chr1	201418388	201418757
chr1	201430379	201430619
chr1	201441710	201441994
chr1	201444808	201445188
chr1	201509888	201510207
chr1	201701434	201701941
chr1	201899602	201899871
chr1	202075584	202075930
chr1	202077434	202078025
chr1	202116995	202117600
chr1	202151581	202151821
chr1	202183179	202183531
chr1	202444271	202444693
chr1	202523990	202524587
chr1	202625273	202626192
chr1	202829657	202830076
chr1	202895557	202896177
chr1	202977714	202977992
chr1	203068690	203069047
chr1	203098765	203099085
chr1	203214806	203215160
chr1	203449299	203449791
chr1	203490367	203490854
chr1	203505951	203506522
chr1	203528739	203529174
chr1	203764421	203764913
chr1	204029954	204030437
chr1	204037626	204037928
chr1	204245539	204245943
chr1	204289427	204290108
chr1	204300403	204300962
chr1	204332157	204332898
chr1	204352597	204352950
chr1	204418041	204418501
chr1	204453699	204454052
chr1	204472279	204472749
chr1	204475647	204476473
chr1	204485302	204485561
chr1	204655150	204655689
chr1	204677668	204678013
chr1	204811300	204811711
chr1	204851936	204852426
chr1	205066819	205067242
chr1	205180538	205180822
chr1	205187637	205187942
chr1	205311792	205312114
chr1	205474211	205474653
chr1	205554400	205554776
chr1	205626791	205627148
chr1	205727916	205728337
chr1	205782462	205782863
chr1	206095933	206096304
chr1	206173329	206174005
chr1	206270785	206271167
chr1	206299320	206299759
chr1	206540362	206540636
chr1	206556010	206556487
chr1	206621823	206622563
chr1	206694309	206694655
chr1	206753473	206753907
chr1	206785629	206785993
chr1	206873108	206873648
chr1	206888072	206888662
chr1	206920701	206921107
chr1	207082100	207082668
chr1	207205924	207206368
chr1	207225927	207226315
chr1	207494493	207494977
chr1	207552465	207552878
chr1	207701634	207702186
chr1	207720222	207720712
chr1	207738749	207739327
chr1	207752677	207753280
chr1	207872137	207872670
chr1	207884693	207885103
chr1	207963191	207963673
chr1	207983586	207983853
chr1	207997218	207997551
chr1	208000287	208000701
chr1	208058403	208058865
chr1	208062376	208062706
chr1	208224861	208225178
chr1	208292997	208293522
chr1	208357934	208358258
chr1	208660253	208660737
chr1	209393289	209393699
chr1	209562651	209563041
chr1	209699634	209700055
chr1	209761170	209761576
chr1	209816614	209817064
chr1	209989747	209990067
chr1	210125774	210126091
chr1	210388269	210388536
chr1	210405548	210405849
chr1	211125018	211125370
chr1	211675288	211675643
chr1	211683387	211683771
chr1	212208304	212208652
chr1	212731727	212732728
chr1	212779801	212780351
chr1	212840728	212841176
chr1	213677982	213678364
chr1	214362186	214362595
chr1	214388822	214389209
chr1	214420688	214421052
chr1	214536183	214536618
chr1	214592776	214593111
chr1	215024287	215024861
chr1	215398793	215399077
chr1	215470518	215471034
chr1	215663293	215663808
chr1	215937294	215937773
chr1	215963859	215964142
chr1	216094147	216094488
chr1	216199093	216199497
chr1	216316968	216317235
chr1	217057260	217057622
chr1	217132099	217132426
chr1	217227399	217227666
chr1	217261861	217262238
chr1	217477122	217477515
chr1	217492714	217493317
chr1	217817910	217818277
chr1	217886640	217886947
chr1	217920518	217921026
chr1	218069953	218070248
chr1	218419892	218420216
chr1	218564315	218564700
chr1	218623225	218623631
chr1	218649750	218650204
chr1	218665916	218666377
chr1	218666583	218666859
chr1	218879583	218879839
chr1	219155172	219155439
chr1	219445318	219445658
chr1	219850251	219850597
chr1	220083842	220084254
chr1	220163388	220163821
chr1	220505182	220505513
chr1	220958912	220959255
chr1	221739960	221740308
chr1	221871451	221871793
chr1	221910655	221911128
chr1	221982108	221982672
chr1	222638806	222639061
chr1	222790605	222791119
chr1	223049944	223050254
chr1	223254538	223255023
chr1	223279917	223280377
chr1	223322684	223323037
chr1	223566883	223567315
chr1	223853296	223853773
chr1	223894821	223895283
chr1	224024769	224025086
chr1	224099951	224100416
chr1	224294142	224294598
chr1	224306266	224306871
chr1	224314838	224315264
chr1	224371268	224371595
chr1	224399457	224399845
chr1	224439630	224440053
chr1	224617299	224617687
chr1	224712454	224712874
chr1	224765855	224766321
chr1	225662196	225662616
chr1	225737672	225738205
chr1	225918290	225918755
chr1	225956649	225956950
chr1	226001332	226001959
chr1	226005293	226005712
chr1	226153177	226153717
chr1	226373216	226373715
chr1	226847564	226847882
chr1	226885762	226886029
chr1	226932528	226932901
chr1	227504530	227504897
chr1	227931117	227931463
chr1	227950282	227950571
chr1	228081510	228081908
chr1	228124449	228124768
chr1	228252835	228253342
chr1	228260937	228261259
chr1	228269005	228269252
chr1	228367901	228368319
chr1	228517520	228517912
chr1	228617893	228618435
chr1	228745764	228746194
chr1	228758066	228758363
chr1	228761595	228761860
chr1	228806025	228806606
chr1	228959059	228959475
chr1	229205507	229206216
chr1	229230831	229231260
chr1	229459516	229459865
chr1	229679565	229679921
chr1	229830375	229830874
chr1	229887417	229887911
chr1	229939159	229939590
chr1	229979590	229979876
chr1	230031072	230031807
chr1	230137562	230137907
chr1	230158974	230159320
chr1	230226174	230226559
chr1	230305548	230305852
chr1	230423706	230424189
chr1	230889192	230889512
chr1	231024905	231025414
chr1	231066729	231066996
chr1	231124089	231124488
chr1	231180842	231181234
chr1	231234335	231234679
chr1	231275642	231276162
chr1	231618995	231619363
chr1	231761789	231762272
chr1	231826305	231826681
chr1	231871290	231871557
chr1	232209377	232209656
chr1	232457909	232458496
chr1	232489952	232490356
chr1	232549582	232549936
chr1	232630027	232630304
chr1	232684487	232684869
chr1	233004710	233005079
chr1	233140508	233140851
chr1	233257176	233257549
chr1	233307858	233308211
chr1	233787802	233788272
chr1	233850372	233850856
chr1	234280716	234281229
chr1	234342733	234343219
chr1	234407815	234408147
chr1	234545153	234545420
chr1	234580261	234580791
chr1	234609997	234610451
chr1	234643652	234644038
chr1	234666768	234667240
chr1	234669598	234670037
chr1	234733433	234734020
chr1	234735996	234736320
chr1	234846125	234846516
chr1	234860348	234860881
chr1	234886253	234886755
chr1	234969822	234970166
chr1	235011354	235011898
chr1	235017070	235017478
chr1	235061472	235061712
chr1	235106525	235107139
chr1	235114455	235114793
chr1	235133099	235133648
chr1	235180710	235181268
chr1	235409837	235410190
chr1	235416431	235416755
chr1	235921256	235921535
chr1	236105402	236105832
chr1	236182119	236182679
chr1	236214710	236215075
chr1	236566951	236567488
chr1	236842007	236842311
chr1	236897799	236898268
chr1	236961970	236962238
chr1	237122164	237122616
chr1	237201237	237201632
chr1	238444907	238445355
chr1	239964856	239965348
chr1	239979233	239979749
chr1	240368261	240368665
chr1	242012736	242013003
chr1	242097091	242097502
chr1	242161901	242162322
chr1	242578976	242579285
chr1	242951987	242952354
chr1	243099784	243100171
chr1	243186853	243187164
chr1	243420210	243420524
chr1	243458073	243458363
chr1	243722933	243723349
chr1	244314288	244314616
chr1	244329805	244330237
chr1	244412099	244412650
chr1	244494057	244494460
chr1	244617681	244618040
chr1	244759409	244759694
chr1	245026012	245026420
chr1	245086370	245086745
chr1	245088457	245088738
chr1	245095950	245096387
chr1	245152982	245153393
chr1	245326367	245326634
chr1	245652160	245652427
chr1	246150319	246150586
chr1	246305756	246306209
chr1	246325422	246325716
chr1	246671986	246672351
chr1	246771983	246772528
chr1	246868528	246869100
chr1	246912164	246912679
chr1	246979891	246980158
chr1	247095112	247095574
chr1	248300514	248300873
chr10	114636	114993
chr10	451928	452567
chr10	483469	483956
chr10	556794	557289
chr10	572410	572983
chr10	579168	579462
chr10	592787	593513
chr10	606592	606979
chr10	651047	651314
chr10	667904	668208
chr10	716156	716738
chr10	835182	835757
chr10	1015861	1016493
chr10	1408400	1408742
chr10	1410687	1411070
chr10	1442927	1443284
chr10	1455058	1455533
chr10	1726550	1726883
chr10	1757693	1758219
chr10	2493595	2493862
chr10	2672541	2672992
chr10	3022098	3022372
chr10	3258483	3258805
chr10	3332092	3332591
chr10	3393632	3394130
chr10	3581009	3581733
chr10	3789587	3790078
chr10	3847492	3847822
chr10	3871558	3871932
chr10	3902968	3903409
chr10	3933243	3933548
chr10	3979517	3979827
chr10	4012437	4012833
chr10	4323296	4323790
chr10	4583347	4583835
chr10	4591409	4591746
chr10	4705354	4705951
chr10	4775327	4775956
chr10	4860156	4860443
chr10	5147883	5148238
chr10	5258692	5259113
chr10	5426500	5426950
chr10	5508405	5508832
chr10	5509293	5509859
chr10	5530595	5531177
chr10	5535319	5535934
chr10	5552116	5552713
chr10	5580633	5580938
chr10	5593718	5594179
chr10	5598063	5598383
chr10	5625728	5626175
chr10	5627552	5627881
chr10	5628033	5628554
chr10	5655770	5656348
chr10	5855888	5856428
chr10	5888230	5888591
chr10	6052586	6053003
chr10	6066708	6066988
chr10	6164126	6164658
chr10	6339571	6340320
chr10	6395174	6395743
chr10	6455860	6456327
chr10	6464456	6464883
chr10	6645580	6645950
chr10	6808229	6808561
chr10	6972685	6973229
chr10	6988367	6988662
chr10	6999836	7000350
chr10	7022017	7022484
chr10	7052016	7052361
chr10	7275661	7276080
chr10	7585796	7586241
chr10	7591976	7592441
chr10	7597156	7597748
chr10	7679991	7680283
chr10	7687889	7688317
chr10	7738578	7738912
chr10	7829889	7830207
chr10	7950704	7951141
chr10	8095824	8096185
chr10	8102808	8103071
chr10	8106272	8106807
chr10	8117957	8118255
chr10	8170080	8170434
chr10	8248750	8249165
chr10	8366232	8366741
chr10	8378522	8379393
chr10	8392069	8392637
chr10	8403421	8403723
chr10	8434243	8434790
chr10	8540566	8541156
chr10	8660670	8661162
chr10	8768022	8768360
chr10	8899105	8899446
chr10	8915253	8915710
chr10	8929963	8930315
chr10	8932987	8933352
chr10	9004065	9004540
chr10	9045669	9045994
chr10	9080160	9080656
chr10	9191337	9191761
chr10	9220189	9220627
chr10	9230328	9230568
chr10	9271463	9271729
chr10	9282297	9282587
chr10	9319641	9320041
chr10	10181770	10182282
chr10	10841956	10842295
chr10	11252370	11252787
chr10	11312166	11312692
chr10	11395267	11395812
chr10	11457393	11458000
chr10	11465864	11466711
chr10	11492361	11492836
chr10	11725903	11726192
chr10	11758083	11758428
chr10	11847473	11847904
chr10	11872601	11873850
chr10	11917793	11918190
chr10	11940166	11940759
chr10	11961040	11961338
chr10	12055991	12056326
chr10	12096019	12096656
chr10	12174846	12175147
chr10	12375890	12376451
chr10	12418179	12418663
chr10	12510236	12510940
chr10	12592442	12592893
chr10	12679160	12679512
chr10	12762575	12762909
chr10	12772850	12773117
chr10	12945443	12945952
chr10	13015850	13016213
chr10	13017111	13017617
chr10	13160544	13160963
chr10	13341842	13342160
chr10	13343812	13344312
chr10	13472311	13472608
chr10	13533946	13534238
chr10	13541545	13542059
chr10	13688630	13688945
chr10	13783527	13783978
chr10	13829733	13830344
chr10	13845388	13845953
chr10	13854914	13855203
chr10	13916921	13917324
chr10	13997688	13998142
chr10	14124927	14125319
chr10	14248911	14249323
chr10	14267583	14268160
chr10	14355610	14355945
chr10	14600280	14600761
chr10	14613822	14614384
chr10	14620179	14620670
chr10	14698693	14699110
chr10	14702578	14702989
chr10	14816973	14817571
chr10	14860917	14861184
chr10	14921352	14921921
chr10	15414086	15414338
chr10	15423427	15423921
chr10	15567976	15568325
chr10	15589617	15589884
chr10	15625495	15625762
chr10	15721494	15721851
chr10	15939206	15939565
chr10	16478548	16478890
chr10	16523058	16523461
chr10	16532971	16533370
chr10	16630740	16631095
chr10	16675441	16675731
chr10	16810581	16810991
chr10	16884972	16885427
chr10	17026425	17026687
chr10	17217174	17217608
chr10	17223668	17224329
chr10	17243975	17244271
chr10	17395995	17396373
chr10	17396589	17397050
chr10	17399338	17399734
chr10	17473907	17474314
chr10	17507658	17508024
chr10	17850454	17850962
chr10	18097496	18097911
chr10	18483082	18483699
chr10	18579520	18579796
chr10	18634950	18635242
chr10	18670928	18671423
chr10	18813844	18814354
chr10	19383445	19383737
chr10	19508645	19509016
chr10	19534791	19535449
chr10	19580339	19580725
chr10	19789869	19790388
chr10	19869556	19869915
chr10	20136042	20136365
chr10	20192807	20193127
chr10	20287982	20288335
chr10	20578132	20578694
chr10	20591987	20592418
chr10	20911878	20912170
chr10	21179370	21179669
chr10	21190540	21190884
chr10	21284982	21285284
chr10	21309438	21309678
chr10	21343122	21343577
chr10	21412589	21413055
chr10	21455615	21456099
chr10	21472984	21473556
chr10	21480405	21480706
chr10	21484287	21484581
chr10	21530287	21530728
chr10	21619450	21619915
chr10	21721383	21721780
chr10	22233642	22234063
chr10	22267421	22267766
chr10	22375581	22376114
chr10	22455998	22456405
chr10	22542895	22543302
chr10	22614670	22615075
chr10	22872107	22872444
chr10	22910247	22910636
chr10	22938855	22939180
chr10	23133714	23134230
chr10	23342093	23342523
chr10	23460269	23460657
chr10	23573490	23573991
chr10	23801111	23801700
chr10	23820568	23820866
chr10	24336919	24337218
chr10	24909577	24910021
chr10	25010998	25011412
chr10	25067883	25068263
chr10	25173031	25173571
chr10	25178501	25178846
chr10	25336317	25336800
chr10	25533354	25533654
chr10	26179800	26180131
chr10	26462264	26462630
chr10	26620355	26620754
chr10	26719525	26719988
chr10	26763726	26764047
chr10	26905218	26905548
chr10	27051402	27051812
chr10	27055065	27055368
chr10	27087432	27087750
chr10	27168434	27168946
chr10	27660716	27661133
chr10	27839093	27839488
chr10	27839841	27840136
chr10	28156041	28156362
chr10	28185295	28185745
chr10	28234162	28234455
chr10	28545738	28546291
chr10	28694006	28694426
chr10	28731357	28731862
chr10	28772595	28773114
chr10	28785382	28786009
chr10	28843652	28843984
chr10	28955665	28955980
chr10	28958104	28958462
chr10	28986120	28986659
chr10	29169506	29169851
chr10	29179574	29179954
chr10	29286219	29286700
chr10	29337901	29338588
chr10	29393753	29394261
chr10	29412054	29412383
chr10	29413555	29414178
chr10	29452664	29453047
chr10	29522074	29522409
chr10	29532406	29532831
chr10	29556000	29556610
chr10	29604922	29605215
chr10	29664046	29664364
chr10	29879962	29880480
chr10	29904102	29904369
chr10	29919853	29920108
chr10	29947761	29948249
chr10	29975609	29975958
chr10	30094122	30094414
chr10	30143941	30144309
chr10	30329899	30330336
chr10	30422702	30422969
chr10	30471749	30472092
chr10	30676317	30676893
chr10	31066442	31066814
chr10	31093442	31093800
chr10	31103623	31104283
chr10	31150878	31151230
chr10	31325968	31326276
chr10	31360662	31360929
chr10	31561779	31562099
chr10	31630748	31631218
chr10	32034685	32035110
chr10	32479804	32480092
chr10	32499711	32500189
chr10	32607778	32608184
chr10	32869551	32869920
chr10	33269235	33269710
chr10	33342485	33342978
chr10	33356888	33357189
chr10	33423118	33423535
chr10	33467054	33467552
chr10	33501338	33501634
chr10	33526068	33526475
chr10	33568170	33568608
chr10	33580246	33580567
chr10	33648781	33649190
chr10	33710570	33711095
chr10	33812168	33812471
chr10	33928058	33928453
chr10	33934418	33934865
chr10	34158222	34158734
chr10	34165728	34166053
chr10	34495479	34495897
chr10	34506895	34507346
chr10	34579363	34579884
chr10	34695094	34695509
chr10	34727686	34728174
chr10	34819701	34820118
chr10	34924521	34924913
chr10	34977293	34977738
chr10	35028327	35028943
chr10	35048185	35048690
chr10	35105566	35105833
chr10	35193407	35194071
chr10	35243011	35243406
chr10	35621004	35621542
chr10	35875123	35875515
chr10	36103098	36103516
chr10	36117867	36118134
chr10	36571792	36572220
chr10	36896302	36896569
chr10	37014673	37014993
chr10	37354023	37354505
chr10	37826368	37826791
chr10	38017678	38017965
chr10	38043668	38043989
chr10	38639535	38640040
chr10	38644801	38645395
chr10	38770624	38770922
chr10	42625379	42625829
chr10	42649019	42649344
chr10	42652092	42652421
chr10	43185919	43186336
chr10	43277788	43278347
chr10	43531211	43531553
chr10	43563793	43564369
chr10	43734160	43734603
chr10	43788716	43789061
chr10	43808250	43808608
chr10	43836152	43836461
chr10	43876253	43876508
chr10	43902560	43903001
chr10	43904578	43905046
chr10	43916243	43916902
chr10	44166091	44166440
chr10	44361892	44362371
chr10	44543441	44543734
chr10	45008983	45009441
chr10	45072071	45072523
chr10	45122667	45123116
chr10	45155908	45156484
chr10	45239028	45239555
chr10	45462094	45462519
chr10	45817955	45818265
chr10	46519713	46520034
chr10	47085406	47085823
chr10	47135291	47135662
chr10	47152581	47153095
chr10	47233259	47233685
chr10	47587924	47588376
chr10	47680030	47680318
chr10	47683044	47683349
chr10	47699294	47699735
chr10	47767970	47768431
chr10	48190396	48190663
chr10	48195656	48196137
chr10	48276315	48276774
chr10	48335898	48336440
chr10	48383592	48383971
chr10	48650442	48650995
chr10	48707119	48707391
chr10	48947643	48948010
chr10	49195939	49196284
chr10	49259362	49259930
chr10	49382775	49383058
chr10	49815792	49816135
chr10	49857649	49858015
chr10	49973724	49974116
chr10	50022618	50023227
chr10	50108550	50108824
chr10	50157240	50157774
chr10	50209401	50209987
chr10	50260611	50260969
chr10	50312440	50312823
chr10	50563611	50564189
chr10	50571859	50572151
chr10	50824463	50825003
chr10	50943122	50943532
chr10	50952836	50953103
chr10	51517143	51517496
chr10	51561752	51562264
chr10	51579150	51579745
chr10	52134431	52134782
chr10	52178400	52178876
chr10	52257294	52257794
chr10	52261277	52261718
chr10	52343168	52343574
chr10	52385659	52386032
chr10	53459794	53460202
chr10	54208118	54208576
chr10	54215935	54216408
chr10	54442604	54443009
chr10	54515191	54515631
chr10	55678651	55678932
chr10	56939699	56940011
chr10	57976537	57976836
chr10	57990965	57991548
chr10	60095335	60095713
chr10	60616321	60616776
chr10	60711874	60712851
chr10	60723082	60723372
chr10	60974468	60974881
chr10	61673734	61674124
chr10	61704118	61704596
chr10	61725231	61725816
chr10	61731655	61732066
chr10	62084406	62084702
chr10	62136008	62136589
chr10	62217399	62217713
chr10	62423738	62424317
chr10	62507097	62507575
chr10	62620674	62621060
chr10	62756056	62756391
chr10	62835374	62835880
chr10	62861072	62861475
chr10	62892627	62892928
chr10	62936659	62936951
chr10	63031032	63031498
chr10	63043933	63044489
chr10	63064656	63064955
chr10	63317712	63318139
chr10	63348983	63349342
chr10	63370555	63370926
[truncated: 16,138 more rows]

## Sheet: MCF7_HSF1_As_peaks
chr1	23730	24010
chr1	96293	96626
chr1	460783	461122
chr1	522345	522951
chr1	786438	786938
chr1	795346	795671
chr1	878232	878506
chr1	1070623	1071169
chr1	1079093	1079540
chr1	1098747	1099332
chr1	1150742	1151118
chr1	1153016	1153260
chr1	1310596	1311004
chr1	1358271	1358789
chr1	1368612	1368965
chr1	1509198	1509525
chr1	1577956	1578253
chr1	1589957	1590268
chr1	1641131	1641513
chr1	1655146	1655563
chr1	1706711	1707142
chr1	1709188	1709432
chr1	1711523	1711986
chr1	1720476	1720878
chr1	1828563	1828807
chr1	1933071	1933690
chr1	2094663	2095229
chr1	2152284	2152616
chr1	2205569	2205833
chr1	2224741	2225160
chr1	2244491	2244921
chr1	2304119	2304574
chr1	2406497	2406992
chr1	2427639	2427909
chr1	2489407	2489733
chr1	2726423	2726733
chr1	2831250	2831672
chr1	3020690	3021054
chr1	3048716	3049453
chr1	3054903	3055511
chr1	3077544	3077949
chr1	3115914	3116288
chr1	3178435	3178705
chr1	3198564	3198942
chr1	3212305	3212762
chr1	3249980	3250262
chr1	3278928	3279438
chr1	3304902	3305319
chr1	3330364	3330608
chr1	3335273	3335778
chr1	3382705	3383226
chr1	3400195	3400817
chr1	3462264	3462656
chr1	3529915	3530411
chr1	3540723	3541214
chr1	3651310	3651593
chr1	3659909	3660183
chr1	3677052	3677400
chr1	4055962	4056315
chr1	4342220	4342602
chr1	4361886	4362341
chr1	4730634	4731118
chr1	4790090	4790377
chr1	5494316	5494560
chr1	5551657	5552163
chr1	5707859	5708140
chr1	5744087	5744427
chr1	6021719	6022075
chr1	6119057	6119311
chr1	6150110	6150506
chr1	6172489	6172836
chr1	6260604	6261090
chr1	6410489	6410796
chr1	6445680	6446082
chr1	6453394	6453923
chr1	6683439	6683899
chr1	6745862	6746123
chr1	6777985	6778510
chr1	7042986	7043351
chr1	7101767	7102289
chr1	7145423	7145828
chr1	7177706	7178140
chr1	7277866	7278237
chr1	7286579	7286823
chr1	7418897	7419275
chr1	7439341	7439715
chr1	7505226	7505581
chr1	7551240	7551792
chr1	7564563	7564807
chr1	7889567	7889895
chr1	7894821	7895159
chr1	7916493	7916907
chr1	8021804	8022329
chr1	8080127	8080501
chr1	8130404	8130928
chr1	8137882	8138514
chr1	8181325	8181736
chr1	8225974	8226367
chr1	8264442	8264850
chr1	8319392	8319777
chr1	8709263	8709640
chr1	8771870	8772474
chr1	8849880	8850229
chr1	8857463	8857717
chr1	8874877	8875290
chr1	8975235	8975588
chr1	9001864	9002186
chr1	9047995	9048403
chr1	9133047	9133527
chr1	9241069	9241637
chr1	9405596	9406172
chr1	9519080	9519505
chr1	9621390	9621758
chr1	9688271	9688622
chr1	9715989	9716424
chr1	9741702	9742175
chr1	9884706	9885131
chr1	9894569	9894991
chr1	9902815	9903386
chr1	9953254	9953770
chr1	10003494	10004129
chr1	10215051	10215503
chr1	10232490	10232889
chr1	10323803	10324168
chr1	10458936	10459180
chr1	10462998	10463391
chr1	10508062	10508306
chr1	10532433	10532696
chr1	10785814	10786058
chr1	10817867	10818315
chr1	11018613	11018899
chr1	11029089	11029676
chr1	11193061	11193519
chr1	11273914	11274382
chr1	11415496	11415824
chr1	11466487	11466731
chr1	11497063	11497311
chr1	11508299	11508738
chr1	11539118	11539448
chr1	11800575	11801257
chr1	11851084	11851338
chr1	11866330	11866860
chr1	11953316	11953752
chr1	11968898	11969287
chr1	11994553	11995024
chr1	12141583	12142076
chr1	12493932	12494258
chr1	12537479	12537759
chr1	12652966	12653210
chr1	12678302	12678745
chr1	12775783	12776103
chr1	13868728	13869222
chr1	13992166	13992677
chr1	14077002	14077466
chr1	14085064	14085308
chr1	14195584	14195920
chr1	14198224	14198634
chr1	14381635	14382263
chr1	14387793	14388222
chr1	14533991	14534442
chr1	14582940	14583265
chr1	14607858	14608325
chr1	14752205	14752762
chr1	14780824	14781156
chr1	14808203	14808547
chr1	15197551	15197998
chr1	15279211	15279558
chr1	15296765	15297093
chr1	15343135	15343407
chr1	15353880	15354403
chr1	15479197	15479644
chr1	15499043	15499434
chr1	15521831	15522343
chr1	15630751	15631224
chr1	15687626	15687870
chr1	15739089	15739397
chr1	15851073	15851458
chr1	16046483	16046746
chr1	16121508	16121927
chr1	16161952	16163029
chr1	16212690	16213106
chr1	16321189	16321637
chr1	16380366	16380740
chr1	16766795	16767321
chr1	16839596	16839840
chr1	16891463	16891956
chr1	16892658	16892954
chr1	16893233	16893528
chr1	16899688	16899992
chr1	16905464	16906207
chr1	16911911	16912371
chr1	16918151	16918753
chr1	16934886	16935305
chr1	16971078	16971322
chr1	17081924	17082249
chr1	17222417	17222863
chr1	17222943	17223173
chr1	17291752	17292279
chr1	17483912	17484156
chr1	17571921	17572452
chr1	17765926	17766308
chr1	17887974	17888521
chr1	18019589	18019915
chr1	18046495	18046985
chr1	18052563	18053037
chr1	18123945	18124363
chr1	18170408	18170652
chr1	18415373	18415832
chr1	18463461	18463753
chr1	18790985	18791588
chr1	19052125	19052658
chr1	19147378	19147622
chr1	19263536	19263869
chr1	19288479	19288894
chr1	19596237	19596770
chr1	19611695	19612260
chr1	19696430	19696767
chr1	19833303	19833730
chr1	19969620	19970104
chr1	19970811	19971282
chr1	20072535	20072811
chr1	20113255	20113848
chr1	20121396	20121705
chr1	20405536	20406059
chr1	20475804	20476334
chr1	20577238	20577527
chr1	20592280	20592715
chr1	20663140	20663457
chr1	20724716	20725069
chr1	20838517	20839064
chr1	21033454	21033737
chr1	21071912	21072313
chr1	21182477	21182734
chr1	21308377	21308940
chr1	21375483	21375852
chr1	21457772	21458150
chr1	21571172	21571559
chr1	21695022	21695565
chr1	21795003	21795554
chr1	21819550	21819849
chr1	21982867	21983278
chr1	22108132	22108502
chr1	22196374	22196654
chr1	22431942	22432495
chr1	22492793	22493224
chr1	22505528	22505772
chr1	22541413	22541814
chr1	22579193	22579607
chr1	22590251	22590744
chr1	22778137	22778435
chr1	22799108	22799388
chr1	22826448	22827004
chr1	22969336	22969786
chr1	23083140	23083545
chr1	23090120	23090533
chr1	23119395	23119787
chr1	23159185	23159633
chr1	23296695	23297036
chr1	23337017	23337261
chr1	23345699	23346074
chr1	23346656	23346962
chr1	23362107	23362477
chr1	23426332	23426722
chr1	23480408	23480790
chr1	23523183	23523484
chr1	23695636	23696239
chr1	23778607	23778885
chr1	23886135	23886439
chr1	23887786	23888190
chr1	23978042	23978346
chr1	24055662	24056048
chr1	24128933	24129245
chr1	24234925	24235169
chr1	24444142	24444502
chr1	24484322	24484665
chr1	24528213	24528708
chr1	24716631	24716958
chr1	24735899	24736331
chr1	24750963	24751414
chr1	24799413	24799687
chr1	24898431	24898889
chr1	25065406	25065743
chr1	25068583	25068827
chr1	25120186	25120525
chr1	25147656	25147960
chr1	25246365	25246778
chr1	25421739	25422126
chr1	25496015	25496504
chr1	26205177	26205625
chr1	26217074	26217580
chr1	26246777	26247236
chr1	26290293	26290537
chr1	26459020	26459408
chr1	26611277	26611739
chr1	26629488	26629824
chr1	26758312	26758752
chr1	26813851	26814201
chr1	26946822	26947066
chr1	27157819	27158427
chr1	27191683	27192120
chr1	27234106	27234611
chr1	27247623	27248341
chr1	27293327	27293868
chr1	27416128	27416467
chr1	27560898	27561164
chr1	27693290	27693691
chr1	27709845	27710231
chr1	27743035	27743368
chr1	27823317	27823746
chr1	27901922	27902228
chr1	27904470	27904714
chr1	27986033	27986525
chr1	28152821	28153205
chr1	28187905	28188319
chr1	28209746	28210195
chr1	28334890	28335345
chr1	28414995	28415374
chr1	28434221	28434465
chr1	28586024	28586361
chr1	28776378	28776694
chr1	28784175	28784449
chr1	28929844	28930426
chr1	28974654	28974957
chr1	29002397	29002837
chr1	29006033	29006498
chr1	29063252	29063556
chr1	29137381	29137908
chr1	29550431	29550691
chr1	29616815	29617203
chr1	29661779	29662099
chr1	29775801	29776119
chr1	29819418	29819705
chr1	29825419	29825841
chr1	29830550	29830794
chr1	30258132	30258407
chr1	30804895	30805196
chr1	31224713	31225310
chr1	31248018	31248456
chr1	31316634	31316992
chr1	31384109	31384467
chr1	31455994	31456357
chr1	31497498	31498070
chr1	31538518	31538801
chr1	31643482	31643974
chr1	31771644	31771888
chr1	31800185	31800529
chr1	31976597	31977170
chr1	32014993	32015488
chr1	32019275	32019742
chr1	32480028	32480567
chr1	32646098	32646705
chr1	32706780	32707239
chr1	32798758	32799210
chr1	32837889	32838376
chr1	32913858	32914222
chr1	32930449	32930955
chr1	33116326	33116786
chr1	33168341	33168833
chr1	33182385	33182755
chr1	33221183	33221614
chr1	33500790	33501064
chr1	33551130	33551400
chr1	33592666	33593265
chr1	33618596	33618970
chr1	33842762	33843037
chr1	35461167	35461529
chr1	35657068	35657546
chr1	35733925	35734242
chr1	35736617	35737005
chr1	35764153	35764505
chr1	35989801	35990145
chr1	36132788	36133252
chr1	36228828	36229283
chr1	36274855	36275331
chr1	36562242	36562486
chr1	36600193	36600725
chr1	36675372	36675874
chr1	36803509	36803793
chr1	36852045	36852592
chr1	36945422	36945759
chr1	36969413	36969705
chr1	37105976	37106250
chr1	37214102	37214347
chr1	37341395	37341812
chr1	37351102	37351578
chr1	37537148	37537465
chr1	37945037	37945665
chr1	37980285	37980686
chr1	38283177	38283598
chr1	38320143	38320491
chr1	38338335	38338790
chr1	38440581	38441031
chr1	38589039	38589428
chr1	38659991	38660296
chr1	39137344	39137745
chr1	39260244	39260543
chr1	39471220	39471596
chr1	39542216	39542692
chr1	39555417	39555711
chr1	39598825	39599215
chr1	39608473	39608733
chr1	39989979	39990392
chr1	40061490	40061988
chr1	40089667	40090015
chr1	40185641	40185994
chr1	40307550	40307826
chr1	40315230	40315662
chr1	40319648	40320246
chr1	40454681	40455129
chr1	40585445	40585720
chr1	40627693	40627960
chr1	40897117	40897734
chr1	41015392	41015790
chr1	41057967	41058241
chr1	41077891	41078405
chr1	41104103	41104350
chr1	41367564	41368015
chr1	41655225	41655492
chr1	41819454	41819692
chr1	41981828	41982245
chr1	41987874	41988255
chr1	42421360	42421835
chr1	42460604	42460941
chr1	42511660	42511910
chr1	43147877	43148260
chr1	43412742	43413235
chr1	43977163	43977527
chr1	43996170	43996452
chr1	44091744	44092081
chr1	44173608	44174014
chr1	44451991	44452369
chr1	44471500	44471987
chr1	44661499	44661773
chr1	44678710	44679200
chr1	44792657	44793135
chr1	45180673	45181047
chr1	45196140	45196485
chr1	45250311	45250595
chr1	45401642	45402130
chr1	45452339	45452650
chr1	45965582	45965935
chr1	45986860	45987474
chr1	46064284	46064576
chr1	46118479	46118743
chr1	46170379	46170925
chr1	46215917	46216501
chr1	46344005	46344400
chr1	46345980	46346308
chr1	46357927	46358500
chr1	46564492	46564872
chr1	46805016	46805429
chr1	46957214	46957593
chr1	47077750	47078234
chr1	47155234	47155580
chr1	47855386	47855806
chr1	47890148	47890403
chr1	48174583	48174982
chr1	48397085	48397713
chr1	49038536	49039012
chr1	49085479	49085850
chr1	51020332	51020576
chr1	51230678	51230933
chr1	51252435	51252918
chr1	51524441	51524798
chr1	51703359	51703776
chr1	51723765	51724120
chr1	51788219	51788714
chr1	51803944	51804224
chr1	51955327	51955663
chr1	52107145	52107419
chr1	52607232	52607731
chr1	52865481	52865930
chr1	52870884	52871729
chr1	52891993	52892241
chr1	53366104	53366426
chr1	53366964	53367377
chr1	53605544	53605818
chr1	53739634	53740228
chr1	53817552	53817913
chr1	53860404	53860902
chr1	53924339	53924878
chr1	53935784	53936052
chr1	54012154	54012634
chr1	54355451	54355922
chr1	54422737	54423120
chr1	54890889	54891247
chr1	54953817	54954145
chr1	55180850	55181247
chr1	55323981	55324396
chr1	55437727	55438011
chr1	55746849	55747128
chr1	56056200	56056492
chr1	56982679	56983359
chr1	57239153	57239537
chr1	57514160	57514466
chr1	58979655	58980090
chr1	59011615	59012065
chr1	59249598	59250126
chr1	59270595	59271025
chr1	59528745	59529036
chr1	59606703	59607065
chr1	59818965	59819271
chr1	59910899	59911329
chr1	60096186	60096549
chr1	60278962	60279241
chr1	61670949	61671267
chr1	62054760	62055230
chr1	62250479	62250870
chr1	62472732	62473253
chr1	62609602	62610149
chr1	62696477	62696721
chr1	62843895	62844253
chr1	63148693	63148937
chr1	63377828	63378259
chr1	63452769	63453161
chr1	63793209	63793740
chr1	63988877	63989534
chr1	64106003	64106312
chr1	64824639	64825052
chr1	65157228	65157481
chr1	65213692	65214092
chr1	65528081	65528398
chr1	65548846	65549265
chr1	65636164	65636558
chr1	65712052	65712648
chr1	65726609	65727079
chr1	65774574	65774909
chr1	66918406	66918885
chr1	67220166	67220410
chr1	67929795	67930041
chr1	68064824	68065178
chr1	68270373	68270948
chr1	68296350	68296785
chr1	68586799	68587099
chr1	68808329	68808638
chr1	68991823	68992225
chr1	69486398	69486789
chr1	70902293	70902558
chr1	71497787	71498148
chr1	71500663	71501019
chr1	71546671	71547149
chr1	72324726	72325020
chr1	75198557	75199075
chr1	75199677	75200163
chr1	78010346	78010600
chr1	78073751	78074034
chr1	78262805	78263110
chr1	78319274	78319535
chr1	78444078	78444424
chr1	78470225	78470806
chr1	78536506	78536852
chr1	78853098	78853443
chr1	79536172	79536450
chr1	79664493	79664906
chr1	80663684	80664203
chr1	80756409	80756691
chr1	80944017	80944318
chr1	80981278	80981551
chr1	81059641	81059983
chr1	81363188	81363606
chr1	81601225	81601557
chr1	82266940	82267407
chr1	82595547	82596071
chr1	83033093	83033388
chr1	83241174	83241697
chr1	83830515	83830898
chr1	84020112	84020395
chr1	84562423	84562720
chr1	84958617	84959000
chr1	85146976	85147323
chr1	85622205	85622554
chr1	85690880	85691205
chr1	85691448	85691726
chr1	85742150	85742413
chr1	85744470	85745056
chr1	85771458	85771746
chr1	85869886	85870169
chr1	85970090	85970468
chr1	86077607	86077957
chr1	87761209	87761504
chr1	87943886	87944307
chr1	87947769	87948125
chr1	89164074	89164387
chr1	89253749	89254076
chr1	90088362	90088734
chr1	90460056	90460503
chr1	90908829	90909103
chr1	92282915	92283159
chr1	92683380	92683709
chr1	93244211	93244468
chr1	93645274	93645817
chr1	93739070	93739495
chr1	94103991	94104368
chr1	94344561	94345097
chr1	94516307	94516868
chr1	94583836	94584335
chr1	94653258	94653569
chr1	94946992	94947559
chr1	95325906	95326308
chr1	95577887	95578217
chr1	95582226	95582551
chr1	96699057	96699301
chr1	96828136	96828581
chr1	96862487	96862849
chr1	96887626	96887885
chr1	96919030	96919522
chr1	97114560	97114929
chr1	97182971	97183407
chr1	97428399	97429093
chr1	97587805	97588166
chr1	97603676	97604198
chr1	97949891	97950160
chr1	97991193	97991482
chr1	99470393	99470837
chr1	100431144	100431503
chr1	100547431	100547826
chr1	100624635	100625045
chr1	100714169	100714413
chr1	100732142	100732451
chr1	100816678	100817117
chr1	100868763	100869173
chr1	103064617	103064865
chr1	103637579	103637843
chr1	106953221	106953646
chr1	107125397	107125964
chr1	107189853	107190253
chr1	107203476	107203942
chr1	107368200	107368685
chr1	107504162	107504498
chr1	107609136	107609545
chr1	107661084	107661394
chr1	107684501	107685016
chr1	107921728	107922203
chr1	108115251	108115641
chr1	108123570	108123873
chr1	108225735	108226044
chr1	108433178	108433752
chr1	108435435	108435796
chr1	108599121	108599400
chr1	108621746	108622135
chr1	108849549	108850054
chr1	108929567	108930136
chr1	109192710	109193056
chr1	109325785	109326142
chr1	109485159	109485433
chr1	109500773	109501081
chr1	109656260	109656504
chr1	109705041	109705285
chr1	109748207	109748492
chr1	109791727	109792083
chr1	109859321	109859773
chr1	109942986	109943436
chr1	110143653	110144026
chr1	110175772	110176131
chr1	110435216	110435486
chr1	110444520	110444861
chr1	110460523	110461097
chr1	110502076	110502555
chr1	110540403	110540874
chr1	110572182	110572464
chr1	110577947	110578382
chr1	110684714	110685009
chr1	110698466	110698710
chr1	110886445	110886927
chr1	110893539	110893784
chr1	110913332	110913815
chr1	110955155	110955613
chr1	111311281	111311603
chr1	111400732	111400983
chr1	111505571	111506252
chr1	111683283	111683588
chr1	111709703	111709950
chr1	111744906	111745454
chr1	112312073	112312563
chr1	112332450	112332939
chr1	112676164	112676517
chr1	113001627	113001902
chr1	113118055	113118602
chr1	113652980	113653268
chr1	113760457	113760701
chr1	113791112	113791545
chr1	113933167	113933497
chr1	113934805	113935232
chr1	113971889	113972252
chr1	113981653	113982067
chr1	114046279	114046632
chr1	114301728	114302082
chr1	114354787	114355238
chr1	114447255	114448000
chr1	114460059	114460359
chr1	114472594	114472860
chr1	114499302	114499633
chr1	114576183	114576685
chr1	114799284	114799566
chr1	114804326	114804744
chr1	114889129	114889445
chr1	115004892	115005315
chr1	115009740	115010109
chr1	115053635	115054203
chr1	115124071	115124660
chr1	115144419	115144758
chr1	115278120	115278551
chr1	115287085	115287535
chr1	115323152	115323404
chr1	115521878	115522152
chr1	115595772	115596208
chr1	115660804	115661066
chr1	116257280	116257766
chr1	116376543	116377147
chr1	116495314	116495846
chr1	116631878	116632122
chr1	116666760	116667034
chr1	116681562	116681937
chr1	116694567	116694831
chr1	116746207	116746605
chr1	116787995	116788481
chr1	117117096	117117553
chr1	117273680	117274146
chr1	117279896	117280404
chr1	117351157	117351520
chr1	117585752	117586069
chr1	117620093	117620403
chr1	118095018	118095464
chr1	118197528	118198103
chr1	118238715	118239126
chr1	118283426	118283929
chr1	118369099	118369537
chr1	119644120	119644550
chr1	119859281	119859603
chr1	119909943	119910586
chr1	120228854	120229347
chr1	120386824	120387242
chr1	120408418	120408734
chr1	120588838	120589286
chr1	120603865	120604306
chr1	120688293	120688804
chr1	120894489	120894763
chr1	120924447	120925038
chr1	121292631	121292875
chr1	142543310	142543564
chr1	142554974	142555242
chr1	142710908	142711154
chr1	142829031	142829455
chr1	142892233	142892477
chr1	143380795	143381158
chr1	143449482	143449756
chr1	143729815	143730265
chr1	143745123	143745659
chr1	143768795	143769159
chr1	144018710	144019267
chr1	144092984	144093471
chr1	144146580	144147252
chr1	144159773	144160062
chr1	144186390	144186634
chr1	144197477	144197707
chr1	144341495	144341877
chr1	144506341	144506945
chr1	144518799	144519274
chr1	144521801	144522138
chr1	144614945	144615454
chr1	144621178	144621835
chr1	144704687	144705045
chr1	144811492	144812198
chr1	144817616	144817860
chr1	144825623	144825962
chr1	144826248	144826492
chr1	144913187	144913626
chr1	144929471	144929859
chr1	144980021	144980397
chr1	145014980	145015518
chr1	145116842	145117143
chr1	145171344	145171665
chr1	145208889	145209168
chr1	145217203	145217789
chr1	145293066	145293869
chr1	145299441	145300120
chr1	145305655	145306032
chr1	145323394	145323903
chr1	145454411	145455004
chr1	145520375	145520623
chr1	145723300	145723807
chr1	145798174	145798715
chr1	145816834	145817125
chr1	145826185	145826972
chr1	145889673	145890018
chr1	146044900	146045144
chr1	146050723	146051439
chr1	146057081	146057671
chr1	146113016	146113481
chr1	146244361	146244964
chr1	146250598	146251278
chr1	146348247	146348658
chr1	146352165	146352568
chr1	146395156	146395747
chr1	146401444	146402051
chr1	146407716	146408437
chr1	146413861	146414170
chr1	146576462	146576706
chr1	146672754	146673086
chr1	146988353	146988635
chr1	147047919	147048379
chr1	147067136	147067538
chr1	147081669	147081942
chr1	147123197	147123637
chr1	147225716	147226132
chr1	147400626	147401375
chr1	147410238	147410692
chr1	147431435	147431722
chr1	147592580	147593221
chr1	147599062	147599482
chr1	147654847	147655324
chr1	147932653	147933108
chr1	147994470	147994753
chr1	148000390	148000781
chr1	148005380	148006144
chr1	148021492	148021979
chr1	148176826	148177519
chr1	148241554	148242062
chr1	148260660	148260937
chr1	148281896	148282267
chr1	148334193	148334479
chr1	148340033	148340661
chr1	148346408	148346974
chr1	148532243	148532812
chr1	148577456	148578017
chr1	148598691	148598965
chr1	148604479	148604742
chr1	148739521	148740119
chr1	148745848	148746141
chr1	148754282	148754535
chr1	148760294	148760773
chr1	148846729	148847245
chr1	149032495	149032883
chr1	149105857	149106233
chr1	149223537	149224226
chr1	149259439	149259814
chr1	149273046	149273331
chr1	149274385	149274631
chr1	149297107	149297688
chr1	149380372	149380818
chr1	149430977	149431645
chr1	149532733	149533041
chr1	149590701	149591198
chr1	149658446	149658962
chr1	149682664	149683147
chr1	149689061	149689728
chr1	149753738	149754110
chr1	149765151	149765816
chr1	149782594	149782868
chr1	149814159	149814773
chr1	149822279	149822722
chr1	149832464	149832790
chr1	149900169	149900527
chr1	149908679	149909288
chr1	149982600	149983005
chr1	150077254	150077619
chr1	150206183	150206535
chr1	150206646	150206981
chr1	150254939	150255221
chr1	150336974	150337218
chr1	150382344	150382784
chr1	150418576	150419079
chr1	150533742	150534308
chr1	150545015	150545505
chr1	150550944	150551376
chr1	150552163	150552664
chr1	150669401	150670222
chr1	150815893	150816310
chr1	150856235	150856634
chr1	150862523	150863027
chr1	150979217	150979461
chr1	150997066	150997712
chr1	151031508	151031952
chr1	151094589	151094915
chr1	151116911	151117365
chr1	151231743	151232062
chr1	151263839	151264102
chr1	151298809	151299238
chr1	151321622	151321866
chr1	151329390	151329891
chr1	151344794	151345358
chr1	151354792	151355123
chr1	151404836	151405179
chr1	151483382	151483800
chr1	151542979	151543343
chr1	151567721	151568230
chr1	151808932	151809667
chr1	151856391	151856955
chr1	151870877	151871323
chr1	151881732	151882070
chr1	151949429	151949713
chr1	151952789	151953079
chr1	151964735	151965142
chr1	152020033	152020661
chr1	152137205	152137461
chr1	152199722	152200159
chr1	152386164	152386430
chr1	152626592	152626987
chr1	153538966	153539317
chr1	153588714	153589181
chr1	153625690	153626092
chr1	153680518	153680820
chr1	153865442	153865762
chr1	153939656	153940183
chr1	153949985	153950375
chr1	153958088	153958426
chr1	154192428	154192724
chr1	154415628	154416251
chr1	154601608	154601864
chr1	154614963	154615340
chr1	154675934	154676405
chr1	154685004	154685248
chr1	154740388	154740740
chr1	154750002	154750250
chr1	154778852	154779264
chr1	154834389	154834722
chr1	154879013	154879509
chr1	154909047	154909783
chr1	154927982	154928226
chr1	154947280	154947936
chr1	154968113	154968716
chr1	155017003	155017528
chr1	155079873	155080312
chr1	155092624	155093149
chr1	155131552	155132045
chr1	155149822	155150167
chr1	155164516	155164804
chr1	155214391	155214859
chr1	155480237	155480686
chr1	155638001	155638245
chr1	155683774	155684153
chr1	155732002	155732276
chr1	155902752	155903224
chr1	156099244	156099639
chr1	156252459	156253017
chr1	156265233	156265477
chr1	156307690	156308422
chr1	156426393	156426693
chr1	156464412	156464891
chr1	156631046	156631358
chr1	156646055	156646456
chr1	156661461	156661839
chr1	156710922	156711229
chr1	156718822	156719151
chr1	156967212	156967456
chr1	157475911	157476295
chr1	157493894	157494297
chr1	157659868	157660352
chr1	157664937	157665354
chr1	159147101	159147430
chr1	159488630	159488963
chr1	159768725	159769005
chr1	159870407	159870754
chr1	160174953	160175197
chr1	160232005	160232337
chr1	160254672	160255099
chr1	160312838	160313261
chr1	160514377	160514858
chr1	160991605	160992110
chr1	161007164	161007517
chr1	161063554	161063953
chr1	161067402	161067646
chr1	161089296	161089689
chr1	161128671	161129229
chr1	161199799	161200125
chr1	161369696	161369940
chr1	161493797	161494605
chr1	161500592	161501162
chr1	161531797	161532107
chr1	161582219	161582727
chr1	161613136	161613495
chr1	161730137	161730672
chr1	161890392	161890877
chr1	161973700	161973977
chr1	162159213	162159487
chr1	162176804	162177327
chr1	162351379	162351684
chr1	162358281	162358679
chr1	162583113	162583618
chr1	162754809	162755202
chr1	162760025	162760632
chr1	162927162	162927525
chr1	162997704	162998083
chr1	163222136	163222624
chr1	164209480	164209818
chr1	164454935	164455218
chr1	164511670	164512071
chr1	164531244	164531540
chr1	164695098	164695347
chr1	165855981	165856347
chr1	166448289	166448731
chr1	166615840	166616208
chr1	166778278	166778620
chr1	166808398	166808695
chr1	166823080	166823503
chr1	167191144	167191542
chr1	167611191	167611526
chr1	167910472	167910782
chr1	167924561	167924958
chr1	168039829	168040244
chr1	168117932	168118439
chr1	168446326	168446673
chr1	168578161	168578548
chr1	168605505	168605889
chr1	168781804	168782079
chr1	169070902	169071146
chr1	169134027	169134606
chr1	169145306	169145652
chr1	169272899	169273231
chr1	169454998	169455318
chr1	169570241	169570684
chr1	169663548	169663792
chr1	169818612	169818960
chr1	169863039	169863847
chr1	170043627	170043983
chr1	170208143	170208466
chr1	170936082	170936651
chr1	171226319	171226588
chr1	171329269	171329703
chr1	171341892	171342252
chr1	171374269	171374713
chr1	171455625	171456107
chr1	171665565	171665924
chr1	171706292	171706903
chr1	171751198	171751548
chr1	172076499	172077041
chr1	172112275	172112751
chr1	172501499	172502009
chr1	173158324	173158718
chr1	173446728	173447482
chr1	173457221	173457722
chr1	173525091	173525645
chr1	173769278	173769615
chr1	173792389	173792820
chr1	173837164	173837876
chr1	173977135	173977422
chr1	174039971	174040591
chr1	174062691	174063291
chr1	174122500	174123123
chr1	174200220	174200731
chr1	174208713	174209150
chr1	174471758	174472133
chr1	174732929	174733303
chr1	174968813	174969538
chr1	175132904	175133399
chr1	175161306	175161550
chr1	175337042	175337382
chr1	175484436	175484895
chr1	175618843	175619087
chr1	176176799	176177054
chr1	176490813	176491073
chr1	176686333	176686725
chr1	176714957	176715297
chr1	176871028	176871324
chr1	177706424	177706738
chr1	178063633	178063960
chr1	178165419	178165904
chr1	178319008	178319341
chr1	178501461	178501895
chr1	178516190	178516609
chr1	178595177	178595558
chr1	178620251	178620590
chr1	178627483	178627775
chr1	178905489	178905856
chr1	178923077	178923599
chr1	179048235	179048680
chr1	179069740	179070016
chr1	179093880	179094293
chr1	179239462	179239927
chr1	179262380	179262941
chr1	179502610	179503026
chr1	179851674	179852013
chr1	179900086	179900393
chr1	180197714	180198243
chr1	180334941	180335218
chr1	180451416	180451974
chr1	180472408	180472980
chr1	180569502	180569768
chr1	180681333	180681673
chr1	180910505	180910927
chr1	180948224	180948699
chr1	180973473	180973881
chr1	180991791	180992188
chr1	180997118	180997632
chr1	181003183	181003607
chr1	181056518	181057280
chr1	181057393	181057851
chr1	181074090	181074538
chr1	181081501	181081995
chr1	181105346	181105721
chr1	181106115	181106384
chr1	181161090	181161334
chr1	181188844	181189175
chr1	181352920	181353211
chr1	181439039	181439341
chr1	181518569	181518952
chr1	181533627	181533890
chr1	181998064	181998619
chr1	182212379	182212802
chr1	182214839	182215083
chr1	182247657	182247906
chr1	182365626	182366170
chr1	182514443	182514716
chr1	182577972	182578414
chr1	182755639	182756133
chr1	182871433	182871908
chr1	182922632	182922938
chr1	183004434	183004952
chr1	183063183	183063504
chr1	183126473	183126820
chr1	183154976	183155342
chr1	183260619	183260863
chr1	183287526	183287905
chr1	183301193	183301603
chr1	183447099	183447524
chr1	183512621	183512893
chr1	183577581	183577925
chr1	183964438	183964823
chr1	184020396	184021010
chr1	184129347	184129713
chr1	184333162	184333474
chr1	184350810	184351084
chr1	184426611	184426942
chr1	184437069	184437421
chr1	184452212	184452711
chr1	184518563	184519109
chr1	184561335	184561847
chr1	184677369	184677664
chr1	184723854	184724123
chr1	184875772	184876229
chr1	185126950	185127301
chr1	185147518	185147821
chr1	185286003	185286364
chr1	185771896	185772285
chr1	186014391	186014713
chr1	186124749	186125287
chr1	186201956	186202233
chr1	186651743	186652314
chr1	187332646	187332890
chr1	187485989	187486296
chr1	187694927	187695428
chr1	188461889	188462340
chr1	188865788	188866192
chr1	189642434	189642869
chr1	190447700	190447969
chr1	190744796	190745165
chr1	191851202	191851521
chr1	191921977	191922498
chr1	192221850	192222319
chr1	192244277	192244733
chr1	192370224	192370506
chr1	192455044	192455513
chr1	192756138	192756556
chr1	192777726	192778265
chr1	192955709	192955953
chr1	192957327	192957612
chr1	193039236	193039641
chr1	193180716	193181107
chr1	193302382	193302681
chr1	193425165	193425523
chr1	194449092	194449366
chr1	195043089	195043648
chr1	197327350	197327756
chr1	197687700	197688057
chr1	197737664	197738227
chr1	197748425	197748758
chr1	197751321	197751619
chr1	197751972	197752238
chr1	197965094	197965338
chr1	198082762	198083296
chr1	198164318	198164785
chr1	198723739	198724127
chr1	198894045	198894441
chr1	200141894	200142353
chr1	200168712	200169147
chr1	200191497	200191959
chr1	200265569	200266096
chr1	200589013	200589611
chr1	200638801	200639430
chr1	200708388	200708746
chr1	201054544	201054798
chr1	201086439	201086884
chr1	201278344	201278936
chr1	201315687	201315975
chr1	201380108	201380584
chr1	201418406	201418670
chr1	201441691	201441977
chr1	201444827	201445238
chr1	201688589	201688942
chr1	201701451	201701906
chr1	201952271	201952740
chr1	202033770	202034159
chr1	202075581	202075986
chr1	202077644	202077971
chr1	202117067	202117542
chr1	202183219	202183570
chr1	202266015	202266443
chr1	202444238	202444801
chr1	202523929	202524581
chr1	202625270	202625595
chr1	202688766	202689121
chr1	202829755	202830285
chr1	202895509	202896448
chr1	202988145	202988440
chr1	203068676	203069090
chr1	203145649	203145923
chr1	203165957	203166249
chr1	203214799	203215246
chr1	203255093	203255341
chr1	203404419	203404738
chr1	203449282	203449764
chr1	203506092	203506419
chr1	203764398	203764946
chr1	204037607	204037929
chr1	204289468	204289999
chr1	204300438	204300891
chr1	204332168	204332910
chr1	204352633	204352958
chr1	204472271	204472733
chr1	204475664	204476471
chr1	204562085	204562453
chr1	204655174	204655601
chr1	204811287	204811660
chr1	204851960	204852437
chr1	205066639	205067051
chr1	205180538	205180822
chr1	205187687	205188010
chr1	205474041	205474670
chr1	205517384	205517784
chr1	205554516	205554771
chr1	205567762	205568149
chr1	205626767	205627085
chr1	205688610	205688880
chr1	205782362	205782808
chr1	206173346	206174054
chr1	206270752	206271101
chr1	206556066	206556335
chr1	206621819	206622568
chr1	206753468	206753915
chr1	206785629	206786036
chr1	206873155	206873579
chr1	206888176	206888575
chr1	206974543	206974808
chr1	207064161	207064480
chr1	207082106	207082670
chr1	207205909	207206448
chr1	207225897	207226382
chr1	207494427	207495109
chr1	207701678	207702156
chr1	207720220	207720741
chr1	207738765	207739314
chr1	207752622	207753290
chr1	207872127	207872667
chr1	207884676	207885091
chr1	207963182	207963661
chr1	207996894	207997578
chr1	208058426	208058888
chr1	208062351	208062708
chr1	208293146	208293411
chr1	208660231	208660756
chr1	210405529	210405896
chr1	212208296	212208693
chr1	212731679	212732750
chr1	212779804	212780306
chr1	212840747	212841100
chr1	212882283	212882634
chr1	213677942	213678329
chr1	214388838	214389270
chr1	214515857	214516150
chr1	214536242	214536586
chr1	214856577	214856857
chr1	215024265	215024839
chr1	215398687	215399146
chr1	215470549	215470990
chr1	215699005	215699274
chr1	215779598	215779962
chr1	215833259	215833521
chr1	216094103	216094453
chr1	216199166	216199414
chr1	217057230	217057564
chr1	217132040	217132411
chr1	217261896	217262140
chr1	217492784	217493266
chr1	217786807	217787127
chr1	217920525	217921036
chr1	218564333	218564655
chr1	218623183	218623682
chr1	218666017	218666383
chr1	218707266	218707576
chr1	219221210	219221486
chr1	219850215	219850600
chr1	220163432	220163823
chr1	220210240	220210494
chr1	220219844	220220115
chr1	220422400	220422675
chr1	220505197	220505496
chr1	221871645	221871929
chr1	221910673	221911139
chr1	222638784	222639127
chr1	222790567	222791147
chr1	223049952	223050390
chr1	223254542	223255039
chr1	223279842	223280377
chr1	223566853	223567215
chr1	223657477	223657862
chr1	223798893	223799312
chr1	223853345	223853721
chr1	223894776	223895218
chr1	224024758	224025152
chr1	224099972	224100406
chr1	224108406	224108754
chr1	224205758	224206070
chr1	224294203	224294600
chr1	224306249	224306858
chr1	224314811	224315258
chr1	224371301	224371756
chr1	224617189	224617518
chr1	224765888	224766325
chr1	225507559	225507894
chr1	225662126	225662650
chr1	225737646	225738052
chr1	225918225	225918723
chr1	225956717	225956997
chr1	226001317	226001938
chr1	226153157	226153603
chr1	226182937	226183204
chr1	226373211	226373736
chr1	226932542	226932954
chr1	227127617	227127968
chr1	227246039	227246283
chr1	227504438	227505018
chr1	227796289	227796651
chr1	227931081	227931499
chr1	227950221	227950544
chr1	228252847	228253343
chr1	228268996	228269270
chr1	228329298	228329630
chr1	228367791	228368314
chr1	228617922	228618418
chr1	228646239	228646608
chr1	228674614	228674912
chr1	228745772	228746195
chr1	228758066	228758383
chr1	228806060	228806575
chr1	228959125	228959430
chr1	229205467	229206071
chr1	229363420	229363664
chr1	229472690	229473204
chr1	229679556	229679853
chr1	229830385	229830820
chr1	229887416	229887895
chr1	229939157	229939401
chr1	229979498	229979768
chr1	230031115	230031755
chr1	230137586	230137916
chr1	230158971	230159336
chr1	230226247	230226531
chr1	230305592	230305836
chr1	230423809	230424117
chr1	230583105	230583507
chr1	230889166	230889515
chr1	231024936	231025444
chr1	231041255	231041856
chr1	231114582	231114891
chr1	231124159	231124561
chr1	231234311	231234686
chr1	231275701	231276246
chr1	231431244	231431488
chr1	231549855	231550225
chr1	231618893	231619419
chr1	231761823	231762242
chr1	231788245	231788519
chr1	231823744	231824051
chr1	231871191	231871555
chr1	232457933	232458423
chr1	232549614	232549884
chr1	232629982	232630329
chr1	232703636	232703896
chr1	233140506	233140750
chr1	233257111	233257610
chr1	233307824	233308265
chr1	233749136	233749500
chr1	233787850	233788214
chr1	234280852	234281126
chr1	234342733	234343215
chr1	234407760	234408141
chr1	234545107	234545453
chr1	234580313	234580772
chr1	234609917	234610412
chr1	234643783	234644068
chr1	234666832	234667192
chr1	234669670	234669951
chr1	234692662	234692944
chr1	234733420	234734011
chr1	234735955	234736325
chr1	234802923	234803167
chr1	234860346	234860847
chr1	234969776	234970132
chr1	235011469	235011762
chr1	235106592	235107089
chr1	235133134	235133537
chr1	235180715	235181246
chr1	235416439	235416708
chr1	235695766	235696010
chr1	235747334	235747578
chr1	236182159	236182683
chr1	236567021	236567356
chr1	236841947	236842253
chr1	236877829	236878128
chr1	236897877	236898185
chr1	236961916	236962333
chr1	237122161	237122478
chr1	238444961	238445402
chr1	239964878	239965341
chr1	239979217	239979746
chr1	241714612	241714876
chr1	242073581	242073938
chr1	242097112	242097448
chr1	242131063	242131307
chr1	242161870	242162224
chr1	242578974	242579382
chr1	242952039	242952384
chr1	243186842	243187187
chr1	243420172	243420516
chr1	244329866	244330185
chr1	244494063	244494307
chr1	244617695	244618052
chr1	244759339	244759742
chr1	244791002	244791246
chr1	245025980	245026417
chr1	245086352	245086749
chr1	245095937	245096337
chr1	245152981	245153376
chr1	245326345	245326652
chr1	246325387	246325804
chr1	246610673	246610917
chr1	246660913	246661197
chr1	246672004	246672358
chr1	246771990	246772508
chr1	246868630	246869059
chr1	246912307	246912585
chr1	247095083	247095639
chr1	247739882	247740261
chr10	114618	115073
chr10	452032	452525
chr10	466961	467287
chr10	483667	484009
chr10	556853	557289
chr10	572369	572986
chr10	592770	593475
chr10	606573	607051
chr10	651042	651323
chr10	667882	668222
chr10	716263	716678
chr10	835252	835750
chr10	1015887	1016504
chr10	1094853	1095155
chr10	1359447	1359693
chr10	1410687	1411037
chr10	1442840	1443257
chr10	1455174	1455451
chr10	1657232	1657476
chr10	1757723	1758225
chr10	2196115	2196436
chr10	2492857	2493163
chr10	2672631	2672932
chr10	3011352	3011741
chr10	3022082	3022356
chr10	3146057	3146301
chr10	3393622	3394170
chr10	3580926	3581719
chr10	3789638	3790123
chr10	3861753	3862032
chr10	3871479	3871926
chr10	3979517	3979837
chr10	4012522	4012842
chr10	4323366	4323781
chr10	4591408	4591789
chr10	4705403	4705984
chr10	4775318	4775942
chr10	5091980	5092224
chr10	5426556	5426878
chr10	5508557	5508806
chr10	5509262	5509796
chr10	5530694	5531150
chr10	5535346	5535798
chr10	5552196	5552683
chr10	5598003	5598435
chr10	5625731	5626093
chr10	5628080	5628527
chr10	5655828	5656309
chr10	5744900	5745209
chr10	5855913	5856488
chr10	6052543	6053003
chr10	6066621	6067001
chr10	6164140	6164627
chr10	6244790	6245079
chr10	6339755	6340297
chr10	6395189	6395668
chr10	6455875	6456281
chr10	6464472	6464798
chr10	6487585	6487859
chr10	6808190	6808567
chr10	6972697	6973145
chr10	6988366	6988627
chr10	6999864	7000401
chr10	7022026	7022489
chr10	7052083	7052334
chr10	7275642	7276097
chr10	7441705	7441982
chr10	7585778	7586167
chr10	7592089	7592401
chr10	7597240	7597535
chr10	7829810	7830249
chr10	8106272	8106781
chr10	8248767	8249159
chr10	8332857	8333260
chr10	8366297	8366685
chr10	8378575	8379295
chr10	8392160	8392673
chr10	8434239	8434729
chr10	8540704	8541101
chr10	8660735	8661115
chr10	8915282	8915674
chr10	8929895	8930319
chr10	9004068	9004512
chr10	9045710	9045993
chr10	9246142	9246413
chr10	9282204	9282692
chr10	10181780	10182269
chr10	10841958	10842346
chr10	11312397	11312641
chr10	11395306	11395836
chr10	11465963	11466368
chr10	11697696	11697987
chr10	11725833	11726090
chr10	11758060	11758304
chr10	11839601	11839875
chr10	11847612	11847890
chr10	11872766	11873013
chr10	11873266	11873785
chr10	11878838	11879094
chr10	11940184	11940710
chr10	11961094	11961360
chr10	12096027	12096616
chr10	12174750	12175191
chr10	12375975	12376372
chr10	12418162	12418662
chr10	12592451	12592863
chr10	12643907	12644153
chr10	12679162	12679465
chr10	12684623	12684954
chr10	12792375	12792649
chr10	12945552	12945884
chr10	13017117	13017639
chr10	13160561	13161068
chr10	13341809	13342216
chr10	13343753	13344321
chr10	13472294	13472697
chr10	13541518	13542083
chr10	13544887	13545131
chr10	13640202	13640516
chr10	13688585	13688861
chr10	13740328	13740602
chr10	13783507	13783993
chr10	13829697	13830305
chr10	13845537	13845791
chr10	13854807	13855216
chr10	13916787	13917258
chr10	13997742	13998094
chr10	14248940	14249243
chr10	14267756	14268072
chr10	14355606	14356057
chr10	14600267	14600733
chr10	14613960	14614312
chr10	14620208	14620610
chr10	14698763	14699088
chr10	14702549	14702975
chr10	14801301	14801575
chr10	14817042	14817590
chr10	14853298	14853663
chr10	14879833	14880273
chr10	14921458	14921933
chr10	15001593	15001839
chr10	15567898	15568286
chr10	15589580	15590004
chr10	15715300	15715544
chr10	16478459	16478893
chr10	16532905	16533365
chr10	16630604	16631156
chr10	16675444	16675700
chr10	16810682	16811040
chr10	16884942	16885542
chr10	17076967	17077271
chr10	17217281	17217525
chr10	17223713	17224263
chr10	17243901	17244298
chr10	17396547	17397079
chr10	17850503	17850868
chr10	17904605	17904912
chr10	18097463	18097951
chr10	18483122	18483688
chr10	18579483	18579776
chr10	18670955	18671329
chr10	18730770	18731090
chr10	18767041	18767478
chr10	18813887	18814381
chr10	19003441	19003742
chr10	19016321	19016565
chr10	19383397	19383806
chr10	19453879	19454222
chr10	19483791	19484070
chr10	19534782	19535378
chr10	19580384	19580729
chr10	19789898	19790348
chr10	19869610	19869855
chr10	20287893	20288349
chr10	20578194	20578637
chr10	20592093	20592377
chr10	20911867	20912157
chr10	21190496	21190887
chr10	21309343	21309755
chr10	21343109	21343606
chr10	21381722	21381989
chr10	21412742	21413092
chr10	21423248	21423592
chr10	21436768	21437262
chr10	21455630	21455993
chr10	21473040	21473545
chr10	21530169	21530725
chr10	21619466	21619943
chr10	22375728	22376007
chr10	22456039	22456357
chr10	22542856	22543332
chr10	22614697	22615005
chr10	22872045	22872455
chr10	22910278	22910666
chr10	22938900	22939202
chr10	22969844	22970089
chr10	23133759	23134262
chr10	23342202	23342545
chr10	23460316	23460613
chr10	23573536	23573964
chr10	23801187	23801699
chr10	23820634	23821104
chr10	24783136	24783408
chr10	24909548	24909954
chr10	25067819	25068243
chr10	25173020	25173519
chr10	25336360	25336842
chr10	25860433	25860722
chr10	26462253	26462660
chr10	26620457	26620709
chr10	26719506	26719919
chr10	26763680	26764154
chr10	26979770	26980044
chr10	27051358	27051822
chr10	27087358	27087904
chr10	27168405	27168953
chr10	27187202	27187446
chr10	27320721	27321136
chr10	27469796	27470066
chr10	27615226	27615584
chr10	27660747	27661186
chr10	27839781	27840208
chr10	28155955	28156345
chr10	28183270	28183677
chr10	28185382	28185716
chr10	28545774	28546268
chr10	28693955	28694483
chr10	28731319	28731855
chr10	28768536	28768837
chr10	28772621	28773071
chr10	28785561	28785837
chr10	28821454	28822228
chr10	28843733	28843977
chr10	28986024	28986615
chr10	29169476	29169870
chr10	29286297	29286675
chr10	29337871	29338581
chr10	29393736	29394173
chr10	29412038	29412385
chr10	29413561	29414102
chr10	29522086	29522416
chr10	29532379	29532800
chr10	29555962	29556534
chr10	29586213	29586525
chr10	29604892	29605264
chr10	29647144	29647488
chr10	29775213	29775539
chr10	29799417	29799747
chr10	29880045	29880457
chr10	29947775	29948256
chr10	30143942	30144320
chr10	30329899	30330295
chr10	30520670	30520940
chr10	30676342	30676880
chr10	30780617	30780861
chr10	31066446	31066925
chr10	31103667	31104223
chr10	31150835	31151309
chr10	31216195	31216510
chr10	31360715	31361035
chr10	31561710	31562218
chr10	31630842	31631211
chr10	31892427	31892729
chr10	31962063	31962337
chr10	32034617	32035030
chr10	32370805	32371122
chr10	32479771	32480176
chr10	32499707	32500175
chr10	32607841	32608196
chr10	32869538	32869999
chr10	32934433	32934696
chr10	33236297	33236750
chr10	33269261	33269655
chr10	33342523	33342999
chr10	33444828	33445140
chr10	33467131	33467625
chr10	33501282	33501618
chr10	33526168	33526412
chr10	33537472	33537727
chr10	33648794	33649227
chr10	33710627	33710992
chr10	33716283	33716527
chr10	33928064	33928440
chr10	33934385	33934834
chr10	34158248	34158805
chr10	34165763	34166007
chr10	34506923	34507386
chr10	34579387	34579878
chr10	34673213	34673505
chr10	34727689	34728122
chr10	34819787	34820089
chr10	34871064	34871341
chr10	35028314	35028908
chr10	35048158	35048690
chr10	35193331	35194005
chr10	35243039	35243306
chr10	35538376	35538673
chr10	35664103	35664413
chr10	35858639	35858883
chr10	36032315	36032559
chr10	36103195	36103509
chr10	36117825	36118082
chr10	36571903	36572177
chr10	36781195	36781537
chr10	37354097	37354523
chr10	37826366	37826795
chr10	38043771	38044045
chr10	38154511	38154796
chr10	38639572	38640012
chr10	38644798	38645390
chr10	42625455	42625685
chr10	42649149	42649463
chr10	42848451	42848775
chr10	43185891	43186325
chr10	43217353	43217626
chr10	43277790	43278336
chr10	43563835	43564424
chr10	43677625	43677947
chr10	43724965	43725286
chr10	43788672	43789062
chr10	43808235	43808555
chr10	43876185	43876523
chr10	43902557	43902988
chr10	43904510	43905103
chr10	43916170	43916814
chr10	44362015	44362325
chr10	44840495	44840922
chr10	45008869	45009416
chr10	45072052	45072451
chr10	45156021	45156371
chr10	45239058	45239494
chr10	45462017	45462595
chr10	45615099	45615393
chr10	45817838	45818252
chr10	47024644	47024918
chr10	47135307	47135622
chr10	47152723	47152953
chr10	47233307	47233664
chr10	47238659	47238993
chr10	47588003	47588364
chr10	47699309	47699703
chr10	47768044	47768326
chr10	48190378	48190646
chr10	48195650	48196063
chr10	48335962	48336392
chr10	48650533	48650895
chr10	48862206	48862481
chr10	48947707	48948045
chr10	49259438	49259908
chr10	49264853	49265099
chr10	49382684	49383109
chr10	49857676	49858069
chr10	50022672	50023249
chr10	50108511	50108853
chr10	50157255	50157771
chr10	50209407	50209823
chr10	50260590	50260942
chr10	50312410	50312791
chr10	50563683	50564182
chr10	50824492	50824936
chr10	50952777	50953248
chr10	51561828	51562174
chr10	51579303	51579791
chr10	52134390	52134819
chr10	52146712	52147038
chr10	52178324	52178920
chr10	52218455	52218802
chr10	52257412	52257740
chr10	52261321	52261737
chr10	52343155	52343558
chr10	52385720	52385986
chr10	52477465	52477789
chr10	53459772	53460207
chr10	54208241	54208504
chr10	54215911	54216448
chr10	54442598	54442972
chr10	54515244	54515619
chr10	55072172	55072554
chr10	55596921	55597165
chr10	57976445	57976904
chr10	57991000	57991508
chr10	57993841	57994191
chr10	59129397	59129673
chr10	60095439	60095683
chr10	60616331	60616659
chr10	60712230	60712882
chr10	60974551	60974991
chr10	61383531	61383945
chr10	61680178	61680460
chr10	61704195	61704481
chr10	61725283	61725776
chr10	61858802	61859061
chr10	62084371	62084674
chr10	62136199	62136481
chr10	62232972	62233235
chr10	62507098	62507577
chr10	62553039	62553404
chr10	62620627	62621120
chr10	62861122	62861434
chr10	62970316	62970560
chr10	63031192	63031443
chr10	63043857	63044521
chr10	63064552	63064829
chr10	63317727	63318206
chr10	63349015	63349374
chr10	63370610	63370894
chr10	63493091	63493383
chr10	63503271	63503703
chr10	63662286	63662637
chr10	63697923	63698300
chr10	63703430	63703680
chr10	63732784	63733030
chr10	64135017	64135326
chr10	64149256	64149695
chr10	64576560	64577125
chr10	64643520	64643894
chr10	64685849	64686127
chr10	65467556	65467904
chr10	65851674	65851999
chr10	66535898	66536276
chr10	66583215	66583653
chr10	66994987	66995368
chr10	67118283	67118665
chr10	67301337	67301581
chr10	68155230	68155588
chr10	68215115	68215643
chr10	68330791	68331154
chr10	68426271	68426667
chr10	69523949	69524522
chr10	69551231	69551656
chr10	69563623	69563897
chr10	69713050	69713434
chr10	69807856	69808205
chr10	69833607	69834191
chr10	70234279	70234718
chr10	70396247	70396636
chr10	70498081	70498355
chr10	70591807	70592088
chr10	70882757	70883095
chr10	70908957	70909264
chr10	71099272	71099714
chr10	71144223	71144467
chr10	71218352	71218626
chr10	71396634	71397159
chr10	71445288	71446038
chr10	71478292	71478792
chr10	71707991	71708496
chr10	71739201	71739575
chr10	71806450	71806700
chr10	71865707	71866194
chr10	71875969	71876407
chr10	72067141	72067482
chr10	72147085	72147581
chr10	72196345	72196815
chr10	72304452	72304758
chr10	72308922	72309203
chr10	72451675	72452004
chr10	72648154	72648732
chr10	72680194	72680566
chr10	73026400	73026682
chr10	73137105	73137581
chr10	73248678	73249075
chr10	73340072	73340350
chr10	73369426	73370039
chr10	73457676	73458105
chr10	73526510	73526762
chr10	73597371	73597845
chr10	73648263	73648827
chr10	73734468	73734921
chr10	73930873	73931291
chr10	73975626	73976200
chr10	74014250	74014701
chr10	74019458	74019883
chr10	74032570	74032860
chr10	74033204	74033708
chr10	74051972	74052219
chr10	74102631	74103105
chr10	74109166	74109757
chr10	74146978	74147289
chr10	74225930	74226372
chr10	74241938	74242402
chr10	74378598	74379052
chr10	74451413	74451998
chr10	74576386	74576779
chr10	74836540	74837213
chr10	74855268	74855568
chr10	74855843	74856525
chr10	75021755	75022184
chr10	75049836	75050264
chr10	75093930	75094186
chr10	75634388	75634971
chr10	75645987	75646521
chr10	75757059	75757330
chr10	75811464	75812068
chr10	75910387	75910823
chr10	76053518	76053792
chr10	76238497	76238913
chr10	76611650	76612021
chr10	76731643	76732014
chr10	76825682	76826152
chr10	76871131	76871375
chr10	76990125	76990641
chr10	77302147	77302419
chr10	77470705	77470970
chr10	77728115	77728465
chr10	77796076	77796660
chr10	78802683	78803233
chr10	79086414	79086733
chr10	79290059	79290402
chr10	79408283	79408706
chr10	79806502	79806748
chr10	80492684	80492959
chr10	80516109	80516964
chr10	80732227	80732570
chr10	80788400	80788712
chr10	80832124	80832549
chr10	81024613	81024884
chr10	81024998	81025493
chr10	81116454	81116797
chr10	81145544	81145838
chr10	81147366	81147742
chr10	81240683	81241164
chr10	81253719	81254106
chr10	81400014	81400466
chr10	81477296	81477542
chr10	81531270	81531713
chr10	81951060	81951415
chr10	82203317	82203622
chr10	82246072	82246341
chr10	82510045	82510362
chr10	85877838	85878165
chr10	86136317	86136809
chr10	86287257	86287501
chr10	87196109	87196397
chr10	87285177	87285451
chr10	88021637	88022153
chr10	88159594	88160544
chr10	88470727	88471269
chr10	88484695	88485028
chr10	88503845	88504384
chr10	88516814	88517195
chr10	88565626	88566074
chr10	88691334	88691934
chr10	88754966	88755290
chr10	88779158	88779505
chr10	88964437	88964775
chr10	88999505	88999758
chr10	89053303	89053801
chr10	89061050	89061621
chr10	89195867	89196391
chr10	89203582	89204103
chr10	89265492	89266005
chr10	89365531	89365873
chr10	89377084	89377381
chr10	89384807	89385162
chr10	89464926	89465356
chr10	89503406	89503672
[truncated: 14,372 more rows]

## Sheet: K562_HSF1_HS_peaks
chr1	23653	24155
chr1	96225	96646
chr1	104653	105628
chr1	139211	139869
chr1	155468	155993
chr1	250941	251979
chr1	324236	324631
chr1	326273	326781
chr1	367559	367900
chr1	522342	522843
chr1	662859	663272
chr1	691116	691719
chr1	726972	727357
chr1	744355	744700
chr1	786340	787022
chr1	795216	795818
chr1	878239	878682
chr1	1007846	1008335
chr1	1070548	1071209
chr1	1079001	1079629
chr1	1089497	1090001
chr1	1098679	1099281
chr1	1138442	1138805
chr1	1150616	1151226
chr1	1220309	1220765
chr1	1310550	1311355
chr1	1358378	1358737
chr1	1407628	1408077
chr1	1440850	1441272
chr1	1448010	1448390
chr1	1509064	1509657
chr1	1568652	1569219
chr1	1577908	1578354
chr1	1589788	1590558
chr1	1631855	1632436
chr1	1641057	1641649
chr1	1655069	1655589
chr1	1682625	1682995
chr1	1687733	1688195
chr1	1711431	1712191
chr1	1720455	1720973
chr1	1814602	1815169
chr1	1823042	1823631
chr1	1828394	1828928
chr1	1886173	1886660
chr1	1907515	1908151
chr1	1913803	1914319
chr1	1933069	1933666
chr1	1993292	1993881
chr1	2025259	2025764
chr1	2028624	2028947
chr1	2033873	2034354
chr1	2087908	2088438
chr1	2094590	2095297
chr1	2107142	2108066
chr1	2152170	2152723
chr1	2163509	2163917
chr1	2205509	2205997
chr1	2224711	2225244
chr1	2244371	2245161
chr1	2279291	2279813
chr1	2402843	2403241
chr1	2427543	2428029
chr1	2489329	2489836
chr1	2726348	2726811
chr1	2756386	2756813
chr1	2771872	2772328
chr1	2829334	2829832
chr1	2831297	2831629
chr1	2840138	2840504
chr1	2999340	2999959
chr1	3020576	3021875
chr1	3048624	3049471
chr1	3054902	3055617
chr1	3077545	3078031
chr1	3111338	3111798
chr1	3115871	3116376
chr1	3139762	3140156
chr1	3198422	3199016
chr1	3212111	3212863
chr1	3249881	3250464
chr1	3256859	3257279
chr1	3278597	3279555
chr1	3284416	3284803
chr1	3304809	3305417
chr1	3330227	3330695
chr1	3382542	3383377
chr1	3400055	3400860
chr1	3454388	3454846
chr1	3462140	3462722
chr1	3490607	3491037
chr1	3500821	3501373
chr1	3511827	3512217
chr1	3513532	3514024
chr1	3517587	3518027
chr1	3529887	3530398
chr1	3540648	3541311
chr1	3575857	3576245
chr1	3649645	3650100
chr1	3651207	3651721
chr1	3659721	3660389
chr1	3670779	3671365
chr1	3676993	3677510
chr1	3680735	3681215
chr1	3681695	3682274
chr1	3691331	3692029
chr1	3712957	3713461
chr1	4003593	4004278
chr1	4025561	4025945
chr1	4044710	4045158
chr1	4055872	4056449
chr1	4064228	4064898
chr1	4070964	4071399
chr1	4118084	4118679
chr1	4187043	4187658
chr1	4342066	4342782
chr1	4353161	4353834
chr1	4471195	4471872
chr1	4521275	4521892
chr1	4550996	4551437
chr1	4706523	4707116
chr1	4730478	4731193
chr1	4780150	4780762
chr1	4790070	4790381
chr1	4851253	4851670
chr1	4987266	4987850
chr1	5037853	5038179
chr1	5077005	5077494
chr1	5300087	5300442
chr1	5414745	5415052
chr1	5494064	5494734
chr1	5520195	5520669
chr1	5531698	5532264
chr1	5551614	5552214
chr1	5584987	5585428
chr1	5627314	5627687
chr1	5707656	5708499
chr1	5744077	5744554
chr1	5793919	5794528
chr1	5818486	5819061
chr1	5851959	5852448
chr1	5855169	5855578
chr1	5868145	5868598
chr1	5897196	5897613
chr1	5901745	5902261
chr1	5909467	5909869
chr1	6021635	6022172
chr1	6100371	6100810
chr1	6150074	6150604
chr1	6158019	6158461
chr1	6172384	6172945
chr1	6210833	6211278
chr1	6237628	6238130
chr1	6260354	6261102
chr1	6274172	6274581
chr1	6321922	6322278
chr1	6371208	6371601
chr1	6398464	6398847
chr1	6447692	6448017
chr1	6453329	6453944
chr1	6565218	6565965
chr1	6616853	6617548
chr1	6639703	6640126
chr1	6663809	6664352
chr1	6669616	6669997
chr1	6675583	6676078
chr1	6683365	6683875
chr1	6688215	6688584
chr1	6745668	6746248
chr1	6778009	6778618
chr1	6803856	6804209
chr1	6811575	6811958
chr1	6847138	6847588
chr1	6994337	6994781
chr1	7015857	7016221
chr1	7043014	7043363
chr1	7045816	7046348
chr1	7059638	7060120
chr1	7075169	7075626
chr1	7101593	7102438
chr1	7113286	7113775
chr1	7145244	7145864
chr1	7277648	7278380
chr1	7418758	7419403
chr1	7434931	7435498
chr1	7505077	7505895
chr1	7517517	7518158
chr1	7537320	7537888
chr1	7551250	7551792
chr1	7564509	7564993
chr1	7601585	7602153
chr1	7646331	7646718
chr1	7698514	7699008
chr1	7723764	7724363
chr1	7760936	7761279
chr1	7889497	7890001
chr1	7894739	7895241
chr1	7916467	7917030
chr1	7932422	7932824
chr1	8021707	8022365
chr1	8075129	8075561
chr1	8137800	8138503
chr1	8181326	8181832
chr1	8196922	8197304
chr1	8225931	8226513
chr1	8257924	8258491
chr1	8264386	8264850
chr1	8287229	8287601
chr1	8311794	8312278
chr1	8333036	8333446
chr1	8392321	8392774
chr1	8499318	8499844
chr1	8601924	8602535
chr1	8608021	8608447
chr1	8640392	8640916
chr1	8650617	8651476
chr1	8709214	8709695
chr1	8771853	8772497
chr1	8837058	8837581
chr1	8849606	8850331
chr1	8874781	8875457
chr1	8918304	8918804
chr1	8972778	8973099
chr1	9004617	9005068
chr1	9047999	9048452
chr1	9132937	9133581
chr1	9208737	9209097
chr1	9241022	9241650
chr1	9388867	9389348
chr1	9398878	9399626
chr1	9405591	9406117
chr1	9436262	9436809
chr1	9488905	9489470
chr1	9506737	9507057
chr1	9512571	9513115
chr1	9519039	9519583
chr1	9596019	9596457
chr1	9653425	9653812
chr1	9683073	9683467
chr1	9688113	9688695
chr1	9700535	9701029
chr1	9715867	9716455
chr1	9741658	9742257
chr1	9743711	9744106
chr1	9762666	9763105
chr1	9812829	9813365
chr1	9887754	9888256
chr1	9894448	9895133
chr1	9918134	9918592
chr1	9953309	9954079
chr1	10003362	10004116
chr1	10040973	10041337
chr1	10200473	10200922
chr1	10214945	10215536
chr1	10232387	10232979
chr1	10296859	10297287
chr1	10313687	10314068
chr1	10323750	10324229
chr1	10343198	10343621
chr1	10458920	10459639
chr1	10462993	10463473
chr1	10508027	10508427
chr1	10532180	10532907
chr1	10648378	10648775
chr1	10705811	10706136
chr1	10763871	10764444
chr1	10782284	10782823
chr1	10785596	10786159
chr1	10817748	10818379
chr1	11005562	11006071
chr1	11012062	11012441
chr1	11028928	11029751
chr1	11058095	11058678
chr1	11126240	11126802
chr1	11193037	11193455
chr1	11273808	11274432
chr1	11375136	11375567
chr1	11415368	11415866
chr1	11457444	11457960
chr1	11466333	11466858
chr1	11496870	11497519
chr1	11508151	11509117
chr1	11588879	11589317
chr1	11613542	11613869
chr1	11629607	11630065
chr1	11641547	11642019
chr1	11658431	11658956
chr1	11723929	11724327
chr1	11765411	11765765
chr1	11797143	11797441
chr1	11800449	11801489
chr1	11814405	11814848
chr1	11866289	11866974
chr1	11902141	11902748
chr1	11929832	11930334
chr1	11953070	11953912
chr1	11970903	11971599
chr1	11986432	11986992
chr1	11994533	11995146
chr1	11998901	11999317
chr1	12006102	12006739
chr1	12094350	12094909
chr1	12123302	12123795
chr1	12135399	12135938
chr1	12141369	12142137
chr1	12145506	12145918
chr1	12206472	12207008
chr1	12222114	12222799
chr1	12334660	12335047
chr1	12359091	12359589
chr1	12467183	12467692
chr1	12468665	12469199
chr1	12493659	12494517
chr1	12499028	12499693
chr1	12501507	12501972
chr1	12508531	12509235
chr1	12514113	12514473
chr1	12520724	12521207
chr1	12526324	12527244
chr1	12537276	12537988
chr1	12538095	12538510
chr1	12556422	12557074
chr1	12570703	12571276
chr1	12596431	12597031
chr1	12616555	12616989
chr1	12630477	12631440
chr1	12640410	12640943
chr1	12652896	12653348
chr1	12664267	12664865
chr1	12678305	12678771
chr1	12679657	12680314
chr1	12721651	12722109
chr1	12775643	12776203
chr1	13773856	13774440
chr1	13831467	13831919
chr1	13841034	13841554
chr1	13868678	13869293
chr1	13992137	13992640
chr1	14137507	14137974
chr1	14148547	14149036
chr1	14195361	14196057
chr1	14198134	14198699
chr1	14207996	14208501
chr1	14289600	14290100
chr1	14368361	14369029
chr1	14381729	14382178
chr1	14387367	14388320
chr1	14533903	14534597
chr1	14563575	14563996
chr1	14577738	14578295
chr1	14582775	14583435
chr1	14607741	14608402
chr1	14649722	14650277
chr1	14719314	14719754
chr1	14752017	14752885
chr1	14763642	14764148
chr1	14764767	14765595
chr1	14765843	14766215
chr1	14780750	14781318
chr1	14781664	14782128
chr1	14800388	14800856
chr1	14808037	14808650
chr1	14818265	14818772
chr1	14951145	14951651
chr1	14998730	14999265
chr1	15021299	15021868
chr1	15059859	15060330
chr1	15111239	15111872
chr1	15143448	15143924
chr1	15152690	15153327
chr1	15179889	15180273
chr1	15197408	15198101
chr1	15208902	15209508
chr1	15217940	15219359
chr1	15279093	15279728
chr1	15295778	15296253
chr1	15296690	15297180
chr1	15312362	15312813
chr1	15343033	15343538
chr1	15353791	15354428
chr1	15497807	15498343
chr1	15510782	15511248
chr1	15521763	15522331
chr1	15630738	15631225
chr1	15650624	15651510
chr1	15667716	15668363
chr1	15687488	15687978
chr1	15700281	15700738
chr1	15723683	15724172
chr1	15739057	15739424
chr1	15783061	15783767
chr1	15790738	15791173
chr1	15802505	15803041
chr1	15851075	15851443
chr1	16001148	16001789
chr1	16046444	16046952
chr1	16062016	16062369
chr1	16107338	16107632
chr1	16121351	16121979
chr1	16161863	16163046
chr1	16212738	16213075
chr1	16235735	16236168
chr1	16275515	16276158
chr1	16278941	16279327
chr1	16321157	16321740
chr1	16359220	16359649
chr1	16380272	16380908
chr1	16473267	16473774
chr1	16575074	16575589
chr1	16766657	16767382
chr1	16825461	16826491
chr1	16841875	16842369
chr1	16871721	16872394
chr1	16893016	16893662
chr1	16899584	16900040
chr1	16905349	16906313
chr1	16911797	16912364
chr1	16918059	16918863
chr1	16941065	16941542
chr1	16947515	16948296
chr1	16970248	16970857
chr1	16971103	16971867
chr1	16978087	16978565
chr1	17081865	17082303
chr1	17188524	17188987
chr1	17193558	17193928
chr1	17222523	17223183
chr1	17227616	17228018
chr1	17291668	17292318
chr1	17418633	17419126
chr1	17483823	17484296
chr1	17571840	17572559
chr1	17597546	17598024
chr1	17624069	17624504
chr1	17665675	17666036
chr1	17670254	17670770
chr1	17681182	17681663
chr1	17765913	17766342
chr1	17922747	17923216
chr1	17945404	17945876
chr1	18019521	18020208
chr1	18046382	18047157
chr1	18052579	18053067
chr1	18123826	18124489
chr1	18294699	18295154
chr1	18415241	18415923
chr1	18580790	18581500
chr1	18591069	18591466
chr1	18620182	18620629
chr1	18659788	18660529
chr1	18669268	18669726
chr1	18721287	18721771
chr1	18741398	18741743
chr1	18755691	18756174
chr1	18770493	18771040
chr1	18784533	18785050
chr1	18791117	18791542
chr1	18794876	18795403
chr1	18818205	18818861
chr1	18842223	18842656
chr1	18853688	18854162
chr1	18857199	18857732
chr1	18930217	18930709
chr1	18942206	18942780
chr1	18972017	18972626
chr1	18997441	18997943
chr1	19008688	19009245
chr1	19042709	19043160
chr1	19043674	19044172
chr1	19052060	19052786
chr1	19092427	19092776
chr1	19093623	19094169
chr1	19135201	19135647
chr1	19147343	19147705
chr1	19219146	19219773
chr1	19263452	19263860
chr1	19288459	19288995
chr1	19375935	19376455
chr1	19407805	19408544
chr1	19409638	19410081
chr1	19421335	19421641
chr1	19531553	19531995
chr1	19626344	19626763
chr1	19638391	19639193
chr1	19662836	19663193
chr1	19696367	19696834
chr1	19717661	19718276
chr1	19789308	19789693
chr1	19833158	19833861
chr1	19847824	19848292
chr1	19889423	19890116
chr1	19970774	19971344
chr1	20002888	20003267
chr1	20024625	20025278
chr1	20040053	20040512
chr1	20072431	20072981
chr1	20113240	20113795
chr1	20121320	20121811
chr1	20196454	20197002
chr1	20239936	20240277
chr1	20282121	20282577
chr1	20285718	20286117
chr1	20307529	20307883
chr1	20405430	20406038
chr1	20437336	20437699
chr1	20475635	20476442
chr1	20510997	20511446
chr1	20516490	20516875
chr1	20525317	20525802
chr1	20591912	20592801
chr1	20684584	20685086
chr1	20724591	20725109
chr1	20838440	20839024
chr1	20962964	20963437
chr1	21033381	21033947
chr1	21071844	21072348
chr1	21118062	21118510
chr1	21182356	21182893
chr1	21191507	21191936
chr1	21253735	21254206
chr1	21284954	21285380
chr1	21308375	21308947
chr1	21375420	21376035
chr1	21457694	21458266
chr1	21479556	21479996
chr1	21497618	21498021
chr1	21571094	21571648
chr1	21592257	21592698
chr1	21646549	21647189
chr1	21655485	21655833
chr1	21695046	21695537
chr1	21716213	21716617
chr1	21719620	21720015
chr1	21794860	21795666
chr1	21819414	21820065
chr1	21904255	21904732
chr1	21958858	21959273
chr1	21967589	21968038
chr1	21982810	21983321
chr1	22042681	22043280
chr1	22083370	22083684
chr1	22108079	22108592
chr1	22130235	22130689
chr1	22192620	22193111
chr1	22223369	22223828
chr1	22231145	22231811
chr1	22241885	22242465
chr1	22290503	22290899
chr1	22351198	22351610
chr1	22375044	22375485
chr1	22431850	22432526
chr1	22492797	22493288
chr1	22505416	22505918
chr1	22528299	22528773
chr1	22533431	22533965
chr1	22541229	22541908
chr1	22579112	22579697
chr1	22585449	22585993
chr1	22590250	22590680
chr1	22622657	22623260
chr1	22638316	22638739
chr1	22652929	22653479
chr1	22654324	22654637
chr1	22710265	22710915
chr1	22777963	22778474
chr1	22805926	22806411
chr1	22826429	22826997
chr1	22882903	22883544
chr1	22969315	22969827
chr1	23057488	23057983
chr1	23082955	23083600
chr1	23090094	23090640
chr1	23100811	23101257
chr1	23119369	23119848
chr1	23159104	23159760
chr1	23179243	23179739
chr1	23296525	23297126
chr1	23299109	23299432
chr1	23305965	23306447
chr1	23321848	23322346
chr1	23336939	23337424
chr1	23345549	23346106
chr1	23362088	23362558
chr1	23426226	23426807
chr1	23440859	23441283
chr1	23480312	23480880
chr1	23558161	23558729
chr1	23695584	23696350
chr1	23696985	23697466
chr1	23706319	23706996
chr1	23763191	23763695
chr1	23809557	23810303
chr1	23886040	23886432
chr1	23887621	23888237
chr1	23929282	23929620
chr1	23944335	23944717
chr1	23952746	23953268
chr1	23975426	23975896
chr1	24055484	24056109
chr1	24068625	24069051
chr1	24081052	24081571
chr1	24128750	24129260
chr1	24193389	24193792
chr1	24234788	24235273
chr1	24295252	24295605
chr1	24306158	24307187
chr1	24369641	24370636
chr1	24398758	24399139
chr1	24435212	24435590
chr1	24528201	24528668
chr1	24608978	24609531
chr1	24716594	24717055
chr1	24738170	24738818
chr1	24750903	24751454
chr1	24799283	24799732
chr1	24883100	24883560
chr1	24898345	24898915
chr1	24937073	24937403
chr1	25068394	25069067
chr1	25090974	25091458
chr1	25120058	25120762
chr1	25147582	25147981
chr1	25184909	25185432
chr1	25246350	25246947
chr1	25260632	25261129
chr1	25350411	25350925
chr1	25421593	25422298
chr1	25436768	25437287
chr1	25487209	25487620
chr1	25495960	25496748
chr1	25539175	25539750
chr1	25603741	25604184
chr1	25704606	25705092
chr1	25742067	25742606
chr1	25768433	25769010
chr1	25803864	25804249
chr1	25820372	25821234
chr1	25875420	25875908
chr1	26086546	26087132
chr1	26146283	26146818
chr1	26185833	26186457
chr1	26246635	26247408
chr1	26274878	26275532
chr1	26290146	26290667
chr1	26458994	26459509
chr1	26465270	26465690
chr1	26478114	26478588
chr1	26561458	26561914
chr1	26602001	26602488
chr1	26611255	26611816
chr1	26629280	26629922
chr1	26637390	26637832
chr1	26652943	26653417
chr1	26697532	26697985
chr1	26704792	26705452
chr1	26758270	26758810
chr1	26798355	26799120
chr1	26813711	26814245
chr1	26865283	26865822
chr1	26946636	26948136
chr1	26963105	26963378
chr1	26966072	26966578
chr1	26974441	26974964
chr1	27048312	27048923
chr1	27110012	27110662
chr1	27122738	27123440
chr1	27154131	27154495
chr1	27157796	27158392
chr1	27191582	27192332
chr1	27234159	27234552
chr1	27247511	27248475
chr1	27293278	27294028
chr1	27343233	27344062
chr1	27354147	27354760
chr1	27416083	27416532
chr1	27483807	27484219
chr1	27551579	27552111
chr1	27560769	27561302
chr1	27635036	27635389
chr1	27683426	27683956
chr1	27693083	27693786
chr1	27709822	27710369
chr1	27742922	27743420
chr1	27760507	27761011
chr1	27773120	27773583
chr1	27808774	27809193
chr1	27817014	27817470
chr1	27823227	27823812
chr1	27871373	27871768
chr1	27904311	27904839
chr1	27945247	27945772
chr1	27985946	27986593
chr1	28152710	28153284
chr1	28156904	28157358
chr1	28187762	28188408
chr1	28193786	28194281
chr1	28209645	28210244
chr1	28334784	28335395
chr1	28414967	28415430
chr1	28434102	28434580
chr1	28447340	28447757
chr1	28461251	28461617
chr1	28481330	28481699
chr1	28487366	28487829
chr1	28562121	28562624
chr1	28585812	28586528
chr1	28655355	28655867
chr1	28697070	28697496
chr1	28743927	28744394
chr1	28767990	28768402
chr1	28776234	28776713
chr1	28827503	28828045
chr1	28929708	28930480
chr1	28970927	28971340
chr1	28974412	28975487
chr1	28994661	28995219
chr1	29002379	29002808
chr1	29005980	29006981
chr1	29045267	29045843
chr1	29137355	29138044
chr1	29145832	29146289
chr1	29212571	29213158
chr1	29534884	29535308
chr1	29550399	29550745
chr1	29557043	29557569
chr1	29566804	29567280
chr1	29609011	29609625
chr1	29616642	29617304
chr1	29641311	29641765
chr1	29661618	29662218
chr1	29775700	29776193
chr1	29799620	29800237
chr1	29819165	29819789
chr1	29825365	29825868
chr1	29826769	29827159
chr1	29830437	29830899
chr1	29840982	29841413
chr1	29843812	29844235
chr1	30258012	30258518
chr1	30284122	30284711
chr1	30390882	30391402
chr1	30587323	30587937
chr1	30631575	30632255
chr1	30647247	30647837
chr1	30699233	30699843
chr1	30783078	30783558
chr1	30800286	30800717
chr1	30804836	30805280
chr1	30893399	30893767
chr1	30928991	30929370
chr1	30946678	30947028
chr1	31191465	31192098
chr1	31224839	31225161
chr1	31241977	31242401
chr1	31247895	31248624
chr1	31296799	31297227
chr1	31316624	31317144
chr1	31331831	31332223
chr1	31341048	31341634
chr1	31359384	31359811
chr1	31387294	31387797
chr1	31455950	31456403
chr1	31538494	31538986
chr1	31596838	31597276
chr1	31612872	31613451
chr1	31621936	31622374
chr1	31643511	31644044
chr1	31707106	31707532
chr1	31749481	31749882
chr1	31771590	31772140
chr1	31800108	31800582
chr1	31846514	31846981
chr1	31976647	31977136
chr1	32014982	32015504
chr1	32019197	32019882
chr1	32093050	32093580
chr1	32134204	32134597
chr1	32147011	32147427
chr1	32152166	32152690
chr1	32156316	32156816
chr1	32195420	32196075
chr1	32292167	32292880
chr1	32297257	32297708
chr1	32310314	32310716
chr1	32394323	32395020
chr1	32404081	32404500
chr1	32410007	32410987
chr1	32479991	32480673
chr1	32490993	32491392
chr1	32646029	32646737
chr1	32701306	32702044
chr1	32742701	32743167
chr1	32798718	32799210
chr1	32837868	32838371
chr1	32879416	32879869
chr1	32913838	32914269
chr1	32930146	32930938
chr1	32962791	32963261
chr1	33116221	33117750
chr1	33168304	33168844
chr1	33182319	33182837
chr1	33211721	33212144
chr1	33221126	33221703
chr1	33233425	33233878
chr1	33249074	33249508
chr1	33284424	33284990
chr1	33369684	33370043
chr1	33378273	33378897
chr1	33399343	33399893
chr1	33451261	33451781
chr1	33475202	33475737
chr1	33500649	33501225
chr1	33515781	33516184
chr1	33550967	33551474
chr1	33592613	33593246
chr1	33718640	33719164
chr1	33751819	33752289
chr1	33815757	33816423
chr1	33842766	33843171
chr1	33987085	33987385
chr1	34028007	34028479
chr1	34185997	34186426
chr1	34223538	34224105
chr1	34249526	34250079
chr1	34258805	34259308
chr1	34391268	34391726
chr1	34422004	34422463
chr1	34509602	34510082
chr1	34543825	34544310
chr1	34640492	34640942
chr1	34770901	34771392
chr1	34845403	34845916
chr1	35215240	35215622
chr1	35236037	35236489
chr1	35310670	35311237
chr1	35325314	35325714
chr1	35461084	35461627
chr1	35545539	35546015
chr1	35601937	35602952
chr1	35622615	35623329
chr1	35657013	35657665
chr1	35732786	35733238
chr1	35736540	35737102
chr1	35744737	35745475
chr1	35809394	35809758
chr1	35837185	35837627
chr1	35912529	35913003
chr1	35949901	35950348
chr1	36059332	36059873
chr1	36108073	36108328
chr1	36129024	36129455
chr1	36132727	36133286
chr1	36228752	36229329
chr1	36247916	36248381
chr1	36282923	36283362
chr1	36308353	36308696
chr1	36346723	36347074
chr1	36393106	36393432
chr1	36554242	36554660
chr1	36562140	36562535
chr1	36591084	36591527
chr1	36600074	36600754
chr1	36675290	36675856
chr1	36701762	36702225
chr1	36738641	36739292
chr1	36803387	36803919
chr1	36831067	36831401
chr1	36852007	36852695
chr1	36877336	36877836
chr1	36945323	36945882
chr1	36969185	36969829
chr1	36971849	36972207
chr1	36984658	36985224
chr1	36988911	36989353
chr1	36994913	36995238
chr1	37029063	37029524
chr1	37035655	37036240
chr1	37082242	37082723
chr1	37105892	37106409
chr1	37175148	37175601
chr1	37213902	37214356
chr1	37283427	37283884
chr1	37341319	37341931
chr1	37351132	37351599
chr1	37406165	37406638
chr1	37537078	37537529
chr1	37577055	37577434
chr1	37610966	37611449
chr1	37639542	37639911
chr1	37732865	37733274
chr1	37786560	37787169
chr1	37887008	37887416
chr1	37891476	37891938
chr1	37944973	37945680
chr1	37980263	37980939
chr1	38067279	38067828
chr1	38075465	38075874
chr1	38283194	38283610
chr1	38287252	38287699
chr1	38320029	38320528
chr1	38338339	38338772
chr1	38440498	38441099
chr1	38469526	38470202
chr1	38536174	38536520
chr1	38568123	38568533
chr1	38659781	38660372
chr1	38970261	38970782
chr1	39137211	39137917
chr1	39146494	39147241
chr1	39156544	39157095
chr1	39182582	39183002
chr1	39200079	39200509
chr1	39209953	39210465
chr1	39260003	39260718
chr1	39281393	39282144
chr1	39297227	39297803
chr1	39381045	39381379
chr1	39471183	39471610
chr1	39517979	39518477
chr1	39541952	39542766
chr1	39555179	39555893
chr1	39561976	39562319
chr1	39588221	39588669
chr1	39800104	39800547
chr1	39801834	39802164
chr1	39871143	39871473
chr1	39895036	39895443
chr1	39975389	39975799
chr1	39989901	39990462
chr1	40061409	40062119
chr1	40071777	40072106
chr1	40089477	40090186
chr1	40095815	40096387
chr1	40176876	40177515
chr1	40185589	40186034
chr1	40205895	40206270
chr1	40264769	40265395
chr1	40296362	40296774
chr1	40315146	40315685
chr1	40319606	40320273
chr1	40357890	40358810
chr1	40454707	40455172
chr1	40485052	40485573
chr1	40497983	40498449
chr1	40505101	40505538
chr1	40509357	40509797
chr1	40520590	40521032
chr1	40523663	40524073
chr1	40547348	40547813
chr1	40585313	40585879
chr1	40610371	40610829
chr1	40709129	40710041
chr1	40778114	40778433
chr1	40897045	40897751
chr1	40916279	40916837
chr1	41015236	41015814
chr1	41077866	41078476
chr1	41099472	41100139
chr1	41124855	41125360
chr1	41157491	41158465
chr1	41177196	41177609
chr1	41200952	41201424
chr1	41242831	41243257
chr1	41273039	41273545
chr1	41301285	41301709
chr1	41306265	41306968
chr1	41316532	41317067
chr1	41342857	41343379
chr1	41344695	41345068
chr1	41440656	41441032
chr1	41489720	41490230
chr1	41575247	41575783
chr1	41623852	41624429
chr1	41654995	41655467
chr1	41821246	41821720
chr1	41901973	41902527
chr1	41928170	41928577
chr1	41972488	41972953
chr1	41981765	41982367
chr1	41987794	41988597
chr1	42123525	42124028
chr1	42172409	42172868
chr1	42421398	42421823
chr1	42460456	42461043
chr1	42511582	42512031
chr1	42628927	42629376
chr1	42643806	42644155
chr1	42898739	42899044
chr1	42926748	42927200
chr1	43147721	43148291
chr1	43209505	43210138
chr1	43284680	43285146
chr1	43286351	43286956
chr1	43312098	43312457
chr1	43352578	43353242
chr1	43402060	43402604
chr1	43412655	43413263
chr1	43428861	43429335
chr1	43447705	43448253
chr1	43475042	43475581
chr1	43541856	43542407
chr1	43599112	43599495
chr1	43743502	43743854
chr1	43816904	43817489
chr1	43833736	43834467
chr1	43910546	43910983
chr1	43977087	43977636
chr1	43988175	43989196
chr1	43996068	43996567
chr1	44091643	44092226
chr1	44117129	44117599
chr1	44173513	44174196
chr1	44195464	44195886
chr1	44215065	44215667
chr1	44229149	44229581
chr1	44265600	44266066
chr1	44298615	44299005
chr1	44309169	44309554
chr1	44387098	44387654
chr1	44420407	44420676
chr1	44451964	44452439
chr1	44471393	44472111
chr1	44502231	44502728
chr1	44556768	44557234
chr1	44604266	44604606
chr1	44661296	44661739
chr1	44678713	44679198
chr1	44682195	44682676
chr1	44719518	44720023
chr1	44752741	44753222
chr1	44757652	44758121
chr1	44916219	44916716
chr1	44930750	44931230
chr1	44938418	44938961
chr1	44986964	44987411
chr1	45057060	45057409
chr1	45093592	45094187
chr1	45108797	45109145
chr1	45180649	45181132
chr1	45192586	45192963
chr1	45196094	45197325
chr1	45204827	45205557
chr1	45229052	45229392
chr1	45277184	45277818
chr1	45285101	45285921
chr1	45301507	45301880
chr1	45401561	45402280
chr1	45452176	45453034
chr1	45477799	45478846
chr1	45504515	45504976
chr1	45723102	45723572
chr1	45805512	45806148
chr1	45921006	45921546
chr1	45965395	45966248
chr1	45986760	45987707
chr1	46016087	46016498
chr1	46064325	46064649
chr1	46085669	46086040
chr1	46101342	46101739
chr1	46170349	46170945
chr1	46188503	46188924
chr1	46215780	46216612
chr1	46343942	46344478
chr1	46345855	46346324
chr1	46357970	46358480
chr1	46410160	46410559
chr1	46531483	46531983
chr1	46564393	46565045
chr1	46599941	46600444
chr1	46620254	46620697
chr1	46770224	46770788
chr1	46804937	46805418
chr1	46953387	46953768
chr1	46957041	46957692
chr1	46988026	46988788
chr1	47077797	47078216
chr1	47089702	47090050
chr1	47155068	47155747
chr1	47186100	47186679
chr1	47331598	47332063
chr1	47699735	47700450
chr1	47783597	47783940
chr1	47843806	47844316
chr1	47855181	47855965
chr1	47890064	47890451
chr1	47922625	47923045
chr1	47983293	47983755
chr1	48122676	48123184
chr1	48219172	48219664
chr1	48396852	48397632
chr1	48405285	48405762
chr1	48549255	48549591
chr1	48639275	48639797
chr1	48719902	48720341
chr1	48910501	48911078
chr1	49038537	49039037
chr1	49085370	49085973
chr1	49091140	49091614
chr1	49100903	49101323
chr1	49203104	49203576
chr1	49322209	49322698
chr1	49388840	49389401
chr1	50114912	50115371
chr1	50420133	50420611
chr1	50645307	50645766
chr1	50714824	50715369
chr1	50744137	50744691
chr1	50973563	50974049
chr1	51020272	51020770
chr1	51230563	51230980
chr1	51252319	51253054
chr1	51435699	51436129
chr1	51703416	51703788
chr1	51705851	51706150
chr1	51728492	51728937
chr1	51750031	51750642
chr1	51788072	51788798
chr1	51803808	51804428
chr1	51895045	51895400
chr1	51895558	51895963
chr1	51914416	51914990
chr1	51935208	51935685
chr1	51955189	51955771
chr1	51986036	51986798
chr1	52097481	52098226
chr1	52107055	52107533
chr1	52135146	52135542
chr1	52315987	52316426
chr1	52325747	52326254
chr1	52437601	52438138
chr1	52486298	52486754
chr1	52607130	52607845
chr1	52618781	52619152
chr1	52865492	52865939
chr1	52870858	52871816
chr1	52891912	52892371
chr1	52953503	52953958
chr1	52960931	52961480
chr1	52973855	52974352
chr1	53028416	53028946
chr1	53047856	53048496
chr1	53097282	53097974
chr1	53366021	53366530
chr1	53366990	53367382
chr1	53403417	53403870
chr1	53522777	53523277
chr1	53547830	53548226
chr1	53602882	53603273
chr1	53605485	53605881
chr1	53686438	53687146
chr1	53729551	53729919
chr1	53739501	53740325
chr1	53764119	53764791
chr1	53801645	53802164
chr1	53817491	53817969
chr1	53819148	53819592
chr1	53852311	53852745
chr1	53860392	53860937
chr1	53883605	53884175
chr1	53924213	53925004
chr1	53935662	53936160
chr1	54009206	54009619
chr1	54012191	54012629
chr1	54046744	54047293
chr1	54281162	54281627
chr1	54355465	54356031
chr1	54422684	54423279
chr1	54519738	54520319
chr1	54786271	54786735
chr1	54875158	54875533
chr1	54890703	54891317
chr1	54928962	54929336
chr1	54945594	54946077
chr1	54953618	54954235
chr1	55143681	55144148
chr1	55168308	55168805
chr1	55180807	55181556
chr1	55231277	55231688
chr1	55356024	55356443
chr1	55437636	55438147
chr1	55487743	55488211
chr1	55504240	55504833
chr1	55553874	55554297
chr1	55626950	55627303
chr1	55634863	55635357
chr1	55748798	55749379
chr1	55823930	55824360
chr1	55909110	55909570
chr1	56056036	56056595
chr1	56361860	56362296
chr1	56864646	56865107
chr1	56909515	56910026
chr1	56981553	56982047
chr1	56982796	56983273
chr1	57123594	57124197
chr1	57239078	57239611
chr1	57264310	57264927
chr1	57513974	57514645
chr1	57543610	57544113
chr1	57552996	57553386
chr1	57682833	57683229
chr1	57738463	57738948
chr1	57795010	57795567
chr1	58576739	58577187
chr1	58620157	58620543
chr1	58979531	58980119
chr1	59011583	59012070
chr1	59249330	59250158
chr1	59270590	59271108
chr1	59341115	59341509
chr1	59364803	59365780
chr1	59395278	59396103
chr1	59402972	59403433
chr1	59409345	59409827
chr1	59433971	59434691
chr1	59437098	59437841
chr1	59441920	59442555
chr1	59479162	59479598
chr1	59485578	59486240
chr1	59507989	59508637
chr1	59528428	59529221
chr1	59606610	59607175
chr1	59870208	59870572
chr1	59964952	59965399
chr1	59991758	59992101
chr1	60095959	60096567
chr1	60264084	60264518
chr1	60278834	60279340
chr1	60422710	60423184
chr1	60688904	60689358
chr1	60709158	60710081
chr1	60747150	60747606
chr1	61342566	61343090
chr1	61420460	61421068
chr1	61473601	61474049
chr1	61518535	61518992
chr1	61542651	61543188
chr1	61543531	61544031
chr1	61557144	61557888
chr1	61580139	61580595
chr1	61635727	61636285
chr1	61637451	61637991
chr1	61669747	61670339
chr1	61670870	61671363
chr1	61680872	61681153
chr1	61704931	61705524
chr1	61781468	61782043
chr1	61903280	61903659
chr1	61951869	61952330
chr1	62054542	62055261
chr1	62106783	62107340
chr1	62114459	62114867
chr1	62140760	62141346
chr1	62213039	62213637
chr1	62250350	62250960
chr1	62280961	62281403
chr1	62353168	62353586
chr1	62445808	62446241
chr1	62472670	62473314
chr1	62609525	62610218
chr1	62638020	62638432
chr1	62669783	62670214
chr1	62843770	62844342
chr1	62891473	62891919
chr1	63004670	63005718
chr1	63148580	63149028
chr1	63154029	63154742
chr1	63197973	63198417
chr1	63377842	63378335
chr1	63415601	63416088
chr1	63452653	63453241
chr1	63793127	63793827
chr1	63988872	63989620
chr1	64083746	64084206
chr1	64105875	64106331
chr1	64378539	64379026
chr1	64406817	64407305
chr1	64540830	64541339
chr1	64658436	64659011
chr1	64824540	64825112
chr1	64908415	64908893
chr1	64933695	64934206
chr1	65157012	65157664
chr1	65213734	65214169
chr1	65223014	65223424
chr1	65412717	65413150
chr1	65497691	65498307
chr1	65528017	65528537
chr1	65548645	65549379
chr1	65578940	65579549
chr1	65607069	65607611
chr1	65613108	65613716
chr1	65690326	65690879
chr1	65696777	65697154
chr1	65704252	65704763
chr1	65710970	65711288
chr1	65711898	65712744
chr1	65723555	65723955
chr1	65726587	65727208
chr1	65732911	65733438
chr1	65761201	65761654
chr1	65782868	65783467
chr1	65784044	65784465
chr1	65877820	65878438
chr1	65935025	65935754
chr1	65960252	65960676
chr1	65991961	65992369
chr1	66031352	66031684
chr1	66055016	66055418
chr1	66139997	66140566
chr1	66308676	66309208
chr1	66375563	66375891
chr1	66378062	66378501
chr1	66438370	66438832
chr1	66445379	66446007
chr1	66484788	66485195
chr1	66608460	66608997
chr1	66740302	66740839
chr1	66918343	66919206
chr1	66926453	66926972
chr1	67004022	67004530
chr1	67069794	67070194
chr1	67223599	67224585
chr1	67245314	67245909
chr1	67517553	67518098
chr1	67566662	67567504
chr1	67568231	67568582
chr1	67602939	67603447
chr1	67658208	67658641
chr1	67802607	67803254
chr1	67929593	67930156
chr1	67984998	67985560
chr1	68064783	68065168
chr1	68077677	68078087
chr1	68112050	68112760
chr1	68159483	68159972
chr1	68179184	68179822
chr1	68199352	68200139
chr1	68270288	68270998
chr1	68290551	68291012
chr1	68368325	68368912
chr1	68386763	68387219
chr1	68410346	68410989
chr1	68484570	68485089
chr1	68509209	68509718
chr1	68573383	68573890
chr1	68586707	68587170
chr1	68595855	68596462
chr1	68630894	68631307
chr1	68991870	68992302
chr1	69486142	69486992
chr1	69860462	69860868
chr1	69942622	69943026
chr1	69960601	69961027
chr1	70002966	70003475
chr1	70011291	70011891
chr1	70139728	70140500
chr1	70159704	70160002
chr1	70177355	70177765
chr1	70304160	70304570
chr1	70418633	70419238
chr1	70539086	70539522
chr1	70622074	70622669
chr1	70820258	70820759
chr1	70902206	70902640
chr1	71007731	71008186
chr1	71018795	71019201
chr1	71043617	71044041
chr1	71260427	71260903
chr1	71334079	71334659
chr1	71497719	71498160
chr1	71500568	71501045
chr1	71514375	71514796
chr1	71546682	71547195
chr1	71775058	71775436
chr1	72111199	72111561
chr1	72120822	72121184
chr1	72324692	72325173
chr1	72903813	72904285
chr1	73400834	73401303
chr1	74663042	74663533
chr1	74943835	74944247
chr1	75073742	75074161
chr1	75123458	75123924
chr1	75127712	75128165
chr1	75198564	75199111
chr1	75199608	75200271
chr1	75373485	75373988
chr1	75593401	75594136
chr1	75689845	75690340
chr1	75695426	75695782
chr1	75780391	75780856
chr1	75810124	75810698
chr1	75820028	75820798
chr1	75888096	75888623
chr1	75889202	75889520
chr1	76022963	76023478
chr1	76082439	76082872
chr1	76251497	76251928
chr1	76381010	76381402
chr1	76440000	76440464
chr1	76579009	76579498
chr1	76729132	76729650
chr1	76820529	76821001
chr1	76910527	76910899
chr1	77176331	77176789
chr1	77258160	77258797
chr1	77422086	77422621
chr1	77857523	77857971
chr1	77925037	77925503
chr1	78004305	78004784
chr1	78010050	78010792
chr1	78073558	78074096
chr1	78262717	78263164
chr1	78319176	78319674
chr1	78443964	78445136
chr1	78470103	78470872
chr1	78498761	78499145
chr1	78536880	78537281
chr1	78641762	78642332
chr1	78853001	78853563
chr1	79096220	79096659
chr1	79536018	79536516
chr1	79630503	79631045
chr1	79644196	79644710
chr1	80486863	80487209
chr1	80570297	80570723
chr1	80663662	80664225
chr1	80756307	80756895
chr1	80981152	80981631
chr1	81056635	81056973
chr1	81363124	81363654
chr1	82595679	82596128
chr1	82831256	82831701
chr1	83012386	83012831
chr1	83033148	83033479
chr1	83205379	83205777
chr1	83241141	83241682
chr1	83830358	83830942
chr1	84384303	84384873
chr1	84562313	84562830
chr1	84571809	84572230
chr1	84588420	84588825
chr1	84617935	84618376
chr1	84713224	84713620
chr1	84892192	84892660
chr1	84945768	84946295
chr1	84958583	84959084
chr1	84983543	84983994
chr1	85085114	85085670
chr1	85119669	85120081
chr1	85146950	85147400
chr1	85175682	85176259
chr1	85191313	85191655
chr1	85205388	85205889
chr1	85221126	85221414
chr1	85267077	85267438
chr1	85386604	85387061
chr1	85575169	85575441
chr1	85666160	85666617
chr1	85690731	85691693
chr1	85744413	85745184
chr1	85771357	85771836
chr1	85833778	85834325
chr1	85951439	85951953
chr1	85970094	85970490
chr1	86046126	86046833
chr1	86074818	86075203
chr1	86094628	86095056
chr1	86246648	86247004
chr1	86423004	86423420
chr1	86687979	86688488
chr1	86926818	86927598
chr1	86931326	86931878
chr1	87240523	87241109
chr1	87293975	87294317
chr1	87309839	87310291
chr1	87403829	87404220
chr1	87466890	87467369
chr1	87597455	87597859
chr1	87670867	87671410
chr1	87761088	87761650
chr1	87943884	87944353
chr1	87947680	87948228
chr1	88087912	88088531
chr1	88462732	88463212
chr1	88588150	88588801
chr1	88589314	88589677
chr1	88964889	88965313
chr1	89022424	89022943
chr1	89193462	89194020
chr1	89247116	89247495
chr1	89253617	89254171
chr1	89404821	89405314
chr1	89439196	89439640
chr1	89570633	89571001
chr1	89633513	89633969
chr1	89721116	89721643
chr1	89842385	89842873
chr1	89998812	89999236
chr1	90088252	90088786
chr1	90169213	90169603
chr1	90185546	90186013
chr1	90317513	90317861
chr1	90331956	90332258
chr1	90344675	90345230
chr1	90459955	90460704
chr1	90761965	90762475
chr1	90870454	90870989
chr1	90908691	90909216
chr1	90996014	90996448
chr1	91081995	91082399
chr1	91250444	91250904
chr1	91315897	91317148
chr1	91374026	91374517
chr1	91487557	91488569
chr1	91517994	91518337
chr1	91815047	91815709
chr1	91872183	91872595
chr1	92119924	92120444
chr1	92162565	92163117
chr1	92171915	92172211
chr1	92180401	92181060
chr1	92282702	92283395
chr1	92327852	92328358
chr1	92460544	92461014
chr1	92608424	92608872
chr1	92683287	92683789
chr1	92775716	92776086
chr1	92874458	92874842
chr1	92981991	92982432
chr1	93009515	93010052
chr1	93067543	93068001
chr1	93163479	93163868
chr1	93194096	93194513
chr1	93200668	93201037
chr1	93239465	93239874
chr1	93244121	93244635
chr1	93252202	93252718
chr1	93257930	93258569
chr1	93270145	93270865
chr1	93508104	93508640
chr1	93632595	93633018
chr1	93645195	93646012
chr1	93738938	93739506
chr1	93904771	93905493
chr1	93907881	93908212
chr1	94032839	94033389
chr1	94055932	94056397
chr1	94060894	94061444
chr1	94095142	94095579
chr1	94176083	94176456
chr1	94178235	94178701
chr1	94224283	94224734
chr1	94270044	94270444
chr1	94272033	94272349
chr1	94277197	94277574
chr1	94313394	94313954
chr1	94344460	94345164
chr1	94426831	94427373
chr1	94428359	94428771
chr1	94516294	94516851
chr1	94653118	94653615
chr1	94806502	94807012
chr1	94946945	94947629
chr1	95019370	95019805
chr1	95237169	95237553
chr1	95256216	95256594
chr1	95325660	95326389
chr1	95414046	95414589
chr1	95427950	95428588
chr1	95440266	95440712
chr1	95507905	95508397
chr1	95558029	95558386
chr1	95564126	95564534
chr1	95577664	95578405
chr1	95582203	95582593
chr1	95634583	95635062
chr1	95727179	95727611
chr1	96146720	96147238
chr1	96862440	96862893
chr1	96919005	96919482
chr1	97114533	97115029
chr1	97182921	97183566
chr1	97428422	97428985
chr1	97587702	97588266
chr1	97603732	97604180
chr1	97949722	97950264
chr1	99425307	99425687
chr1	99547448	99547824
chr1	99763580	99764103
chr1	99772297	99772749
chr1	99829028	99829465
chr1	99885649	99886372
chr1	99924485	99924993
chr1	99960195	99960731
chr1	99968786	99969207
chr1	100140152	100140630
chr1	100169687	100170181
chr1	100217536	100218032
chr1	100236677	100237309
chr1	100361620	100362073
chr1	100402959	100403544
chr1	100435680	100436178
chr1	100458668	100459470
chr1	100547418	100547856
chr1	100596160	100596771
chr1	100624518	100625169
chr1	100713915	100714598
chr1	100732115	100732550
chr1	100764725	100765112
chr1	100803559	100804021
chr1	100814146	100814620
chr1	100816653	100817210
chr1	100856823	100857156
chr1	100861159	100861776
chr1	100868650	100869285
chr1	100889607	100890035
chr1	100936537	100937194
chr1	100947748	100948313
chr1	100956652	100957105
chr1	101202217	101202634
chr1	101223438	101223864
chr1	101323875	101324199
chr1	101493049	101493567
chr1	101503912	101504393
chr1	101537556	101538083
chr1	101584968	101585515
chr1	101599652	101600233
chr1	101694393	101694851
chr1	101756101	101756454
chr1	101761379	101761764
chr1	101769325	101769931
chr1	102172278	102172825
chr1	102270687	102271132
chr1	102362341	102362831
chr1	102385780	102386127
chr1	102559700	102560174
chr1	102690590	102691037
chr1	102692752	102693164
chr1	102798574	102798999
chr1	103064535	103064942
chr1	103254725	103255067
chr1	103521942	103522312
chr1	103637395	103637918
chr1	104547041	104547524
chr1	104647436	104648001
chr1	104682430	104683146
chr1	104946882	104947233
chr1	105051534	105051858
chr1	105295832	105296092
chr1	106493693	106494134
chr1	107125496	107125969
chr1	107368169	107368606
chr1	107609110	107609551
chr1	108433120	108433823
chr1	108435390	108435824
chr1	108483731	108484413
chr1	108598899	108599535
chr1	108621616	108622404
chr1	108849512	108850130
chr1	108929514	108930199
chr1	109034825	109035248
chr1	109045306	109045891
chr1	109097456	109097969
chr1	109189186	109189638
chr1	109192690	109193125
chr1	109214186	109214737
chr1	109234103	109234646
chr1	109325727	109326190
chr1	109385235	109385635
chr1	109485060	109485539
chr1	109500688	109501120
chr1	109633059	109633492
chr1	109642565	109643303
chr1	109724253	109724734
chr1	109791560	109792203
chr1	109843267	109843744
chr1	109859256	109859876
chr1	109942869	109943485
chr1	109998710	109999195
chr1	110021150	110021423
chr1	110143572	110144146
chr1	110175677	110176235
chr1	110267671	110268052
chr1	110316841	110317369
chr1	110339431	110340030
chr1	110351451	110351940
chr1	110398448	110398904
chr1	110442714	110443105
chr1	110444398	110444963
chr1	110460361	110461181
chr1	110502110	110502548
chr1	110540329	110540880
chr1	110545401	110545864
chr1	110572885	110573450
chr1	110605487	110605932
chr1	110684590	110685145
chr1	110701406	110701724
chr1	110750506	110750913
chr1	110769334	110769940
chr1	110858255	110858665
chr1	110886414	110886968
chr1	110913328	110913827
chr1	110955062	110955703
chr1	111120559	111120990
chr1	111189703	111190200
chr1	111334228	111334685
chr1	111395855	111396594
chr1	111400627	111401134
chr1	111505433	111506532
chr1	111683169	111683715
chr1	111709570	111710056
chr1	111922545	111923133
chr1	112019369	112019832
chr1	112232549	112233089
chr1	112294607	112295135
chr1	112312108	112312557
chr1	112325674	112326166
chr1	112331044	112331513
chr1	112598398	112598870
chr1	112676222	112676549
chr1	112827909	112828395
chr1	112850620	112851091
chr1	112866967	112867359
chr1	112880698	112881155
chr1	113001566	113002066
chr1	113004796	113005230
chr1	113073472	113073905
chr1	113089575	113090026
chr1	113117981	113118693
chr1	113160662	113161242
chr1	113167278	113167722
chr1	113177914	113178280
chr1	113239372	113239904
chr1	113336829	113337694
chr1	113430950	113431739
chr1	113442346	113442794
chr1	113447551	113448203
chr1	113479018	113479444
chr1	113496016	113496699
chr1	113652846	113653310
chr1	113684029	113684502
chr1	113714775	113715291
chr1	113730272	113731048
chr1	113740222	113740582
chr1	113760099	113760992
chr1	113791047	113791570
chr1	113818129	113818630
chr1	113840188	113840645
chr1	113868830	113869247
chr1	113933115	113933539
chr1	113971850	113972269
chr1	113981634	113982125
chr1	114046164	114046729
chr1	114211659	114212103
chr1	114302384	114302881
chr1	114345038	114345530
chr1	114432423	114432787
chr1	114447261	114447984
chr1	114456835	114457361
chr1	114560086	114560538
chr1	114576171	114576641
chr1	114799128	114799649
chr1	114888920	114889661
chr1	114922658	114923348
chr1	114932218	114932634
chr1	115053613	115054130
chr1	115124138	115124705
chr1	115278024	115278653
chr1	115595717	115596287
chr1	115826740	115827221
chr1	115923844	115924285
chr1	116183540	116184069
chr1	116495457	116495813
chr1	116631713	116632344
chr1	116681508	116682025
chr1	116746233	116746597
chr1	116787898	116788519
chr1	116890254	116890839
chr1	116914098	116914568
chr1	116948297	116948865
chr1	117002711	117003131
chr1	117011031	117011659
chr1	117043833	117044317
chr1	117071539	117072083
chr1	117117104	117117548
chr1	117183340	117183942
chr1	117212858	117213228
chr1	117222265	117222779
chr1	117240907	117241613
chr1	117273642	117274214
chr1	117279906	117280509
chr1	117351093	117351559
chr1	117495761	117496314
chr1	117544721	117545165
chr1	117578707	117579097
chr1	117585754	117586179
chr1	117752319	117752640
chr1	117954534	117955033
chr1	117997634	117998104
chr1	118085566	118086038
chr1	118094948	118095539
chr1	118107352	118107803
chr1	118141173	118141592
chr1	118153651	118154043
chr1	118197601	118198023
chr1	118202366	118202951
chr1	118225078	118225525
chr1	118238515	118239181
chr1	118250812	118251590
chr1	118274461	118274912
chr1	118283364	118283951
chr1	118355679	118356141
chr1	118649439	118649761
chr1	118748967	118749336
chr1	118761336	118761916
chr1	118838886	118839441
chr1	118849035	118849518
chr1	118861135	118861491
chr1	119014939	119015341
chr1	119042068	119042570
chr1	119404763	119405301
chr1	119430760	119431271
chr1	119531140	119531733
chr1	119627065	119627700
chr1	119644080	119644626
chr1	119859123	119859769
chr1	119909878	119910616
chr1	119983192	119983691
chr1	120228917	120229347
chr1	120386664	120387448
chr1	120408249	120408762
chr1	120522439	120522857
chr1	120588798	120589323
chr1	120688284	120688808
chr1	120817256	120817709
chr1	120873959	120874374
chr1	120874560	120874982
chr1	120894394	120894760
chr1	120895324	120895912
chr1	120910067	120910509
chr1	120924501	120925078
chr1	120936021	120936527
chr1	121105756	121106273
chr1	121165955	121166389
chr1	121292464	121292971
chr1	121298058	121298546
chr1	142617226	142617752
chr1	142653092	142653581
chr1	142681504	142682026
chr1	142710611	142711225
chr1	142728499	142728866
chr1	142811224	142811719
chr1	142828877	142829761
chr1	142834583	142834916
chr1	142854944	142855910
chr1	142878571	142879073
chr1	142888656	142889025
chr1	142891984	142892712
chr1	143118922	143119301
chr1	143178077	143178687
chr1	143349526	143349973
chr1	143380578	143381291
chr1	143409750	143410311
chr1	143435726	143436271
chr1	143438251	143438894
chr1	143464035	143464518
chr1	143465205	143465592
chr1	143468576	143468913
chr1	143729650	143730295
chr1	143745202	143745620
chr1	143934418	143934768
chr1	143942413	143942857
chr1	143955082	143955641
chr1	144018635	144019270
chr1	144092972	144093440
chr1	144146517	144147200
chr1	144152634	144153156
chr1	144280269	144280719
chr1	144326002	144326656
chr1	144452186	144452527
chr1	144460482	144460999
chr1	144482837	144483517
chr1	144506309	144506964
chr1	144521717	144522102
chr1	144614797	144615553
chr1	144621123	144621882
chr1	144704603	144705136
chr1	144811403	144812237
chr1	144817596	144818160
chr1	144825636	144825900
chr1	144867017	144867562
chr1	144913127	144913688
chr1	144979865	144980485
chr1	144994325	144994957
chr1	145014820	145015631
chr1	145030068	145030675
chr1	145039140	145039893
chr1	145065481	145065899
chr1	145116792	145117302
chr1	145126706	145127143
chr1	145171323	145171704
chr1	145208723	145209287
chr1	145217234	145217829
chr1	145232027	145232563
chr1	145293008	145293920
chr1	145299356	145300235
chr1	145305559	145306110
chr1	145323522	145323925
chr1	145436506	145436940
chr1	145454213	145455085
chr1	145520225	145520680
chr1	145596906	145597212
chr1	145723301	145723751
chr1	145798140	145798543
chr1	145816855	145817322
chr1	145826181	145826964
chr1	145931861	145932253
chr1	146050818	146051425
chr1	146057030	146057733
chr1	146086118	146086653
chr1	146112930	146113541
chr1	146238420	146238768
chr1	146244334	146244965
chr1	146250601	146251303
chr1	146352085	146352647
chr1	146367989	146368904
chr1	146395069	146395703
chr1	146401363	146402148
chr1	146407641	146408356
chr1	146576451	146576865
chr1	146848666	146849974
chr1	147047807	147048512
chr1	147049073	147049506
chr1	147058753	147059307
chr1	147192126	147192561
chr1	147225592	147226227
chr1	147394105	147394727
chr1	147400622	147401387
chr1	147410276	147410872
chr1	147473498	147473937
chr1	147592604	147593245
chr1	147598900	147599591
chr1	147627988	147628492
chr1	147654796	147655361
chr1	147917189	147917858
chr1	147932757	147933062
chr1	147994369	147994857
chr1	148021517	148022039
chr1	148176939	148177438
chr1	148236806	148237241
chr1	148241582	148242137
chr1	148334097	148334639
chr1	148340039	148340729
chr1	148346411	148347179
chr1	148542342	148542777
chr1	148577314	148578006
chr1	148604364	148604875
chr1	148739372	148740130
chr1	148754695	148754982
chr1	148766454	148766742
chr1	148771333	148771719
chr1	149046161	149046704
chr1	149105625	149106420
chr1	149215579	149215875
chr1	149223574	149224168
chr1	149233204	149233620
chr1	149259356	149259815
chr1	149274242	149274678
chr1	149297013	149297949
chr1	149302929	149303314
chr1	149310719	149311082
chr1	149335796	149336310
chr1	149380339	149380744
chr1	149409254	149409837
chr1	149410415	149410836
chr1	149430915	149431715
chr1	149513517	149514010
chr1	149590667	149591303
chr1	149605037	149605633
chr1	149614114	149614708
chr1	149682584	149683282
chr1	149721362	149721783
chr1	149753674	149754108
chr1	149765326	149765703
chr1	149794024	149794590
chr1	149801697	149802240
chr1	149814248	149814878
chr1	149822207	149822665
chr1	149834780	149835245
chr1	149842341	149842920
chr1	149900030	149900658
chr1	149982500	149983157
chr1	150206453	150207231
chr1	150382316	150382831
chr1	150418498	150419143
chr1	150447008	150447502
chr1	150480165	150480618
chr1	150485191	150485637
[truncated: 29,812 more rows]

## Sheet: K562_HSF1_As_peaks
chr1	23665	24109
chr1	139418	139811
chr1	522344	522887
chr1	786334	786998
chr1	795114	795852
chr1	878291	878662
chr1	1079018	1079644
chr1	1098681	1099400
chr1	1150613	1151276
chr1	1310536	1311211
chr1	1509127	1509623
chr1	1568726	1569211
chr1	1577884	1578379
chr1	1641063	1641570
chr1	1655093	1656215
chr1	1711469	1712040
chr1	1720464	1720948
chr1	1814674	1815030
chr1	1823108	1823581
chr1	1828362	1828930
chr1	1933129	1933675
chr1	1993316	1993867
chr1	2094611	2095263
chr1	2152087	2152719
chr1	2163440	2163927
chr1	2205493	2205953
chr1	2224662	2225240
chr1	2244358	2245026
chr1	2279382	2279849
chr1	2427492	2428063
chr1	2489261	2489833
chr1	2829314	2829779
chr1	3020542	3021167
chr1	3048643	3049436
chr1	3055004	3055537
chr1	3077481	3078008
chr1	3115899	3116356
chr1	3198463	3198993
chr1	3212252	3212873
chr1	3249918	3250397
chr1	3278654	3279521
chr1	3284389	3284851
chr1	3304795	3305588
chr1	3335275	3335807
chr1	3382557	3383325
chr1	3400046	3400884
chr1	3462165	3462717
chr1	3500822	3501344
chr1	3513510	3514017
chr1	3651231	3651736
chr1	3659761	3660283
chr1	3670874	3671372
chr1	3676936	3677500
chr1	3681719	3682202
chr1	3691382	3691866
chr1	4003671	4004233
chr1	4055896	4056400
chr1	4187072	4187521
chr1	4342037	4342727
chr1	4471171	4471812
chr1	4521307	4521821
chr1	4551018	4551450
chr1	4706630	4707129
chr1	4730568	4731148
chr1	4987320	4987790
chr1	5077031	5077533
chr1	5494067	5494706
chr1	5531694	5532272
chr1	5551654	5552242
chr1	5627355	5627806
chr1	5707687	5708245
chr1	5744065	5744596
chr1	5851963	5852482
chr1	6021631	6022160
chr1	6150084	6150573
chr1	6172364	6172991
chr1	6260443	6261138
chr1	6398428	6398930
chr1	6453273	6453965
chr1	6565459	6565984
chr1	6616996	6617494
chr1	6683361	6683859
chr1	6688216	6688651
chr1	6694531	6694961
chr1	6739983	6740356
chr1	6777968	6778609
chr1	7045811	7046306
chr1	7064218	7064825
chr1	7101641	7102364
chr1	7145379	7145900
chr1	7277771	7278434
chr1	7418843	7419345
chr1	7434975	7435493
chr1	7505058	7505657
chr1	7517485	7518057
chr1	7551259	7551771
chr1	7601641	7602108
chr1	7889441	7889946
chr1	7894706	7895255
chr1	7916458	7916965
chr1	8021433	8022432
chr1	8225959	8226419
chr1	8650719	8651185
chr1	8709225	8709648
chr1	8771843	8772513
chr1	8849778	8850240
chr1	8874739	8875482
chr1	9047966	9048463
chr1	9132965	9133589
chr1	9241069	9241622
chr1	9246268	9246748
chr1	9398989	9399627
chr1	9405666	9406164
chr1	9436271	9436741
chr1	9653458	9653857
chr1	9688189	9688739
chr1	9700490	9700967
chr1	9715890	9716553
chr1	9741692	9742175
chr1	9762412	9763085
chr1	9894445	9895113
chr1	9918109	9918711
chr1	9953251	9954005
chr1	10003344	10004046
chr1	10200443	10200978
chr1	10214892	10215576
chr1	10232360	10232961
chr1	10296869	10297304
chr1	10462926	10463494
chr1	10532296	10532843
chr1	10785617	10786245
chr1	10817700	10818402
chr1	11005568	11006147
chr1	11028984	11029712
chr1	11126272	11126782
chr1	11273853	11274408
chr1	11415216	11415881
chr1	11496870	11497485
chr1	11508208	11508930
chr1	11658424	11658948
chr1	11765330	11765803
chr1	11800365	11801424
chr1	11814379	11814853
chr1	11866288	11866885
chr1	11953202	11953855
chr1	11968792	11969354
chr1	11971035	11971476
chr1	11986482	11986885
chr1	11994505	11995053
chr1	11998926	11999279
chr1	12006094	12006699
chr1	12094312	12094851
chr1	12141445	12142109
chr1	12145525	12145924
chr1	12206463	12207014
chr1	12222259	12222772
chr1	12359105	12359592
chr1	12493784	12494403
chr1	12526474	12526844
chr1	12537298	12537989
chr1	12570805	12571237
chr1	12630463	12630931
chr1	12652863	12653397
chr1	12664340	12664784
chr1	12679752	12680238
chr1	13773933	13774508
chr1	13841018	13841604
chr1	13868761	13869223
chr1	13992180	13992641
chr1	14195459	14196059
chr1	14198162	14198654
chr1	14387552	14388372
chr1	14448177	14448583
chr1	14533913	14534485
chr1	14582759	14583347
chr1	14607766	14608402
chr1	14649827	14650351
chr1	14719321	14719788
chr1	14752079	14752787
chr1	14764762	14765491
chr1	14780561	14781245
chr1	14781650	14782108
chr1	14808017	14808586
chr1	15021327	15021956
chr1	15059692	15060416
chr1	15197466	15198082
chr1	15209025	15209504
chr1	15279135	15279611
chr1	15296690	15297138
chr1	15312338	15312809
chr1	15342999	15343524
chr1	15353767	15354475
chr1	15437482	15437942
chr1	15521897	15522295
chr1	15579986	15580425
chr1	15630699	15631277
chr1	15650652	15651291
chr1	15687455	15687956
chr1	15783200	15783713
chr1	15851059	15851469
chr1	16001186	16001700
chr1	16046380	16046995
chr1	16161737	16163038
chr1	16275564	16276080
chr1	16321123	16321687
chr1	16359253	16359663
chr1	16380243	16380872
chr1	16766758	16767379
chr1	16841845	16842411
chr1	16871836	16872572
chr1	16891145	16891941
chr1	16893016	16893662
chr1	16905369	16906270
chr1	16911801	16912378
chr1	16918054	16918863
chr1	16947550	16948330
chr1	17291645	17292322
chr1	17571852	17572537
chr1	17765869	17766382
chr1	18046414	18047047
chr1	18052582	18053067
chr1	18123862	18124421
chr1	18415289	18415969
chr1	18463356	18463821
chr1	18581030	18581519
chr1	18620143	18620615
chr1	18659960	18660521
chr1	18668142	18668558
chr1	18721268	18721743
chr1	18733452	18733879
chr1	18784529	18785011
chr1	18818410	18818912
chr1	18942232	18942723
chr1	18972048	18972722
chr1	19008703	19009239
chr1	19052072	19052748
chr1	19135246	19135596
chr1	19219217	19219809
chr1	19263430	19263894
chr1	19288470	19289015
chr1	19375946	19376449
chr1	19407769	19408500
chr1	19596288	19596703
chr1	19626332	19626840
chr1	19662818	19663263
chr1	19696337	19696794
chr1	19833115	19833828
chr1	20024731	20025191
chr1	20072460	20072953
chr1	20113304	20113789
chr1	20405451	20406038
chr1	20475684	20476404
chr1	20511037	20511425
chr1	20592187	20592754
chr1	20724568	20725123
chr1	20838468	20839020
chr1	21033414	21033910
chr1	21182396	21182865
chr1	21308400	21308966
chr1	21375451	21375930
chr1	21457711	21458297
chr1	21479554	21480066
chr1	21571112	21571717
chr1	21592226	21592718
chr1	21646646	21647162
chr1	21695011	21695602
chr1	21716134	21716711
chr1	21794871	21795669
chr1	21819485	21820057
chr1	21904207	21904788
chr1	21982805	21983387
chr1	22042753	22043232
chr1	22108108	22108573
chr1	22130228	22130703
chr1	22231304	22231713
chr1	22257946	22258383
chr1	22431898	22432528
chr1	22505393	22505853
chr1	22533445	22533955
chr1	22541296	22541981
chr1	22579107	22579595
chr1	22590231	22590718
chr1	22778006	22778474
chr1	22826458	22826986
chr1	22969257	22969871
chr1	23057494	23057917
chr1	23083047	23083570
chr1	23090095	23090619
chr1	23119365	23119852
chr1	23159134	23159660
chr1	23296561	23297114
chr1	23305986	23306455
chr1	23321778	23322439
chr1	23336928	23337418
chr1	23345659	23346158
chr1	23362079	23362569
chr1	23426245	23426784
chr1	23480279	23480881
chr1	23558207	23558723
chr1	23695470	23696316
chr1	23696945	23697357
chr1	23706320	23706918
chr1	23763113	23763613
chr1	23772629	23773101
chr1	23886000	23886466
chr1	23887624	23888183
chr1	23929215	23929653
chr1	23952753	23953249
chr1	23975385	23975897
chr1	24055556	24056137
chr1	24128794	24129269
chr1	24234811	24235269
chr1	24528176	24528689
chr1	24608974	24609450
chr1	24716588	24717085
chr1	24738157	24738692
chr1	24750797	24751514
chr1	24898395	24898903
chr1	25005090	25005656
chr1	25065355	25065812
chr1	25068484	25068998
chr1	25091033	25091376
chr1	25120033	25120705
chr1	25184888	25185345
chr1	25246239	25246870
chr1	25260641	25261138
chr1	25289723	25290202
chr1	25350445	25350997
chr1	25421687	25422261
chr1	25495984	25496582
chr1	25539185	25539771
chr1	25738667	25739017
chr1	25768451	25768990
chr1	26246673	26247343
chr1	26331807	26332294
chr1	26458984	26459527
chr1	26602038	26602517
chr1	26611267	26611802
chr1	26629229	26629871
chr1	26637360	26637815
chr1	26758339	26758842
chr1	26813756	26814248
chr1	26865210	26865761
chr1	26966136	26966516
chr1	27110064	27110605
chr1	27122838	27123311
chr1	27154158	27154467
chr1	27157761	27158448
chr1	27191645	27192148
chr1	27247500	27248458
chr1	27293299	27293991
chr1	27343275	27344024
chr1	27416068	27416542
chr1	27465441	27465721
chr1	27560790	27561320
chr1	27683432	27684035
chr1	27709799	27710360
chr1	27742870	27743468
chr1	27773107	27773593
chr1	27823268	27823813
chr1	27871296	27871888
chr1	27904319	27904853
chr1	27986039	27986578
chr1	28052691	28053171
chr1	28152746	28153273
chr1	28187745	28188441
chr1	28209751	28210273
chr1	28334794	28335389
chr1	28387535	28388032
chr1	28414961	28415489
chr1	28434048	28434561
chr1	28487361	28487842
chr1	28585885	28586470
chr1	28754664	28755167
chr1	28929740	28930529
chr1	28974534	28975487
chr1	28994812	28995144
chr1	29005969	29006966
chr1	29045379	29045922
chr1	29137317	29138076
chr1	29566780	29567262
chr1	29616690	29617304
chr1	29661616	29662250
chr1	29775664	29776223
chr1	29819252	29819779
chr1	29825358	29825896
chr1	29830448	29830883
chr1	30257992	30258563
chr1	30631735	30632236
chr1	30783102	30783488
chr1	30804786	30805298
chr1	31247954	31248613
chr1	31316571	31317132
chr1	31331797	31332236
chr1	31341031	31341617
chr1	31384121	31384521
chr1	31387231	31387801
chr1	32015073	32015441
chr1	32019191	32019916
chr1	32147016	32147456
chr1	32152178	32152685
chr1	32195422	32196083
chr1	32292174	32292791
chr1	32394361	32395021
chr1	32479953	32480690
chr1	32490997	32491415
chr1	32646092	32646744
chr1	32701462	32701981
chr1	32742671	32743236
chr1	32798611	32799279
chr1	32837822	32838457
chr1	32884371	32884869
chr1	32930233	32930892
chr1	32962727	32963238
chr1	33168297	33168876
chr1	33221131	33221643
chr1	33265009	33265409
chr1	33283617	33284036
chr1	33451282	33451773
chr1	33500668	33501133
chr1	33592633	33593319
chr1	33718682	33719210
chr1	33751797	33752291
chr1	33842710	33843222
chr1	34223513	34224103
chr1	34249522	34250053
chr1	34258715	34259234
chr1	34509575	34510221
chr1	34640474	34640933
chr1	34845419	34845928
chr1	35461043	35461697
chr1	35656989	35657686
chr1	35732865	35733207
chr1	35736562	35737083
chr1	35744810	35745349
chr1	35764065	35764546
chr1	36059354	36059843
chr1	36132720	36133301
chr1	36228740	36229381
chr1	36282826	36283292
chr1	36600052	36600755
chr1	36675310	36675884
chr1	36803382	36803877
chr1	36852016	36852607
chr1	36862931	36863600
chr1	36877317	36877807
chr1	36945364	36945923
chr1	36969175	36969860
chr1	36984673	36985203
chr1	36988910	36989402
chr1	37035653	37036198
chr1	37105881	37106460
chr1	37213935	37214538
chr1	37341376	37341889
chr1	37351113	37351613
chr1	37786682	37787166
chr1	37945060	37945624
chr1	37980282	37980717
chr1	38283217	38283603
chr1	38287209	38287804
chr1	38440502	38441051
chr1	38469468	38470220
chr1	38484513	38484960
chr1	38568095	38568468
chr1	38659857	38660425
chr1	38970223	38970805
chr1	39137147	39137793
chr1	39146457	39147194
chr1	39156554	39157106
chr1	39259986	39260722
chr1	39471173	39471646
chr1	39542143	39542780
chr1	39801731	39802157
chr1	39989917	39990447
chr1	40061420	40062081
chr1	40089520	40090148
chr1	40095838	40096402
chr1	40176953	40177482
chr1	40185555	40186045
chr1	40227964	40228523
chr1	40315135	40315703
chr1	40319696	40320265
chr1	40454678	40455174
chr1	40585351	40585943
chr1	40709140	40710045
chr1	40778144	40778532
chr1	40897023	40897782
chr1	41015303	41015811
chr1	41077888	41078464
chr1	41099609	41100047
chr1	41242770	41243249
chr1	41273059	41273553
chr1	41342884	41343366
chr1	41489702	41490367
chr1	41655058	41655474
chr1	41981790	41982240
chr1	41987846	41988432
chr1	42051525	42052013
chr1	42123497	42124131
chr1	42460531	42461095
chr1	43147769	43148309
chr1	43209539	43210003
chr1	43284688	43285215
chr1	43286437	43286812
chr1	43352640	43353144
chr1	43412626	43413257
chr1	43431487	43431899
chr1	43447770	43448249
chr1	43474986	43475575
chr1	43816878	43817391
chr1	44091670	44092195
chr1	44173414	44174114
chr1	44215113	44215596
chr1	44387177	44387619
chr1	44451959	44452443
chr1	44471442	44472068
chr1	44678774	44679472
chr1	44719595	44720054
chr1	45196096	45197324
chr1	45277194	45277729
chr1	45401548	45402297
chr1	45452098	45452811
chr1	45723117	45723698
chr1	45921067	45921556
chr1	45986723	45987707
chr1	46085612	46086025
chr1	46101323	46101769
chr1	46170291	46171000
chr1	46215823	46216533
chr1	46343963	46344561
chr1	46345885	46346349
chr1	46357960	46358472
chr1	46531496	46531945
chr1	46564458	46565074
chr1	46770289	46770794
chr1	46806266	46806886
chr1	46957091	46957699
chr1	47077778	47078249
chr1	47155137	47155697
chr1	47186151	47186590
chr1	47655901	47656326
chr1	47699684	47700481
chr1	47855320	47855939
chr1	48122682	48123180
chr1	48397060	48397637
chr1	48910555	48911010
chr1	49038499	49039032
chr1	49203115	49203564
chr1	50973617	50974071
chr1	51252328	51253045
chr1	51723715	51724172
chr1	51788080	51788795
chr1	51803832	51804325
chr1	51914476	51914890
chr1	51986107	51986720
chr1	52106924	52107581
chr1	52325798	52326270
chr1	52486283	52486848
chr1	52607190	52607881
chr1	52865436	52865922
chr1	52870857	52871818
chr1	52953486	52953957
chr1	52960938	52961413
chr1	53047800	53048415
chr1	53097393	53097805
chr1	53366030	53366532
chr1	53367023	53367427
chr1	53403387	53403934
chr1	53739493	53740353
chr1	53764135	53764827
chr1	53801653	53802120
chr1	53817414	53817987
chr1	53819154	53819645
chr1	53860452	53860810
chr1	53924211	53924938
chr1	53935614	53936192
chr1	54009132	54009668
chr1	54046831	54047306
chr1	54355473	54355918
chr1	54422703	54423183
chr1	54692130	54692615
chr1	54890698	54891274
chr1	55168248	55168736
chr1	55180773	55181625
chr1	55437611	55438103
chr1	55748917	55749396
chr1	55823871	55824373
chr1	56056080	56056581
chr1	56982774	56983327
chr1	57239076	57239648
chr1	57513975	57514567
chr1	57543710	57544128
chr1	57794972	57795674
chr1	58979615	58980146
chr1	59249218	59250213
chr1	59270615	59271073
chr1	59364966	59365621
chr1	59402966	59403471
chr1	59606702	59607126
chr1	60096086	60096549
chr1	60278840	60279311
chr1	61420481	61420954
chr1	61473601	61474062
chr1	61557242	61557788
chr1	61637437	61638043
chr1	61670818	61671390
chr1	61704964	61705483
chr1	61951854	61952318
chr1	62054538	62055227
chr1	62250301	62250922
chr1	62472700	62473292
chr1	62609585	62610234
chr1	62843772	62844298
chr1	62891471	62891900
chr1	63415616	63416130
chr1	63452709	63453247
chr1	63793189	63793747
chr1	63988834	63989595
chr1	64083740	64084239
chr1	64105863	64106432
chr1	64658449	64658967
chr1	64824602	64825114
chr1	65156993	65157640
chr1	65528021	65528625
chr1	65548668	65549367
chr1	65607054	65607615
chr1	65712028	65712798
chr1	65761151	65761675
chr1	66140103	66140557
chr1	66484751	66485221
chr1	66740339	66740866
chr1	66918389	66919168
chr1	67220088	67220529
chr1	67223797	67224526
chr1	67517522	67518005
chr1	67802671	67803198
chr1	67927029	67927440
chr1	68112086	68112682
chr1	68199402	68200046
chr1	68270346	68271013
chr1	68586676	68587197
chr1	68991870	68992308
chr1	69486314	69486952
chr1	70002958	70003569
chr1	70011406	70011932
chr1	70139839	70140544
chr1	70378966	70379369
chr1	71007732	71008113
chr1	71138901	71139389
chr1	71260448	71260957
chr1	71500505	71501033
chr1	71546671	71547204
chr1	75198499	75199104
chr1	75199755	75200130
chr1	75593596	75594062
chr1	75689893	75690308
chr1	75810064	75810757
chr1	77422122	77422625
chr1	78010132	78010807
chr1	78073556	78074156
chr1	78319146	78319682
chr1	78443973	78444428
chr1	78470113	78470958
chr1	78853026	78853508
chr1	79535990	79536527
chr1	82595674	82596116
chr1	83241192	83241687
chr1	84562291	84562804
chr1	84958546	84959105
chr1	85146903	85147457
chr1	85175726	85176211
chr1	85666173	85666744
chr1	85690808	85691288
chr1	85744439	85745107
chr1	87670920	87671333
chr1	87761068	87761640
chr1	87943945	87944303
chr1	87947695	87948272
chr1	88588195	88588782
chr1	89253546	89254119
chr1	89404855	89405304
chr1	89998764	89999171
chr1	90088320	90088808
chr1	90460018	90460698
chr1	91250394	91250887
chr1	92282784	92283378
chr1	92327814	92328362
chr1	92460584	92461031
chr1	92683298	92683789
chr1	93244147	93244586
chr1	93247982	93248365
chr1	93270206	93270823
chr1	93645227	93646055
chr1	93738949	93739513
chr1	94055905	94056434
chr1	94060925	94061387
chr1	94224272	94224787
chr1	94344570	94345068
chr1	94516272	94516841
chr1	94946945	94947597
chr1	95325749	95326327
chr1	95414059	95414561
chr1	95577728	95578458
chr1	97182917	97183568
chr1	100547399	100547872
chr1	100624620	100625121
chr1	100713916	100714596
chr1	100816697	100817163
chr1	100856776	100857241
chr1	100868654	100869299
chr1	100936579	100937118
chr1	100947742	100948312
chr1	100956620	100957105
chr1	101493026	101493545
chr1	101537687	101538005
chr1	101769377	101769947
chr1	102172340	102172765
chr1	103637381	103637927
chr1	104116861	104117323
chr1	104257414	104257821
chr1	108433135	108433832
chr1	108483804	108484329
chr1	108599027	108599466
chr1	108621646	108622161
chr1	108849522	108850145
chr1	108929498	108930139
chr1	109325708	109326205
chr1	109500673	109501160
chr1	109642553	109642929
chr1	109791543	109792188
chr1	109859302	109859812
chr1	109942873	109943531
chr1	110143626	110144085
chr1	110175551	110176188
chr1	110351473	110351982
chr1	110444447	110444849
chr1	110460378	110461175
chr1	110572872	110573447
chr1	110605491	110605990
chr1	110684630	110685198
chr1	110732172	110732563
chr1	110886339	110887042
chr1	110913333	110913835
chr1	110955083	110955679
chr1	111400635	111401115
chr1	111505462	111506409
chr1	112312045	112312548
chr1	112325718	112326232
chr1	112880671	112881153
chr1	113001569	113002200
chr1	113118037	113118597
chr1	113160728	113161153
chr1	113430994	113431651
chr1	113496123	113496599
chr1	113760374	113760827
chr1	113791089	113791558
chr1	113932778	113933573
chr1	113981627	113982134
chr1	114046120	114046807
chr1	114301799	114302852
chr1	114447311	114448003
chr1	114491614	114492125
chr1	115053610	115054130
chr1	115124066	115124599
chr1	115595692	115596214
chr1	116787937	116788541
chr1	116890357	116890735
chr1	117011093	117011604
chr1	117212758	117213307
chr1	117240926	117241599
chr1	117273702	117274164
chr1	117279846	117280415
chr1	117495799	117496237
chr1	117544725	117545212
chr1	117585748	117586266
chr1	117602374	117602886
chr1	118094954	118095532
chr1	118238622	118239158
chr1	118274455	118274870
chr1	118283408	118283934
chr1	118761351	118761960
chr1	119430817	119431307
chr1	119531155	119531626
chr1	119644100	119644578
chr1	119859158	119859780
chr1	119909838	119910623
chr1	120386743	120387383
chr1	120408269	120408831
chr1	120588800	120589294
chr1	120688253	120688807
chr1	120874553	120875090
chr1	120924455	120924977
chr1	120936027	120936539
chr1	121105748	121106205
chr1	142653108	142653534
chr1	142710541	142711251
chr1	142811283	142811763
chr1	142828745	142829720
chr1	142888672	142889001
chr1	142892016	142892594
chr1	143380531	143381306
chr1	143435806	143436256
chr1	143438368	143438883
chr1	143729668	143730318
chr1	143745170	143745609
chr1	144018720	144019261
chr1	144092894	144093426
chr1	144146537	144147201
chr1	144326033	144326713
chr1	144506224	144506998
chr1	144614781	144615514
chr1	144621127	144621892
chr1	144704643	144705116
chr1	144811433	144812226
chr1	144825636	144825900
chr1	144867028	144867521
chr1	144895423	144895954
chr1	144913134	144913741
chr1	144929427	144929919
chr1	144979911	144980415
chr1	145014760	145015590
chr1	145217222	145217783
chr1	145293032	145293887
chr1	145299390	145300234
chr1	145454212	145455054
chr1	145520229	145520678
chr1	145611071	145611636
chr1	145826197	145826943
chr1	146009220	146009671
chr1	146050797	146051517
chr1	146057086	146057728
chr1	146112998	146113514
chr1	146244349	146244981
chr1	146250610	146251229
chr1	146352118	146352609
chr1	146368227	146368900
chr1	146395104	146395698
chr1	146401417	146402106
chr1	146407677	146408408
chr1	146576430	146576878
chr1	146849371	146849800
chr1	147047878	147048483
chr1	147049099	147049484
chr1	147225628	147226127
chr1	147400596	147401381
chr1	147410252	147410673
chr1	147592603	147593263
chr1	147598969	147599619
chr1	147654822	147655350
chr1	147917216	147917894
chr1	147994339	147994841
chr1	148005444	148006192
chr1	148241582	148242139
chr1	148340019	148340730
chr1	148346406	148347077
chr1	148542333	148542812
chr1	148577403	148578065
chr1	148739467	148740144
chr1	148754285	148754982
chr1	149032432	149033037
chr1	149105635	149106397
chr1	149297013	149297924
chr1	149430903	149431686
chr1	149590633	149591298
chr1	149682635	149683264
chr1	149801773	149802115
chr1	149814248	149814714
chr1	150382299	150382785
chr1	150418539	150419104
chr1	150485197	150485639
chr1	150520557	150520816
chr1	150533803	150534262
chr1	150544940	150545630
chr1	150550979	150551414
chr1	150669359	150669977
chr1	150856144	150856782
chr1	150862553	150863096
chr1	150997090	150997696
chr1	151031487	151031963
chr1	151094522	151094991
chr1	151116875	151117418
chr1	151298760	151299298
chr1	151329378	151329967
chr1	151344789	151345354
chr1	151375287	151375732
chr1	151567729	151568286
chr1	151856394	151856947
chr1	151909269	151909687
chr1	152040768	152041321
chr1	153417800	153418281
chr1	153939605	153940344
chr1	153958138	153958498
chr1	154192400	154193338
chr1	154415573	154416267
chr1	154601421	154602001
chr1	154614919	154615445
chr1	154740282	154740851
chr1	154749827	154750338
chr1	154778813	154779302
chr1	154834251	154834854
chr1	154879026	154879514
chr1	154909014	154909812
chr1	154947222	154948003
chr1	154957062	154957461
chr1	154968034	154968762
chr1	155079814	155080293
chr1	155092575	155093132
chr1	155164498	155164847
chr1	155214296	155214877
chr1	155290279	155290749
chr1	155480213	155480817
chr1	155637938	155638445
chr1	155683679	155684297
chr1	155827994	155828520
chr1	155835204	155835737
chr1	155902687	155903299
chr1	156099170	156099725
chr1	156252448	156253003
chr1	156307595	156308489
chr1	156464421	156464931
chr1	156645916	156646513
chr1	156651536	156651944
chr1	156710885	156711396
chr1	156718717	156719181
chr1	156728471	156728945
chr1	157078277	157078734
chr1	157220679	157221159
chr1	157493891	157494377
chr1	157497258	157497676
chr1	157659833	157660348
chr1	157664949	157665470
chr1	157736851	157737362
chr1	157970367	157970905
chr1	158657495	158657942
chr1	159037216	159037691
chr1	159811683	159812030
chr1	159954371	159954871
chr1	160174789	160175285
chr1	160254680	160255100
chr1	160312780	160313361
chr1	160397709	160398247
chr1	160514324	160514905
chr1	160959563	160960057
chr1	161063492	161063949
chr1	161089321	161089869
chr1	161128707	161129236
chr1	161199814	161200160
chr1	161266589	161267149
chr1	161438941	161439613
chr1	161469493	161470191
chr1	161492887	161493350
chr1	161493875	161494512
chr1	161500557	161501131
chr1	161531482	161532275
chr1	161572171	161572713
chr1	161582099	161582771
chr1	161612722	161613583
chr1	161688708	161689094
chr1	161690498	161691013
chr1	161730105	161730719
chr1	161736143	161736573
chr1	161752153	161752555
chr1	161890376	161890934
chr1	162357884	162358776
chr1	162583042	162583672
chr1	162754750	162755250
chr1	162759964	162760690
chr1	162927056	162927575
chr1	162997695	162998173
chr1	163221968	163222698
chr1	164511588	164512130
chr1	165274384	165274915
chr1	165367359	165367865
chr1	165856009	165856405
chr1	165925745	165926271
chr1	166025719	166026295
chr1	166275928	166276536
chr1	166448292	166448782
chr1	166453239	166453654
chr1	166615754	166616333
chr1	166778085	166778721
chr1	166822963	166823532
chr1	166958205	166958595
chr1	167191115	167191592
chr1	167597862	167598372
chr1	167610996	167611693
chr1	167795428	167796045
chr1	167910356	167910879
chr1	167924444	167925048
chr1	168039744	168040392
chr1	168117766	168118511
chr1	168135544	168135916
chr1	168393520	168394040
chr1	168446264	168446694
chr1	168578129	168578542
chr1	169133961	169134649
chr1	169570230	169570695
chr1	169863006	169863869
chr1	170936165	170936615
chr1	171455685	171456107
chr1	171706238	171707005
chr1	171849492	171849962
chr1	172112184	172112799
chr1	172487300	172487745
chr1	172501459	172502114
chr1	173158142	173158797
chr1	173446693	173447511
chr1	173524964	173525681
chr1	173792327	173792885
chr1	173793992	173794453
chr1	173836870	173837714
chr1	174039947	174040657
chr1	174062760	174063320
chr1	174122480	174123157
chr1	174200156	174200748
chr1	174471686	174472221
chr1	174732850	174733388
chr1	174761214	174761731
chr1	174968773	174969599
chr1	174982061	174982554
chr1	175132862	175133482
chr1	175484434	175485005
chr1	175871612	175872058
chr1	176490680	176491247
chr1	176686236	176686805
chr1	176705597	176706084
chr1	176757181	176757659
chr1	176870864	176871556
chr1	178165436	178165853
chr1	178431707	178432096
chr1	178501352	178501962
chr1	178516087	178516618
chr1	178595151	178595622
chr1	178627344	178627933
chr1	178905424	178905951
chr1	178923124	178923599
chr1	179048221	179048706
chr1	179069574	179070094
chr1	179239332	179240076
chr1	179262351	179263006
chr1	179502464	179503090
chr1	180029790	180030240
chr1	180166473	180167117
chr1	180197646	180198257
chr1	180451378	180451983
chr1	180472304	180472990
chr1	180572620	180573095
chr1	180578693	180579180
chr1	180910503	180910987
chr1	180948084	180948665
chr1	180997064	180997698
chr1	181056519	181057868
chr1	181073975	181074520
chr1	181098835	181099504
chr1	181533492	181534008
chr1	181693563	181694061
chr1	181741839	181742318
chr1	181998136	181998607
chr1	182095519	182095893
chr1	182212286	182212919
chr1	182214719	182215197
chr1	182365717	182366161
chr1	182406928	182407367
chr1	182555506	182556022
chr1	182755618	182756165
chr1	182756833	182757221
chr1	182871348	182871933
chr1	183004405	183004957
chr1	183260551	183261000
chr1	183301144	183301645
chr1	183447035	183447649
chr1	183668329	183668770
chr1	183923218	183923726
chr1	183950726	183951230
chr1	183964374	183964898
chr1	184020363	184021000
chr1	184350704	184351180
chr1	184518531	184519178
chr1	184561259	184561840
chr1	184726162	184726661
chr1	184737352	184737808
chr1	184875698	184876292
chr1	185049563	185050037
chr1	186124765	186125298
chr1	187041747	187042440
chr1	190744697	190745164
chr1	191921890	191922574
chr1	192221849	192222348
chr1	192244274	192244759
chr1	192370154	192370619
chr1	192756076	192756582
chr1	192777679	192778277
chr1	192955580	192956048
chr1	192957257	192957730
chr1	193180642	193181158
chr1	193425137	193425592
chr1	195043048	195043751
chr1	195868817	195869260
chr1	196312107	196312636
chr1	196549051	196549461
chr1	196598166	196598596
chr1	197327325	197327909
chr1	197472792	197473241
chr1	197687580	197688121
chr1	197737629	197738306
chr1	197748343	197748820
chr1	197751896	197752355
chr1	197964882	197965501
chr1	198082738	198083408
chr1	198164304	198164777
chr1	200191387	200192031
chr1	200265537	200266101
chr1	200589041	200589598
chr1	200611010	200611491
chr1	200718651	200719226
chr1	201007369	201007867
chr1	201054344	201054885
chr1	201086389	201086955
chr1	201278375	201278900
chr1	201354899	201355341
chr1	201379992	201380648
chr1	201444763	201445252
chr1	201688517	201689042
chr1	201701462	201701909
chr1	202033797	202034223
chr1	202117001	202117625
chr1	202131628	202132137
chr1	202151459	202151942
chr1	202265963	202266544
chr1	202287842	202288332
chr1	202444161	202444822
chr1	202523928	202524729
chr1	202625690	202626097
chr1	202629405	202629890
chr1	202895491	202896364
chr1	202975024	202975487
chr1	203068601	203069090
chr1	203214746	203215317
chr1	203255015	203255493
chr1	203286299	203286684
chr1	203404372	203404849
chr1	203449240	203449829
chr1	203764447	203764960
chr1	203830429	203830866
chr1	204289493	204290091
chr1	204332182	204332965
chr1	204472238	204472785
chr1	204475589	204476486
chr1	204655131	204655664
chr1	204851936	204852476
chr1	205066593	205067278
chr1	205187494	205188077
chr1	205451466	205451930
chr1	205567709	205568254
chr1	205626800	205627182
chr1	205779882	205780376
chr1	206173286	206174097
chr1	206270742	206271202
chr1	206555926	206556479
chr1	206621916	206622621
chr1	206753348	206754010
chr1	206807676	206808371
chr1	206846361	206846824
chr1	206873140	206873594
chr1	206920613	206921078
chr1	206982095	206982544
chr1	207082150	207082618
chr1	207128987	207129472
chr1	207205912	207206407
chr1	207225886	207226485
chr1	207494305	207495076
chr1	207720244	207720808
chr1	207738765	207739312
chr1	207752677	207753258
chr1	207778624	207779198
chr1	207872110	207872644
chr1	207983452	207984014
chr1	207991604	207992190
chr1	208058375	208058949
chr1	208073244	208073681
chr1	208224797	208225285
chr1	208251343	208251935
chr1	208402963	208403476
chr1	208660151	208660843
chr1	208992479	208992913
chr1	209798278	209798775
chr1	209816591	209817113
chr1	209998654	209999117
chr1	210125599	210126117
chr1	210476181	210476666
chr1	210490751	210491149
chr1	211005235	211005729
chr1	211069768	211070253
chr1	211124941	211125524
chr1	211472736	211473302
chr1	211675184	211675615
chr1	211757235	211757677
chr1	212208310	212208730
chr1	212378895	212379496
chr1	212385500	212386135
chr1	212717815	212718341
chr1	212731675	212733125
chr1	212751204	212751784
chr1	212779795	212780362
chr1	212840714	212841191
chr1	212882254	212882821
chr1	213197063	213197562
chr1	213677788	213678416
chr1	214251656	214252200
chr1	214388780	214389319
chr1	214420662	214421156
chr1	214536106	214536700
chr1	214592699	214593151
chr1	215024301	215024856
chr1	215698956	215699428
chr1	218470324	218470799
chr1	218623153	218623751
chr1	219221078	219221602
chr1	219850166	219850674
chr1	220083843	220084391
chr1	220088013	220088450
chr1	220163285	220163983
chr1	220210114	220210638
chr1	220219710	220220166
chr1	220505087	220505887
chr1	220545350	220545838
chr1	220974936	220975411
chr1	221802167	221802704
chr1	221910586	221911269
chr1	222134636	222135105
chr1	222638728	222639282
chr1	222790630	222791157
chr1	223049893	223050456
chr1	223254555	223255054
chr1	223279830	223280436
chr1	223657409	223657955
chr1	223798794	223799438
chr1	224015819	224016405
chr1	224024635	224025195
chr1	224099956	224100402
chr1	224108272	224108900
chr1	224306209	224306908
chr1	224314672	224315331
chr1	224617204	224617679
chr1	224712455	224712754
chr1	224714324	224714732
chr1	224765819	224766391
chr1	225507359	225508017
chr1	225662092	225662840
chr1	225737619	225738174
chr1	225918124	225918838
chr1	225944599	225945053
chr1	226001356	226001910
chr1	226031190	226031616
chr1	226112776	226113306
chr1	226153178	226153752
chr1	226165106	226165566
chr1	226182849	226183318
chr1	226222972	226223324
chr1	226373125	226373762
chr1	226825183	226825672
chr1	226932448	226933006
chr1	227245835	227246389
chr1	227504258	227505134
chr1	227582874	227583463
chr1	227834848	227835314
chr1	227847024	227847489
chr1	227930978	227931678
chr1	227950123	227950582
chr1	228045144	228045696
chr1	228191081	228191683
chr1	228212362	228212803
chr1	228252770	228253436
chr1	228268846	228269317
chr1	228329156	228329752
chr1	228367833	228368302
chr1	228550411	228551046
chr1	228745727	228746226
chr1	228757971	228758397
chr1	228788117	228788614
chr1	228806056	228806655
chr1	228920879	228921391
chr1	229393702	229394153
chr1	229472595	229473204
chr1	229830311	229830901
chr1	229887389	229887940
chr1	229982345	229982758
chr1	229987406	229987875
chr1	230031120	230031828
chr1	230123453	230123980
chr1	230137399	230137998
chr1	230149683	230150246
chr1	230305428	230306004
chr1	230423643	230424220
chr1	230583015	230583623
chr1	231024829	231025507
chr1	231041217	231041797
chr1	231124083	231124616
chr1	231139075	231139496
chr1	231177462	231177852
chr1	231234113	231234851
chr1	231431038	231431623
chr1	231496528	231497125
chr1	231549759	231550624
chr1	231618831	231619454
chr1	231788116	231788608
chr1	231823605	231824177
chr1	231871024	231871620
chr1	232493240	232493681
chr1	232629995	232630519
chr1	233140401	233140968
chr1	233256981	233257708
chr1	233577733	233578227
chr1	233787723	233788281
chr1	234280744	234281196
chr1	234342665	234343246
chr1	234407643	234408564
chr1	234580177	234580858
chr1	234609916	234610522
chr1	234643633	234644172
chr1	234692479	234693018
chr1	234706957	234707320
chr1	234733442	234734020
chr1	234735532	234736405
chr1	234802867	234803319
chr1	234846117	234846519
chr1	234860251	234860876
chr1	234870452	234870931
chr1	234886245	234886798
chr1	234969718	234970230
chr1	235017011	235017477
chr1	235098354	235098742
chr1	235106472	235107121
chr1	235180745	235181219
chr1	235276894	235277354
chr1	235291694	235292366
chr1	235381466	235381988
chr1	235416395	235416814
chr1	235695701	235696207
chr1	235747058	235747663
chr1	236020531	236020928
chr1	236182126	236182678
chr1	236214703	236215089
chr1	236322969	236323471
chr1	236508604	236509118
chr1	236515114	236515859
chr1	236841938	236842421
chr1	236897812	236898270
chr1	236961696	236962362
chr1	237122069	237122695
chr1	238444907	238445445
chr1	239415052	239415516
chr1	239453126	239453641
chr1	239964828	239965426
chr1	240514874	240515331
chr1	241714459	241714978
chr1	241849994	241850377
chr1	241989393	241989882
chr1	242012651	242013039
chr1	242073519	242074069
chr1	242097052	242097634
chr1	242130902	242131405
chr1	242161798	242162381
chr1	243186768	243187232
chr1	243420082	243420716
chr1	243428121	243428432
chr1	243604557	243605020
chr1	244053073	244053634
chr1	244314179	244314698
chr1	244329730	244330354
chr1	244493944	244494406
chr1	244614977	244615667
chr1	244759173	244759793
chr1	244821691	244822149
chr1	245025807	245026491
chr1	245086260	245086875
chr1	245095799	245096419
chr1	245163398	245163901
chr1	245259811	245260428
chr1	245326126	245326812
chr1	245541943	245542461
chr1	245720179	245720766
chr1	245742305	245742774
chr1	246038241	246038934
chr1	246305727	246306322
chr1	246325266	246325965
chr1	246369525	246370028
chr1	246610548	246611021
chr1	246954456	246955041
chr1	246979894	246980343
chr1	247000755	247001252
chr1	247094949	247095659
chr1	247440138	247440655
chr1	248021581	248022354
chr1	249088498	249088968
chr1	249167887	249168541
chr10	572438	572950
chr10	716209	716758
chr10	835092	835772
chr10	1015897	1016599
chr10	2321267	2321728
chr10	2492781	2493268
chr10	2672501	2672995
chr10	2937405	2937885
chr10	3011291	3011814
chr10	3021876	3022489
chr10	3237022	3237533
chr10	3393577	3394227
chr10	3581036	3581676
chr10	3789624	3790109
chr10	3847411	3847867
chr10	3861566	3862147
chr10	3870990	3872000
chr10	3902898	3903332
chr10	3933204	3933694
chr10	3979361	3980025
chr10	4328069	4328480
chr10	4591329	4591822
chr10	5354605	5355051
chr10	5509196	5509930
chr10	5522276	5522940
chr10	5552101	5552775
chr10	5564667	5565261
chr10	5628036	5628584
chr10	5855751	5856499
chr10	5895194	5895745
chr10	6052500	6053094
chr10	6164123	6164703
chr10	6395173	6395762
chr10	6721584	6722061
chr10	6972559	6973232
chr10	6988243	6988791
chr10	6999711	7000491
chr10	7021949	7022521
chr10	7051933	7052487
chr10	7161632	7162041
chr10	7441504	7442026
chr10	7449707	7450229
chr10	7597130	7597723
chr10	7679837	7680222
chr10	8106189	8106833
chr10	8332788	8333278
chr10	8366243	8366736
chr10	8378622	8379242
chr10	8434168	8434804
chr10	10181718	10182304
chr10	10841907	10842432
chr10	11252297	11252779
chr10	11312216	11312737
chr10	11395251	11395845
chr10	11437544	11438028
chr10	11457392	11457864
chr10	11465881	11466421
chr10	11492382	11492911
chr10	11697559	11698098
chr10	11763000	11763497
chr10	11798995	11799431
chr10	11825535	11826032
chr10	11940192	11940769
chr10	11960969	11961434
chr10	12096003	12096736
chr10	12174679	12175281
chr10	12418151	12418702
chr10	12592412	12592911
chr10	12679028	12679566
chr10	12684548	12685026
chr10	13017127	13017601
chr10	13160492	13161134
chr10	13203985	13204386
chr10	13265246	13265658
chr10	13341789	13342238
chr10	13343845	13344267
chr10	13472220	13472796
chr10	13541502	13542138
chr10	13544797	13545235
chr10	13573626	13574117
chr10	13783444	13784016
chr10	13793279	13793887
chr10	13829763	13830268
chr10	13879704	13880234
chr10	13916687	13917350
chr10	14600246	14600763
chr10	14698654	14699126
chr10	14702550	14703002
chr10	14817002	14817647
chr10	14853192	14853707
chr10	14860878	14861411
chr10	14971607	14972009
chr10	15067127	15067543
chr10	15197769	15198329
chr10	15413897	15414376
chr10	15567859	15568398
chr10	15589434	15590092
chr10	15613481	15613981
chr10	15625403	15625903
chr10	15715165	15715707
chr10	16424821	16425295
chr10	16478387	16479007
chr10	16532797	16533419
chr10	16675324	16675817
chr10	16810583	16811061
chr10	16884897	16885539
chr10	16946627	16947061
chr10	17026367	17026783
chr10	17076721	17077455
chr10	17217056	17217655
chr10	17223822	17224205
chr10	17243532	17244403
chr10	17256538	17257058
chr10	17396446	17397098
chr10	17407131	17407677
chr10	17473865	17474375
chr10	17494036	17494528
chr10	17648946	17649434
chr10	17850385	17850982
chr10	18097487	18098024
chr10	18392970	18393474
chr10	18483045	18483753
chr10	18579392	18579873
chr10	18670913	18671411
chr10	18730709	18731218
chr10	18766992	18767458
chr10	18813787	18814470
chr10	21057106	21057524
chr10	21190356	21190939
chr10	21309295	21309802
chr10	21331432	21331877
chr10	21343085	21343581
chr10	21381586	21382089
chr10	21412632	21413105
chr10	21436450	21437325
chr10	21455457	21456138
chr10	21530063	21530754
chr10	21619387	21620008
chr10	21955493	21956092
chr10	22542799	22543345
chr10	22910183	22910720
chr10	22938733	22939286
chr10	23133750	23134403
chr10	23460251	23460684
chr10	23573479	23574051
chr10	23801167	23801612
chr10	24735770	24736235
chr10	25067839	25068325
chr10	25075643	25076083
chr10	25173022	25173571
chr10	25189199	25189682
chr10	25336213	25336971
chr10	25398472	25398927
chr10	25861781	25862215
chr10	26462178	26462652
chr10	26763593	26764204
chr10	26905118	26905637
chr10	26979673	26980192
chr10	27051302	27051915
chr10	27087331	27088034
chr10	27320621	27321249
chr10	27469765	27470222
chr10	27660717	27661241
chr10	27818225	27818864
chr10	27839757	27840317
chr10	28155967	28156422
chr10	28731301	28731981
chr10	28768327	28768913
chr10	28772575	28773082
chr10	28821261	28822203
chr10	28986038	28986632
chr10	29169430	29170095
chr10	29337860	29338637
chr10	29411989	29412493
chr10	29532388	29532894
chr10	29555942	29556597
chr10	29604886	29605340
chr10	29663947	29664496
chr10	29881123	29881679
chr10	30329808	30330381
chr10	30648487	30648941
chr10	30676377	30676853
chr10	30725593	30726212
chr10	30780487	30780979
chr10	31066485	31066952
chr10	31096668	31097206
chr10	31103609	31104320
chr10	31150776	31151372
chr10	31325863	31326322
chr10	31561690	31562261
chr10	31567524	31567956
chr10	31630807	31631272
chr10	32034615	32035101
chr10	32303442	32303935
chr10	32370682	32371163
chr10	33236258	33236921
chr10	33342471	33342989
chr10	33466977	33467650
chr10	33648722	33649226
chr10	33934380	33934933
chr10	34727640	34728252
chr10	35028288	35028925
chr10	35048053	35048721
chr10	35193339	35194084
chr10	35352700	35353201
chr10	35538279	35538880
chr10	35587031	35587538
chr10	35664000	35664453
chr10	35804566	35804948
chr10	35858618	35859073
chr10	36032214	36032655
chr10	36054633	36055139
chr10	36117777	36118255
chr10	36571805	36572272
chr10	38154224	38154867
chr10	42625429	42625813
chr10	43217296	43217814
chr10	43277802	43278364
chr10	43283000	43283429
chr10	43563676	43564322
chr10	43734137	43734632
chr10	43788633	43789099
chr10	43808092	43808709
chr10	43876044	43876567
chr10	43902535	43903104
chr10	43904422	43905090
chr10	43916216	43917019
chr10	43950819	43951538
chr10	44069239	44069803
chr10	44166006	44166508
chr10	44361888	44362411
chr10	44543176	44543844
chr10	44687582	44688113
chr10	44840460	44840946
chr10	45008893	45009539
chr10	45071975	45072528
chr10	45087156	45087744
chr10	45155871	45156432
chr10	45194489	45194814
chr10	45238991	45239556
chr10	45462042	45462585
chr10	45615019	45615600
chr10	45744733	45745175
chr10	45817738	45818414
chr10	45913090	45913555
chr10	46021541	46022000
chr10	46317173	46317691
chr10	46757861	46758281
chr10	47008284	47008742
chr10	47135219	47135669
chr10	47238573	47239050
chr10	47587934	47588385
chr10	47699259	47699763
chr10	48041926	48042392
chr10	48190258	48190747
chr10	48393946	48394470
chr10	48623770	48624213
chr10	48862046	48862688
chr10	48947520	48948146
chr10	49264720	49265274
chr10	49574147	49574566
chr10	49626309	49626757
chr10	50080693	50081092
chr10	50108405	50108968
chr10	50157208	50157780
chr10	50209351	50209907
chr10	50260511	50261109
chr10	50312286	50312939
chr10	50360897	50361372
chr10	50382184	50382724
chr10	50496257	50496809
chr10	50509396	50509821
chr10	50563631	50564272
chr10	50616413	50616843
chr10	50824446	50825016
chr10	50952690	50953237
chr10	51517084	51517611
chr10	51579151	51579828
chr10	51773654	51774139
chr10	52038158	52038681
chr10	52095971	52096464
chr10	52117307	52117955
chr10	52134338	52134855
chr10	52139426	52139741
chr10	52146615	52147268
chr10	52178297	52179014
chr10	52199532	52200174
chr10	52218310	52218892
chr10	52315094	52316067
chr10	52343102	52343649
chr10	52477401	52477929
chr10	53459805	53460215
chr10	54215940	54216462
chr10	60712271	60712867
chr10	60722917	60723505
chr10	61394388	61394862
chr10	61644868	61645473
chr10	61858700	61859138
chr10	61901775	61902340
chr10	62020970	62021493
chr10	62084216	62084747
chr10	62217196	62217820
chr10	62540261	62540887
chr10	62861051	62861521
chr10	62892784	62893111
chr10	62936657	62937152
chr10	63043799	63044557
chr10	63317724	63318154
chr10	63348961	63349457
chr10	63370440	63371026
chr10	63503128	63503865
chr10	63543106	63543598
chr10	63732689	63733160
chr10	64149228	64149793
chr10	64526804	64527291
chr10	64576371	64577130
chr10	64643429	64644003
chr10	64685704	64686243
chr10	65686026	65686429
chr10	66352866	66353333
chr10	66535841	66536298
chr10	66583188	66583693
chr10	68330703	68331146
chr10	68426240	68426732
chr10	68906293	68906662
chr10	69523877	69524598
chr10	69634343	69634781
chr10	69833544	69834233
chr10	70091347	70091885
chr10	70234185	70234704
chr10	70396107	70396809
chr10	70480670	70481202
chr10	70601838	70602371
chr10	70789426	70789910
chr10	70817485	70817995
chr10	70823046	70823582
chr10	70852473	70852844
chr10	70882657	70883179
chr10	70908915	70909419
chr10	70982241	70982897
chr10	71051407	71051999
chr10	71099142	71099751
chr10	71164797	71165552
chr10	71478198	71478916
chr10	71806237	71806790
chr10	71865629	71866282
chr10	71875876	71876450
chr10	72066992	72067541
chr10	72196357	72196818
chr10	72199746	72200307
chr10	72308744	72309410
chr10	72445510	72446033
chr10	72451569	72452144
chr10	72502221	72502983
chr10	72648172	72648859
chr10	73026292	73026908
chr10	73248627	73249162
chr10	73339941	73340431
chr10	73360694	73361142
chr10	73369295	73370047
chr10	73409492	73410008
chr10	73457561	73458175
chr10	73552695	73553093
chr10	73597283	73597906
chr10	73637192	73637811
chr10	73648266	73648852
chr10	73738150	73738572
chr10	73778762	73779275
chr10	73819981	73820535
chr10	73975642	73976211
chr10	74014161	74014831
chr10	74033164	74033709
chr10	74102545	74103178
chr10	74109153	74109792
chr10	74146863	74147421
chr10	74225811	74226344
chr10	74241977	74242463
chr10	74306996	74307433
chr10	74349906	74350376
chr10	74378503	74379093
chr10	74397304	74397795
chr10	74451358	74452006
chr10	74554007	74554380
chr10	74836512	74837191
chr10	74855828	74856570
chr10	75049831	75050376
chr10	75093744	75094358
chr10	75424071	75424531
chr10	75568702	75569187
chr10	75575731	75576283
chr10	75594592	75595098
chr10	75634386	75634925
chr10	75645976	75646486
chr10	75727643	75728155
chr10	75752822	75753477
chr10	75757011	75757477
chr10	75811411	75812122
chr10	75910270	75910869
chr10	76238474	76238979
chr10	76731521	76732107
chr10	76825588	76826267
chr10	76990083	76990642
chr10	77302070	77302577
chr10	77470501	77471009
chr10	77727932	77728522
chr10	77796038	77796664
chr10	78321337	78321782
chr10	79073596	79074163
chr10	79086316	79086878
chr10	79236908	79237381
chr10	79290002	79290499
chr10	79408190	79408744
chr10	79471715	79472266
chr10	80492640	80493042
chr10	80516245	80516885
chr10	80731342	80731718
chr10	80732094	80732647
chr10	80788269	80788784
chr10	80815691	80816171
chr10	80832088	80832686
chr10	81116362	81117040
chr10	81147318	81147869
chr10	81240609	81241238
chr10	81253558	81254226
chr10	81531121	81531762
chr10	81538874	81539575
chr10	81915380	81915846
chr10	81950998	81951464
chr10	81957813	81958423
chr10	82173524	82174019
chr10	82205385	82205910
chr10	82246016	82246535
chr10	82423931	82424466
chr10	82509902	82510386
chr10	85710884	85711320
chr10	85877720	85878233
chr10	85944378	85944894
chr10	86002578	86002990
chr10	86357014	86357497
chr10	87196019	87196586
chr10	87752142	87752665
chr10	87838908	87839261
chr10	88159610	88160486
chr10	88470676	88471289
chr10	88484703	88485135
chr10	88503868	88504401
chr10	88565536	88566090
chr10	88691267	88692044
chr10	88754917	88755383
chr10	89053267	89054016
chr10	89061006	89061722
chr10	89195816	89196438
chr10	89203587	89204237
chr10	89265474	89266062
chr10	89503316	89503755
chr10	90162236	90162761
chr10	90840229	90840619
chr10	90845727	90846154
chr10	91353042	91353652
chr10	92521000	92521502
chr10	92876132	92876651
chr10	92950939	92951657
chr10	92970745	92971268
chr10	93277198	93277788
chr10	93666628	93667157
chr10	94050056	94050514
chr10	94478546	94479086
chr10	94590424	94590850
chr10	94599672	94600304
chr10	95316292	95316854
chr10	95852433	95853026
chr10	96053739	96054299
chr10	97300138	97300635
chr10	97320991	97321544
chr10	97395876	97396580
chr10	97421747	97422246
chr10	97427960	97428534
chr10	97849560	97850083
chr10	98094332	98094861
chr10	98468845	98469309
chr10	98642314	98642783
chr10	98868898	98869584
chr10	98947614	98948107
chr10	98977149	98977655
chr10	99185294	99185680
chr10	99187569	99188003
chr10	99299522	99300081
chr10	99425595	99426059
chr10	99599859	99600221
chr10	99658131	99658634
chr10	100043970	100044508
chr10	100094386	100094868
chr10	100121438	100121951
chr10	100136395	100136999
chr10	101075988	101076438
chr10	101716466	101717133
chr10	101813347	101813837
chr10	102133278	102134130
chr10	102396823	102397288
chr10	102502864	102503397
chr10	102598840	102599444
chr10	102819546	102820174
chr10	102918407	102918883
chr10	103006428	103006860
chr10	103113503	103114026
chr10	103833507	103834128
chr10	104415883	104416440
chr10	104423939	104424438
chr10	104671773	104672413
chr10	104913562	104914145
chr10	104931076	104931590
chr10	105153619	105154081
chr10	105455178	105456384
chr10	105991142	105991635
chr10	106212224	106212851
chr10	107564121	107564650
chr10	108709478	108709824
chr10	108841409	108841873
chr10	108859600	108860070
chr10	111666981	111667358
chr10	111668139	111668695
chr10	111829204	111829770
chr10	112080674	112081159
chr10	112179958	112180438
chr10	112252965	112253319
chr10	112375226	112375738
chr10	112580282	112580811
chr10	112599976	112600459
chr10	113006340	113006856
chr10	113872731	113873233
chr10	114212577	114213250
chr10	114584456	114585008
chr10	114918087	114918455
chr10	114922734	114923184
chr10	115001435	115001984
chr10	115167472	115168008
chr10	115283957	115284581
chr10	115424055	115424637
chr10	115438693	115439187
chr10	115441832	115442282
chr10	115626448	115626926
chr10	117605729	117606159
chr10	118431161	118431662
chr10	119115158	119115631
chr10	119266147	119266692
chr10	119437722	119438235
chr10	119562288	119562844
chr10	120104441	120104918
chr10	120255529	120255987
chr10	120324231	120324732
chr10	120482152	120482718
chr10	120858846	120859352
chr10	120937895	120938385
chr10	121260579	121261087
chr10	121410593	121411341
chr10	121417823	121418220
chr10	121485922	121486438
chr10	121655785	121656364
chr10	121819703	121820166
chr10	122261125	122261577
chr10	122759263	122759806
chr10	122768601	122769081
chr10	122817194	122817721
chr10	122982184	122982802
chr10	123329934	123330449
chr10	123674556	123675083
chr10	123796364	123796871
chr10	124488726	124489228
chr10	124500066	124500499
chr10	124508875	124509440
chr10	124514738	124515233
chr10	124714396	124714892
chr10	124767258	124767793
chr10	124912709	124913215
chr10	125172839	125173476
chr10	125268511	125268974
chr10	125584310	125584849
chr10	125695666	125696155
chr10	126109375	126109851
chr10	126199120	126199490
chr10	126235741	126236379
chr10	126297939	126298505
chr10	126354458	126355031
chr10	126519039	126519464
chr10	126749370	126749795
chr10	126765930	126766406
chr10	126812510	126812921
chr10	126968466	126968939
chr10	127490693	127491256
chr10	127849103	127849749
chr10	127889244	127889851
chr10	128373560	128374085
chr10	130125936	130126383
chr10	130182679	130183157
chr10	130413698	130414277
chr10	130494179	130494853
chr10	130720147	130720621
chr10	130749888	130750433
chr10	130867178	130867663
chr10	130970886	130971499
chr10	131336241	131336830
chr10	131732834	131733486
chr10	131816246	131816743
chr10	132177013	132177461
[truncated: 10,890 more rows]
