# Supplementary material for: Transcriptional responses of cancer cells to heat shock-inducing stimuli involve amplification of robust HSF1 binding
Source: Nat Commun. 2023 Nov 16;14:7420. doi: 10.1038/s41467-023-43157-7 (PMC10654513; doi:10.1038/s41467-023-43157-7)
Supplement: Supplementary file 6 — Supplementary Data 3 [file 41467_2023_43157_MOESM6_ESM.xlsx]

## Sheet: MCF7_HS_up_promoters
chr1	226373423	226375423	ACBD3	-
chr1	6452826	6454826	ACOT7	-
chr1	229568843	229570843	ACTA1	-
chr1	104111025	104113025	ACTG1P4	+
chr1	150546028	150548028	ADAMTSL4-AS1	-
chr1	36272827	36274827	AGO4	+
chr1	247093726	247095726	AHCTF1	-
chr1	19637640	19639640	AKR7A2	-
chr1	19614280	19616280	AKR7A3	-
chr1	19599568	19601568	AKR7L	-
chr1	114446525	114448525	AP4B1	-
chr1	154292591	154294591	AQP10	+
chr1	3370146	3372146	ARHGEF16	+
chr1	1384068	1386068	ATAD3C	+
chr1	212780969	212782969	ATF3	+
chr1	1309580	1311580	AURKAIP1	-
chr1	212872327	212874327	BATF3	-
chr1	114429169	114431169	BCL2L15	-
chr1	207205101	207207101	C1orf116	-
chr1	181451685	181453685	CACNA1E	+
chr1	174967891	174969891	CACYBP	+
chr1	223565714	223567714	CCDC185	+
chr1	32664986	32666986	CCDC28B	+
chr1	42999559	43001559	CCDC30	+
chr1	156307206	156309206	CCT3	-
chr1	27708823	27710823	CD164L2	-
chr1	167486847	167488847	CD247	-
chr1	205472683	205474683	CDK18	+
chr1	1934276	1936276	CFAP74	-
chr1	150254131	150256131	CIART	+
chr1	154946117	154948117	CKS1B	+
chr1	11865152	11867152	CLCN6	+
chr1	160312354	160314354	COPA	-
chr1	207817457	207819457	CR1L	+
chr1	156674459	156676459	CRABP2	-
chr1	153939314	153941314	CREB3L4	+
chr1	75198092	75200092	CRYZ	-
chr1	110452232	110454232	CSF1	+
chr1	86045443	86047443	CYR61	+
chr1	114446914	114448914	DCLRE1B	+
chr1	162601227	162603227	DDR2	+
chr1	224369909	224371909	DEGS1	+
chr1	111742325	111744325	DENND2D	-
chr1	12676737	12678737	DHRS3	-
chr1	231761560	231763560	DISC1	+
chr1	50888119	50890119	DMRTA2	-
chr1	78469635	78471635	DNAJB4	+
chr1	94343762	94345762	DNTTIP2	-
chr1	44434652	44436652	DPH2	+
chr1	97560478	97562478	DPYD-AS1	+
chr1	63987971	63989971	EFCAB7	+
chr1	22889003	22891003	EPHA8	+
chr1	225996775	225998775	EPHX1	+
chr1	75138422	75140422	ERICH3	-
chr1	46898498	46900498	FAAHP1	+
chr1	31844923	31846923	FABP3	-
chr1	207094235	207096235	FAIM3	-
chr1	118147603	118149603	FAM46C	+
chr1	11713888	11715888	FBXO2	-
chr1	157669647	157671647	FCRL3	-
chr1	157521310	157523310	FCRL5	-
chr1	63787729	63789729	FOXD3	+
chr1	63787129	63789129	FOXD3-AS1	-
chr1	90459525	90461525	GEMIN8P4	-
chr1	78510588	78512588	GIPC2	+
chr1	156264480	156266480	GLMP	-
chr1	182359539	182361539	GLUL	-
chr1	204182220	204184220	GOLT1A	-
chr1	27225962	27227962	GPATCH3	-
chr1	200841082	200843082	GPR25	+
chr1	145826103	145828103	GPR89A	-
chr1	147399505	147401505	GPR89B	+
chr1	156588085	156590085	HAPLN2	+
chr1	222720444	222722444	HHIPL2	-
chr1	114470995	114472995	HIPK1	+
chr1	114470880	114472880	HIPK1-AS1	-
chr1	149782928	149784928	HIST2H2BF	-
chr1	209877135	209879135	HSD11B1	+
chr1	162759491	162761491	HSD17B7	+
chr1	161493329	161495329	HSPA6	+
chr1	161574848	161576848	HSPA7	+
chr1	19990779	19992779	HTR6	+
chr1	23885285	23887285	ID3	-
chr1	181056637	181058637	IER5	+
chr1	63987944	63989944	ITGB3BP	-
chr1	153949451	153951451	JTB	-
chr1	59248785	59250785	JUN	-
chr1	112530777	112532777	KCND3	-
chr1	32478294	32480294	KHDRBS1	+
chr1	33206511	33208511	KIAA1522	+
chr1	180881312	180883312	KIAA1614	+
chr1	204164619	204166619	KISS1	-
chr1	241694433	241696433	KMO	+
chr1	155144804	155146804	KRTCAP2	-
chr1	209824820	209826820	LAMB3	-
chr1	226075846	226077846	LEFTY1	-
chr1	202171904	202173904	LGR6	+
chr1	180198432	180200432	LHX4	+
chr1	200341920	200343920	LINC00862	-
chr1	193272874	193274874	LINC01031	+
chr1	192916387	192918387	LINC01032	-
chr1	37939044	37941044	LINC01137	-
chr1	87596608	87598608	LINC01140	+
chr1	234666525	234668525	LINC01354	-
chr1	99468831	99470831	LOC100129620	+
chr1	118147392	118149392	LOC100996263	-
chr1	224399981	224401981	LOC101927143	-
chr1	224406314	224408314	LOC101927164	+
chr1	174922398	174924398	LOC101928696	-
chr1	116518897	116520897	LOC101928977	-
chr1	117020448	117022448	LOC101929023	-
chr1	11668587	11670587	LOC101929181	+
chr1	204109535	204111535	LOC101929441	+
chr1	174127425	174129425	LOC102724601	-
chr1	186403292	186405292	LOC102724919	+
chr1	112532189	112534189	LOC643355	+
chr1	85741040	85743040	LOC646626	+
chr1	82265081	82267081	LPHN2	+
chr1	99469449	99471449	LPPR5	-
chr1	111505566	111507566	LRIF1	-
chr1	13839242	13841242	LRRC38	-
chr1	90097643	90099643	LRRC8C	+
chr1	74662871	74664871	LRRIQ3	-
chr1	116653375	116655375	MAB21L3	+
chr1	113932474	113934474	MAGI3	+
chr1	32800840	32802840	MARCKSL1	-
chr1	11106296	11108296	MASP2	-
chr1	150551214	150553214	MCL1	-
chr1	3527059	3529059	MEGF6	-
chr1	19922470	19924470	MINOS1-NBL1	+
chr1	98514249	98516249	MIR137HG	-
chr1	149907266	149909266	MTMR11	-
chr1	1292927	1294927	MXRA8	-
chr1	19969666	19971666	NBL1	+
chr1	160312062	160314062	NCSTN	+
chr1	16766166	16768166	NECAP2	+
chr1	156646189	156648189	NES	-
chr1	160335860	160337860	NHLH1	+
chr1	161086906	161088906	NIT1	+
chr1	40136710	40138710	NT5C1A	-
chr1	27247212	27249212	NUDC	+
chr1	145588435	145590435	NUDT17	-
chr1	114521012	114523012	OLFML3	+
chr1	111969399	111971399	OVGP1	-
chr1	145726665	145728665	PDZK1	+
chr1	145944477	145946477	PDZK1P2	-
chr1	916497	918497	PERM1	-
chr1	201251579	201253579	PKP1	+
chr1	2406753	2408753	PLCH2	+
chr1	204328057	204330057	PLEKHA6	-
chr1	11993723	11995723	PLOD1	+
chr1	208416665	208418665	PLXNA2	-
chr1	154908484	154910484	PMVK	-
chr1	53526723	53528723	PODN	+
chr1	113256950	113258950	PPM1J	-
chr1	19637739	19639739	PQLC2	+
chr1	2984741	2986741	PRDM16	+
chr1	45986610	45988610	PRDX1	-
chr1	173445485	173447485	PRDX6	+
chr1	45307616	45309616	PTCH2	-
chr1	71512491	71514491	PTGER3	-
chr1	114413375	114415375	PTPN22	-
chr1	153957853	153959853	RAB13	-
chr1	174127551	174129551	RABGAP1L	+
chr1	192777168	192779168	RGS2	+
chr1	151693012	151695012	RIIAD1	+
chr1	151965714	151967714	S100A10	-
chr1	153587808	153589808	S100A14	-
chr1	153537306	153539306	S100A2	-
chr1	156122368	156124368	SEMA4A	+
chr1	151118140	151120140	SEMA6C	-
chr1	173885516	173887516	SERPINC1	-
chr1	210405194	210407194	SERTAD4	+
chr1	210406466	210408466	SERTAD4-AS1	-
chr1	149899144	149901144	SF3B4	-
chr1	201856796	201858796	SHISA4	+
chr1	110932704	110934704	SLC16A4	-
chr1	116518118	116520118	SLC22A15	+
chr1	205648630	205650630	SLC45A3	-
chr1	110692131	110694131	SLC6A17	+
chr1	3688350	3690350	SMIM1	+
chr1	32280652	32282652	SPOCD1	-
chr1	9351940	9353940	SPSB1	+
chr1	114694062	114696062	SYT6	-
chr1	1265725	1267725	TAS1R3	+
chr1	152060540	152062540	TCHHL1	-
chr1	36548675	36550675	TEKT2	+
chr1	32041085	32043085	TINAGL1	+
chr1	20125410	20127410	TMCO4	-
chr1	15477960	15479960	TMEM51-AS1	-
chr1	95581893	95583893	TMEM56	+
chr1	2486803	2488803	TNFRSF14	+
chr1	3568128	3570128	TP73	+
chr1	228603583	228605583	TRIM17	-
chr1	155145262	155147262	TRIM46	+
chr1	156306104	156308104	TSACC	+
chr1	184019784	184021784	TSEN15	+
chr1	161007774	161009774	TSTD1	-
chr1	1114076	1116076	TTLL10	+
chr1	32644344	32646344	TXLNA	+
chr1	75197839	75199839	TYW3	+
chr1	161128253	161130253	USP21	+
chr1	156268428	156270428	VHLL	-
chr1	22468519	22470519	WNT4	-
chr1	228134676	228136676	WNT9A	-
chr1	54354487	54356487	YIPF1	-
chr1	32929657	32931657	ZBTB8B	+
chr1	37939118	37941118	ZC3H12A	+
chr1	23693879	23695879	ZNF436	-
chr1	23694710	23696710	ZNF436-AS1	+
chr10	73974757	73976757	ANAPC16	+
chr10	47657232	47659232	ANTXRL	+
chr10	25011597	25013597	ARHGAP21	-
chr10	28286835	28288835	ARMC4	-
chr10	73974867	73976867	ASCC1	-
chr10	99446015	99448015	AVPI1	-
chr10	121409881	121411881	BAG3	+
chr10	28965423	28967423	BAMBI	+
chr10	60271903	60273903	BICC1	+
chr10	43276953	43278953	BMS1	+
chr10	124029820	124031820	BTBD16	+
chr10	45473330	45475330	C10orf10	-
chr10	73532337	73534337	C10orf54	-
chr10	75633349	75635349	CAMK2G	-
chr10	115438427	115440427	CASP7	+
chr10	105991120	105993120	CFAP43	-
chr10	134755089	134757089	CFAP46	-
chr10	75117617	75119617	CFAP70	-
chr10	125850940	125852940	CHST15	-
chr10	129690211	129692211	CLRN3	-
chr10	101087855	101089855	CNNM1	+
chr10	94832646	94834646	CYP26A1	+
chr10	74032676	74034676	DDIT4	+
chr10	734608	736608	DIP2C	-
chr10	112256624	112258624	DUSP5	+
chr10	64575126	64577126	EGR2	-
chr10	14645417	14647417	FAM107B	-
chr10	88779045	88781045	FAM25A	+
chr10	35893337	35895337	GJD4	+
chr10	88125250	88127250	GRID1	-
chr10	69834103	69836103	HERC4	-
chr10	99343101	99345101	HOGA1	+
chr10	38644307	38646307	HSD17B7P2	+
chr10	1067576	1069576	IDI2-AS1	+
chr10	134350352	134352352	INPP5A	+
chr10	95516565	95518565	LGI1	+
chr10	27229930	27231930	LINC00202-1	-
chr10	102132332	102134332	LINC00263	+
chr10	91588249	91590249	LINC00865	+
chr10	43186207	43188207	LINC01518	-
chr10	6659677	6661677	LOC101928150	+
chr10	82290005	82292005	LOC102723703	+
chr10	99472464	99474464	MARVELD1	+
chr10	74450888	74452888	MCU	+
chr10	89266589	89268589	MINPP1	+
chr10	88716425	88718425	MMRN2	-
chr10	17850341	17852341	MRC1	+
chr10	115422829	115424829	NRAP	-
chr10	74652313	74654313	OIT3	+
chr10	74855732	74857732	P4HA1	-
chr10	72647011	72649011	PCBD1	-
chr10	74713510	74715510	PLA2G12B	-
chr10	93391858	93393858	PPP1R3C	-
chr10	11864396	11866396	PROSER2	+
chr10	102105771	102107771	SCD	+
chr10	102278595	102280595	SEC31B	-
chr10	102731285	102733285	SEMA4G	+
chr10	73078009	73080009	SLC29A3	+
chr10	98944683	98946683	SLIT1	-
chr10	97320177	97322177	SORBS1	-
chr10	73847531	73849531	SPOCK2	-
chr10	134120477	134122477	STK32C	-
chr10	14919898	14921898	SUV39H2	+
chr10	46969601	46971601	SYT15	-
chr10	115938028	115940028	TDRD1	+
chr10	98272683	98274683	TLL2	-
chr10	102889903	102891903	TLX1NB	-
chr10	18040226	18042226	TMEM236	+
chr10	17270984	17272984	VIM-AS1	-
chr10	115998012	116000012	VWA2	+
chr10	46167180	46169180	ZFAND4	-
chr11	34378555	34380555	ABTB2	-
chr11	66312865	66314865	ACTN3	+
chr11	10325526	10327526	ADM	+
chr11	82903780	82905780	ANKRD42	+
chr11	69930515	69932515	ANO1	+
chr11	6439702	6441702	APBB1	-
chr11	116707338	116709338	APOA1	-
chr11	72462434	72464434	ARAP1	-
chr11	75061875	75063875	ARRB1	-
chr11	288137	290137	ATHL1	+
chr11	76744384	76746384	B3GNT6	+
chr11	65768549	65770549	BANF1	+
chr11	27239315	27241315	BBOX1-AS1	-
chr11	86012252	86014252	C11orf73	+
chr11	63579845	63581845	C11orf84	+
chr11	33721286	33723286	C11orf91	-
chr11	43963105	43965105	C11orf96	+
chr11	47614961	47616961	C1QTNF4	-
chr11	67221817	67223817	CABP4	+
chr11	115374241	115376241	CADM1	-
chr11	86084777	86086777	CCDC81	+
chr11	118867842	118869842	CCDC84	+
chr11	64106689	64108689	CCDC88B	+
chr11	118174294	118176294	CD3E	+
chr11	89955532	89957532	CHORDC1	-
chr11	123065007	123067007	CLMP	-
chr11	111781750	111783750	CRYAB	-
chr11	107327572	107329572	CWF19L2	-
chr11	118753474	118755474	CXCR5	+
chr11	6676080	6678080	DCHS1	-
chr11	89983399	89985399	DISC1FP1	+
chr11	111806926	111808926	DIXDC1	+
chr11	61524136	61526136	DKFZP434K028	-
chr11	6517525	6519525	DNHD1	+
chr11	636304	638304	DRD4	+
chr11	62340460	62342460	EEF1G	-
chr11	65639405	65641405	EFEMP2	-
chr11	65768637	65770637	EIF1AD	-
chr11	124631223	124633223	ESAM	-
chr11	58873657	58875657	FAM111B	+
chr11	47607229	47609229	FAM180B	+
chr11	63973151	63975151	FERMT3	+
chr11	69633192	69635192	FGF3	-
chr11	49229222	49231222	FOLH1	-
chr11	61734132	61736132	FTH1	-
chr11	64052581	64054581	GPR137	+
chr11	94133585	94135585	GPR83	-
chr11	2018065	2020065	H19	-
chr11	6461254	6463254	HPX	-
chr11	122932043	122934043	HSPA8	-
chr11	133825649	133827649	IGSF9B	-
chr11	64057792	64059792	KCNK4	+
chr11	77756237	77758237	KCTD14	-
chr11	67006505	67008505	KDM2A	+
chr11	18432852	18434852	LDHC	+
chr11	129871518	129873518	LINC00167	+
chr11	13010095	13012095	LINC00958	-
chr11	133901166	133903166	LOC100128239	+
chr11	94962349	94964349	LOC100129203	+
chr11	4207381	4209381	LOC100506082	+
chr11	130731005	130733005	LOC100507431	-
chr11	126524980	126526980	LOC101929427	+
chr11	8789324	8791324	LOC102724784	+
chr11	63932585	63934585	MACROD1	-
chr11	65264232	65266232	MALAT1	+
chr11	45906046	45908046	MAPK8IP1	+
chr11	2010150	2012150	MRPL23-AS1	-
chr11	76838309	76840309	MYO7A	+
chr11	17372308	17374308	NCR3LG1	+
chr11	65189268	65191268	NEAT1	+
chr11	277569	279569	NLRP6	+
chr11	64489660	64491660	NRXN2	-
chr11	63992729	63994729	NUDT22	+
chr11	65553504	65555504	OVOL1	+
chr11	65557339	65559339	OVOL1-AS1	-
chr11	72982186	72984186	P2RY6	+
chr11	72352504	72354504	PDE2A	-
chr11	2949650	2951650	PHLDA2	-
chr11	73881107	73883107	PPME1	+
chr11	129871730	129873730	PRDM10	-
chr11	45167893	45169893	PRDM11	+
chr11	64084559	64086559	PRDX5	+
chr11	20408075	20410075	PRMT3	+
chr11	32850480	32852480	PRRG4	+
chr11	60622444	60624444	PTGDR2	-
chr11	125772116	125774116	PUS3	-
chr11	107798276	107800276	RAB39A	+
chr11	64511928	64513928	RASGRP2	-
chr11	13029969	13031969	RASSF10	+
chr11	118888057	118890057	RPS25	-
chr11	118015184	118017184	SCN4B	-
chr11	626173	628173	SCT	-
chr11	75272100	75274100	SERPINH1	+
chr11	94963246	94965246	SESN3	-
chr11	72503750	72505750	STARD10	-
chr11	63952586	63954586	STIP1	+
chr11	1854539	1856539	SYT8	+
chr11	6632475	6634475	TAF10	-
chr11	67170446	67172446	TBC1D10C	+
chr11	67805461	67807461	TCIRG1	+
chr11	64066862	64068862	TEX40	+
chr11	77773906	77775906	THRSP	+
chr11	65121281	65123281	TIGD3	+
chr11	6501676	6503676	TIMM10B	+
chr11	60690912	60692912	TMEM132A	+
chr11	66058372	66060372	TMEM151A	+
chr11	117946726	117948726	TMPRSS4	+
chr11	117956508	117958508	TMPRSS4-AS1	-
chr11	1860431	1862431	TNNI2	+
chr11	6639692	6641692	TPP1	-
chr11	118549381	118551381	TREH	-
chr11	6494214	6496214	TRIM3	-
chr11	64084556	64086556	TRMT112	-
chr11	62358109	62360109	TUT1	-
chr11	73719282	73721282	UCP3	-
chr11	64884210	64886210	ZNHIT2	-
chr12	9216772	9218772	A2M-AS1	+
chr12	125548924	125550924	AACS	+
chr12	123450056	123452056	ABCB9	-
chr12	112122856	112124856	ACAD10	+
chr12	6755580	6757580	ACRBP	-
chr12	112203690	112205690	ALDH2	+
chr12	53816638	53818638	AMHR2	+
chr12	133337474	133339474	ANKLE2	-
chr12	6053425	6055425	ANO2	-
chr12	15113562	15115562	ARHGDIB	-
chr12	52462757	52464757	ATG101	+
chr12	57038852	57040852	ATP5B	-
chr12	58026022	58028022	B4GALNT1	-
chr12	568542	570542	B4GALNT3	+
chr12	57029163	57031163	BAZ2A	-
chr12	70082057	70084057	BEST3	-
chr12	125477193	125479193	BRI3BP	+
chr12	105723413	105725413	C12orf75	+
chr12	7166979	7168979	C1S	+
chr12	123258055	123260055	CCDC62	+
chr12	49296892	49298892	CCDC65	+
chr12	69978461	69980461	CCT2	+
chr12	48397285	48399285	COL2A1	-
chr12	3861366	3863366	CRACR2A	-
chr12	56693175	56695175	CS	-
chr12	77271820	77273820	CSRP2	-
chr12	49392088	49394088	DDN	-
chr12	12965279	12967279	DDX47	+
chr12	31741856	31743856	DENND5B-AS1	+
chr12	49487602	49489602	DHH	-
chr12	124246041	124248041	DNAH10	+
chr12	64061354	64063354	DPY19L2	-
chr12	120932858	120934858	DYNLL1	+
chr12	124772709	124774709	FAM101A	+
chr12	111805925	111807925	FAM109A	-
chr12	1702331	1704331	FBXL14	-
chr12	95610240	95612240	FGD6	-
chr12	2903107	2905107	FKBP4	+
chr12	65276553	65278553	FLJ41278	+
chr12	132904905	132906905	GALNT9	-
chr12	54757270	54759270	GPR84	-
chr12	13042955	13044955	GPRC5A	+
chr12	52403275	52405275	GRASP	+
chr12	54331575	54333575	HOXC13	+
chr12	54332427	54334427	HOXC13-AS	-
chr12	117318232	117320232	HRK	-
chr12	119615594	119617594	HSPB8	+
chr12	111126617	111128617	HVCN1	-
chr12	54812050	54814050	ITGA5	-
chr12	56105089	56107089	ITGA7	-
chr12	53600091	53602091	ITGB7	-
chr12	49931939	49933939	KCNH3	+
chr12	70759061	70761061	KCNMB4	+
chr12	497621	499621	KDM5A	-
chr12	52966609	52968609	KRT74	-
chr12	6880669	6882669	LAG3	+
chr12	50793591	50795591	LARP4	+
chr12	9216666	9218666	LINC00612	-
chr12	126926026	126928026	LOC100128554	+
chr12	107167609	107169609	LOC100287944	-
chr12	53906767	53908767	LOC100652999	+
chr12	50355707	50357707	LOC101927318	-
chr12	70131348	70133348	LOC101928002	-
chr12	10515367	10517367	LOC101928100	+
chr12	365465	367465	LOC102723544	-
chr12	54746474	54748474	LOC102724050	+
chr12	81671967	81673967	LOC102724663	+
chr12	2879835	2881835	LOC283440	-
chr12	105500420	105502420	LOC414300	-
chr12	6744297	6746297	LPAR5	-
chr12	133186037	133188037	LRCOL1	-
chr12	69741133	69743133	LYZ	+
chr12	49960928	49962928	MCRS1	-
chr12	65671766	65673766	MSRB3	+
chr12	57442901	57444901	MYO1A	-
chr12	57481676	57483676	NAB2	+
chr12	52444185	52446185	NR4A1	+
chr12	120932749	120934749	NRAV	-
chr12	5540279	5542279	NTF3	+
chr12	96183536	96185536	NTN4	-
chr12	93771325	93773325	NUDT4	+
chr12	93770745	93772745	NUDT4P1	+
chr12	93770701	93772701	NUDT4P2	+
chr12	113415273	113417273	OAS2	+
chr12	52472479	52474479	OR7E47P	+
chr12	29649619	29651619	OVCH1	-
chr12	56726533	56728533	PAN2	-
chr12	48498655	48500655	PFKM	+
chr12	133286392	133288392	PGAM5	+
chr12	94655296	94657296	PLXNC1	+
chr12	53834432	53836432	PRR13	+
chr12	57080781	57082781	PTGES3	-
chr12	6874540	6876540	PTMS	+
chr12	133263191	133265191	PXMP2	+
chr12	70131465	70133465	RAB3IP	+
chr12	106993914	106995914	RFX4	+
chr12	49462808	49464808	RHEBL1	-
chr12	49258653	49260653	RND1	-
chr12	125347519	125349519	SCARB1	-
chr12	109026670	109028670	SELPLG	-
chr12	48498775	48500775	SENP1	-
chr12	100749856	100751856	SLC17A8	+
chr12	371039	373039	SLC6A13	-
chr12	113771925	113773925	SLC8B1	-
chr12	93964174	93966174	SOCS2-AS1	-
chr12	64237540	64239540	SRGAP1	+
chr12	56753037	56755037	STAT2	-
chr12	57504196	57506196	STAT6	-
chr12	102132250	102134250	SYCP3	-
chr12	57409344	57411344	TAC3	-
chr12	10954226	10956226	TAS2R7	-
chr12	10958579	10960579	TAS2R8	-
chr12	10961767	10963767	TAS2R9	-
chr12	65217351	65219351	TBC1D30	+
chr12	115120969	115122969	TBX3	-
chr12	111050911	111052911	TCTN1	+
chr12	51235700	51237700	TMPRSS12	+
chr12	72331625	72333625	TPH2	+
chr12	31078837	31080837	TSPAN11	+
chr12	125398587	125400587	UBC	-
chr12	109490770	109492770	USP30-AS1	-
chr12	6960290	6962290	USP5	+
chr12	54784089	54786089	ZNF385A	-
chr13	114102457	114104457	ADPRHL1	-
chr13	31773111	31775111	B3GALTL	+
chr13	103410422	103412422	CCDC168	-
chr13	106117564	106119564	DAOA	+
chr13	113776112	113778112	F10	+
chr13	28673729	28675729	FLT3	-
chr13	92049872	92051872	GPC5	+
chr13	94839245	94841245	GPC6-AS1	-
chr13	114004987	114006987	GRTP1-AS1	+
chr13	31039081	31041081	HMGB1	-
chr13	31735158	31737158	HSPH1	-
chr13	113950468	113952468	LAMP1	+
chr13	21634722	21636722	LATS2	-
chr13	97635426	97637426	LINC00359	-
chr13	21522567	21524567	LINC00367	-
chr13	61246088	61248088	LINC00378	+
chr13	112625623	112627623	LINC00403	+
chr13	21917925	21919925	LINC00539	-
chr13	41054143	41056143	LINC00598	-
chr13	100228365	100230365	LINC01039	+
chr13	80139861	80141861	LINC01068	+
chr13	47039911	47041911	LINC01198	-
chr13	76444173	76446173	LMO7DN	+
chr13	76450021	76452021	LMO7DN-IT1	+
chr13	46785077	46787077	LRRC63	+
chr13	97873549	97875549	MBNL2	+
chr13	41836713	41838713	MTRF1	-
chr13	30060887	30062887	MTUS2-AS1	-
chr13	33001315	33003315	N4BP2L1	-
chr13	41884340	41886340	NAA16	+
chr13	64310567	64312567	OR7E156P	+
chr13	42030541	42032541	RGCC	+
chr13	50745153	50747153	ST13P4	+
chr13	53225830	53227830	SUGT1	+
chr13	111971990	111973990	TEX29	+
chr13	114144307	114146307	TMCO3	+
chr13	45914419	45916419	TPT1	-
chr13	45914479	45916479	TPT1-AS1	+
chr13	31190829	31192829	USPL1	+
chr14	71000732	71002732	ADAM20	-
chr14	105189533	105191533	ADSSL1	+
chr14	77923372	77925372	AHSA1	+
chr14	23450851	23452851	AJUBA	-
chr14	64931216	64933216	AKAP5	+
chr14	21151335	21153335	ANG	+
chr14	68085578	68087578	ARG2	+
chr14	32545494	32547494	ARHGAP5	+
chr14	54420270	54422270	BMP4	-
chr14	105713878	105715878	BTBD6	+
chr14	93672459	93674459	C14orf142	-
chr14	91579978	91581978	C14orf159	+
chr14	78226172	78228172	C14orf178	+
chr14	50558361	50560361	C14orf183	-
chr14	92197430	92199430	CATSPERB	-
chr14	50861642	50863642	CDKL1	-
chr14	54907148	54909148	CNIH1	-
chr14	102026687	102028687	DIO3	+
chr14	106138144	106140144	ELK2AP	-
chr14	74226001	74228001	ELMSAN1	-
chr14	76043939	76045939	FLVCR2	+
chr14	75744480	75746480	FOS	+
chr14	52117575	52119575	FRMD6	+
chr14	52065670	52067670	FRMD6-AS2	-
chr14	105530887	105532887	GPR132	-
chr14	23425351	23427351	HAUS4	-
chr14	102552512	102554512	HSP90AA1	-
chr14	93581263	93583263	ITPK1	-
chr14	56045810	56047810	KTN1-AS1	-
chr14	55594934	55596934	LGALS3	+
chr14	39385086	39387086	LINC00639	-
chr14	51799110	51801110	LINC00640	+
chr14	90920573	90922573	LINC00642	+
chr14	48263217	48265217	LINC00648	-
chr14	75760106	75762106	LINC01220	+
chr14	71164414	71166414	LINC01269	+
chr14	65688065	65690065	LOC100128233	-
chr14	98151995	98153995	LOC100129345	-
chr14	74253062	74255062	LOC100506476	+
chr14	23397817	23399817	LOC101926933	+
chr14	27341338	27343338	LOC101927081	+
chr14	76044931	76046931	LOC102724153	-
chr14	77541534	77543534	LOC102724190	-
chr14	96967663	96969663	LOC730202	-
chr14	101535247	101537247	MEG9	+
chr14	50086488	50088488	MGAT2	+
chr14	102770537	102772537	MOK	-
chr14	77736655	77738655	NGB	-
chr14	37050786	37052786	NKX2-8	-
chr14	77888399	77890399	NOXRED1	-
chr14	96967712	96969712	PAPOLA	+
chr14	75421467	75423467	PGF	-
chr14	105390186	105392186	PLD4	+
chr14	74180128	74182128	PNMA1	-
chr14	19552364	19554364	POTEG	+
chr14	20019272	20021272	POTEM	-
chr14	65015619	65017619	PPP1R36	+
chr14	23387664	23389664	PRMT5-AS1	+
chr14	74317533	74319533	PTGR2	+
chr14	23387396	23389396	RBM23	-
chr14	21151371	21153371	RNASE4	+
chr14	56231962	56233962	RPL13AP3	+
chr14	60336557	60338557	RTN1	-
chr14	61115155	61117155	SIX1	-
chr14	61189852	61191852	SIX4	-
chr14	92787924	92789924	SLC24A4	+
chr14	100788678	100790678	SLC25A47	+
chr14	70232833	70234833	SRSF5	+
chr14	23979968	23981968	THTPA	+
chr14	77842396	77844396	TMED8	-
chr14	58861643	58863643	TOMM20L	+
chr14	103242815	103244815	TRAF3	+
chr14	51561422	51563422	TRIM9	-
chr14	77922983	77924983	VIPAS39	-
chr14	104180823	104182823	XRCC3	-
chr14	104181080	104183080	ZFYVE21	+
chr14	74352317	74354317	ZNF410	+
chr15	101418896	101420896	ALDH1A3	+
chr15	85358910	85360910	ALPK3	+
chr15	74832547	74834547	ARID3B	+
chr15	40732349	40734349	BAHD1	+
chr15	81425643	81427643	C15orf26	+
chr15	45247899	45249899	C15orf43	+
chr15	63673309	63675309	CA12	-
chr15	73975621	73977621	CD276	+
chr15	72611287	72613287	CELF6	-
chr15	101083925	101085925	CERS3	-
chr15	78856861	78858861	CHRNA5	+
chr15	40762159	40764159	CHST14	+
chr15	78422877	78424877	CIB2	-
chr15	75117950	75119950	CPLX3	+
chr15	78631665	78633665	CRABP1	+
chr15	76004189	76006189	CSPG4	-
chr15	40649433	40651433	DISP2	+
chr15	41220530	41222530	DLL4	+
chr15	78555486	78557486	DNAJA4	+
chr15	85044805	85046805	DNM1P41	+
chr15	45405359	45407359	DUOX2	-
chr15	45414241	45416241	DUOXA1	-
chr15	99056611	99058611	FAM169B	-
chr15	91426664	91428664	FES	+
chr15	49714374	49716374	FGF7	+
chr15	91410821	91412821	FURIN	+
chr15	83017198	83019198	GOLGA6L10	-
chr15	50557162	50559162	HDC	-
chr15	58984806	58986806	HSP90AB4P	-
chr15	81488218	81490218	IL16	+
chr15	41785055	41787055	ITPKA	+
chr15	42119282	42121282	JMJD7	+
chr15	42119282	42121282	JMJD7-PLA2G4B	+
chr15	79723857	79725857	KIAA1024	+
chr15	90197682	90199682	KIF7	-
chr15	31618057	31620057	KLF13	+
chr15	86337189	86339189	KLHL25	-
chr15	80633147	80635147	LINC00927	-
chr15	93114493	93116493	LINC00930	-
chr15	57610335	57612335	LINC01413	+
chr15	82379934	82381934	LINC01583	+
chr15	75104193	75106193	LMAN1L	+
chr15	76472827	76474827	LOC101929439	-
chr15	86300956	86302956	LOC101929679	-
chr15	83001903	83003903	LOC102724034	+
chr15	84976216	84978216	LOC103171574	+
chr15	84859599	84861599	LOC440300	+
chr15	101458419	101460419	LRRK1	+
chr15	41805085	41807085	LTK	-
chr15	43808805	43810805	MAP1A	+
chr15	66545075	66547075	MEGF11	-
chr15	82337484	82339484	MEX3B	-
chr15	90807894	90809894	NGRN	+
chr15	85200802	85202802	NMB	-
chr15	72101887	72103887	NR2E3	+
chr15	102029187	102031187	PCSK6	-
chr15	44169369	44171369	PIN4P1	-
chr15	22081803	22083803	POTEB2	-
chr15	22082141	22084141	POTEB3	-
chr15	56034317	56036317	PRTG	-
chr15	65359388	65361388	RASL12	-
chr15	93615389	93617389	RGMA	-
chr15	32932869	32934869	SCG5	+
chr15	90727151	90729151	SEMA4B	+
chr15	74725001	74727001	SEMA7A	-
chr15	44091295	44093295	SERINC4	-
chr15	68111041	68113041	SKOR1	+
chr15	42786503	42788503	SNAP23	+
chr15	83418315	83420315	SNHG21	+
chr15	64442915	64444915	SNX22	+
chr15	42185275	42187275	SPTBN5	-
chr15	45925937	45927937	SQRDL	+
chr15	40330389	40332389	SRP14	-
chr15	40330511	40332511	SRP14-AS1	+
chr15	92936139	92938139	ST8SIA2	+
chr15	81615524	81617524	STARD5	-
chr15	43909998	43911998	STRC	-
chr15	99644285	99646285	SYNM	+
chr15	90117817	90119817	TICRR	+
chr15	62938509	62940509	TLN2	+
chr15	102191594	102193594	TM2D3	-
chr15	51396473	51398473	TNFAIP8L3	-
chr15	31392929	31394929	TRPM1	-
chr15	41850219	41852219	TYRO3	+
chr15	84840241	84842241	UBE2Q2L	+
chr15	75134552	75136552	ULK3	-
chr15	50837902	50839902	USP50	-
chr15	101816725	101818725	VIMP	-
chr15	78591068	78593068	WDR61	-
chr15	90894476	90896476	ZNF774	+
chr16	4837522	4839522	44086	-
chr16	50299450	50301450	ADCY7	+
chr16	46602009	46604009	ANKRD26P1	-
chr16	329605	331605	ARHGDIG	+
chr16	28890363	28892363	ATP2A1	+
chr16	28890242	28892242	ATP2A1-AS1	-
chr16	87984037	87986037	BANP	+
chr16	75298846	75300846	BCAR1	-
chr16	11921689	11923689	BCAR4	-
chr16	30904623	30906623	BCL7C	-
chr16	1145244	1147244	C1QTNF8	-
chr16	66877840	66879840	CA7	+
chr16	1202240	1204240	CACNA1H	+
chr16	71391615	71393615	CALB2	+
chr16	8961869	8963869	CARHSP1	-
chr16	89042504	89044504	CBFA2T3	-
chr16	57569477	57571477	CCDC102A	-
chr16	30365682	30367682	CD2BP2	-
chr16	68770194	68772194	CDH1	+
chr16	68677150	68679150	CDH3	+
chr16	29874003	29876003	CDIPT-AS1	+
chr16	66994131	66996131	CES3	+
chr16	75527926	75529926	CHST6	-
chr16	69983888	69985888	CLEC18A	+
chr16	74454368	74456368	CLEC18B	-
chr16	70206927	70208927	CLEC18C	+
chr16	81477774	81479774	CMIP	+
chr16	30193730	30195730	CORO1A	+
chr16	84650702	84652702	COTL1	-
chr16	89641175	89643175	CPNE7	+
chr16	21313457	21315457	CRYM	-
chr16	21311169	21313169	CRYM-AS1	+
chr16	75251883	75253883	CTRB1	+
chr16	75240072	75242072	CTRB2	-
chr16	50775028	50777028	CYLD	+
chr16	23567696	23569696	EARS2	-
chr16	70284833	70286833	EXOSC6	-
chr16	27278525	27280525	FLJ21408	+
chr16	23520815	23522815	GGA2	-
chr16	1400899	1402899	GNPTG	+
chr16	19895151	19897151	GPRC5B	-
chr16	69139128	69141128	HAS3	+
chr16	225649	227649	HBA1	+
chr16	221845	223845	HBA2	+
chr16	229332	231332	HBQ1	+
chr16	201853	203853	HBZ	+
chr16	83840507	83842507	HSBP1	+
chr16	27463714	27465714	IL21R-AS1	-
chr16	70612797	70614797	IL34	+
chr16	85931773	85933773	IRF8	+
chr16	87635492	87637492	JPH3	+
chr16	84272356	84274356	KCNG4	-
chr16	85060356	85062356	KIAA0513	+
chr16	57835439	57837439	KIFC3	-
chr16	19728492	19730492	KNOP1	-
chr16	11679806	11681806	LITAF	-
chr16	3081481	3083481	LOC100128770	+
chr16	81697958	81699958	LOC100129617	+
chr16	89005446	89007446	LOC100129697	+
chr16	88796587	88798587	LOC100289580	+
chr16	15187267	15189267	LOC100505915	+
chr16	67561648	67563648	LOC100505942	-
chr16	83836581	83838581	LOC102724163	-
chr16	88808174	88810174	LOC339059	+
chr16	70206351	70208351	LOC400541	-
chr16	89231790	89233790	LOC400558	+
chr16	30217248	30219248	LOC613038	-
chr16	30885780	30887780	MIR762HG	+
chr16	74733789	74735789	MLKL	-
chr16	58058281	58060281	MMP15	+
chr16	15488610	15490610	MPV17L	+
chr16	70718954	70720954	MTSS1L	-
chr16	46781221	46783221	MYLK3	-
chr16	5082942	5084942	NAGPA	-
chr16	84001236	84003236	NECAB2	+
chr16	615994	617994	NHLRC4	+
chr16	3626405	3628405	NLRC3	-
chr16	50730049	50732049	NOD2	+
chr16	15148936	15150936	NTAN1	-
chr16	4742693	4744693	NUDT16L1	+
chr16	83985826	83987826	OSGIN1	+
chr16	50185828	50187828	PAPD5	+
chr16	332117	334117	PDIA2	+
chr16	72032877	72034877	PKD1L3	-
chr16	14787526	14789526	PLA2G10	-
chr16	4986136	4988136	PPL	-
chr16	30086296	30088296	PPP4C	+
chr16	609421	611421	PRR35	+
chr16	29822408	29824408	PRRT2	+
chr16	2891752	2893752	PRSS30P	-
chr16	88771800	88773800	RNF166	-
chr16	2003679	2005679	RPL3L	-
chr16	66958439	66960439	RRAD	-
chr16	24856551	24858551	SLC5A11	+
chr16	32895463	32897463	SLC6A10P	-
chr16	87902100	87904100	SLC7A5	-
chr16	29624038	29626038	SLC7A5P1	-
chr16	21530765	21532765	SLC7A5P2	-
chr16	67281854	67283854	SLC9A5	+
chr16	30204753	30206753	SLX1A-SULT1A3	+
chr16	29464821	29466821	SLX1B	+
chr16	30204753	30206753	SLX1B-SULT1A4	+
chr16	88728780	88730780	SNAI3-AS1	+
chr16	21359683	21361683	SNX29P1	+
chr16	29312607	29314607	SNX29P2	+
chr16	11349039	11351039	SOCS1	-
chr16	28985095	28987095	SPNS1	+
chr16	28620365	28622365	SULT1A1	-
chr16	28606801	28608801	SULT1A2	-
chr16	30209548	30211548	SULT1A3	+
chr16	30209548	30211548	SULT1A4	+
chr16	30102205	30104205	TBX6	-
chr16	21168697	21170697	TMEM159	+
chr16	88922505	88924505	TRAPPC2L	+
chr16	22102858	22104858	VWA3A	+
chr16	17563738	17565738	XYLT1	-
chr16	30106537	30108537	YPEL3	-
chr16	85044141	85046141	ZDHHC7	-
chr16	3164599	3166599	ZNF205-AS1	-
chr16	31453348	31455348	ZNF843	-
chr16	3148318	3150318	ZSCAN10	-
chr17	74448432	74450432	AANAT	+
chr17	79138872	79140872	AATK	-
chr17	67137015	67139015	ABCA6	-
chr17	66999854	67001854	ABCA9-AS1	+
chr17	7238847	7240847	ACAP1	+
chr17	26902951	26904951	ALDOC	-
chr17	4543960	4545960	ALOX15	-
chr17	6560037	6562037	ALOX15P1	+
chr17	8020860	8022860	ALOXE3	-
chr17	27919526	27921526	ANKRD13B	+
chr17	41002200	41004200	AOC3	+
chr17	41018161	41020161	AOC4P	+
chr17	37321414	37323414	ARL5C	-
chr17	7081883	7083883	ASGR1	-
chr17	47208821	47210821	B4GALNT2	+
chr17	79007946	79009946	BAIAP2	+
chr17	56405152	56407152	BZRAP1	-
chr17	80407707	80409707	C17orf62	-
chr17	54910256	54912256	C17orf67	-
chr17	5341471	5343471	C1QBP	-
chr17	77029380	77031380	C1QTNF1	+
chr17	58226301	58228301	CA4	+
chr17	48637428	48639428	CACNA1G	+
chr17	78160598	78162598	CARD14	+
chr17	72461521	72463521	CD300A	+
chr17	38443145	38445145	CDC6	+
chr17	15522018	15524018	CDRT1	-
chr17	16255812	16257812	CENPV	-
chr17	7787122	7789122	CHD3	+
chr17	7347405	7349405	CHRNB1	+
chr17	40117758	40119758	CNP	+
chr17	40949743	40951743	COA3	-
chr17	48278000	48280000	COL1A1	-
chr17	46114168	46116168	COPZ2	-
chr17	43860645	43862645	CRHR1	+
chr17	38170613	38172613	CSF3	+
chr17	4642223	4644223	CXCL16	-
chr17	74532987	74534987	CYGB	-
chr17	79994573	79996573	DCXR	-
chr17	54910459	54912459	DGKE	+
chr17	40263751	40265751	DHX58	-
chr17	7122369	7124369	DLG4	-
chr17	48071588	48073588	DLX3	-
chr17	40168183	40170183	DNAJC7	-
chr17	80022697	80024697	DUS1L	-
chr17	41855368	41857368	DUSP3	-
chr17	7136863	7138863	DVL2	-
chr17	45400326	45402326	EFCAB13	+
chr17	77070018	77072018	ENGASE	+
chr17	47840518	47842518	FAM117A	-
chr17	79790170	79792170	FAM195B	-
chr17	80055106	80057106	FASN	-
chr17	37556909	37558909	FBXL20	-
chr17	37122655	37124655	FBXO47	-
chr17	18646325	18648325	FBXW10	+
chr17	27223715	27225715	FLOT2	-
chr17	26849958	26851958	FOXN1	+
chr17	7144753	7146753	GABARAP	-
chr17	79761007	79763007	GCGR	+
chr17	39889898	39891898	HAP1	-
chr17	48248837	48250837	HILS1	-
chr17	62083283	62085283	ICAM2	-
chr17	41157741	41159741	IFI35	+
chr17	26661515	26663515	IFT20	-
chr17	47073773	47075773	IGF2BP1	+
chr17	4899905	4901905	INCA1	-
chr17	1419182	1421182	INPP5K	-
chr17	60004377	60006377	INTS2	-
chr17	42465873	42467873	ITGA2B	-
chr17	74721881	74723881	JMJD6	-
chr17	39941964	39943964	JUP	-
chr17	595065	597065	KANSL1	+
chr17	40272382	40274382	KAT2A	-
chr17	40332296	40334296	KCNH4	-
chr17	7254207	7256207	KCTD11	+
chr17	76898299	76900299	KIAA1731NL	-
chr17	26633408	26635408	KRT18P55	-
chr17	39579822	39581822	KRT37	-
chr17	10706416	10708416	LINC00675	-
chr17	73520782	73522782	LLGL2	+
chr17	75542022	75544022	LOC100507351	+
chr17	55684773	55686773	LOC101927539	-
chr17	58041456	58043456	LOC101927755	+
chr17	62076259	62078259	LOC400612	-
chr17	49413075	49415075	LOC440446	+
chr17	66193800	66195800	LOC440461	+
chr17	61776697	61778697	LOC729683	+
chr17	81036566	81038566	METRNL	+
chr17	74721911	74723911	METTL23	+
chr17	60797857	60799857	MIR548W	+
chr17	60703761	60705761	MRC2	+
chr17	74706056	74708056	MXRA7	-
chr17	72771470	72773470	NAT9	-
chr17	40171086	40173086	NKIRAS2	+
chr17	54670059	54672059	NOG	+
chr17	26126555	26128555	NOS2	-
chr17	79859071	79861071	NPB	+
chr17	379618	381618	NSF	-
chr17	766351	768351	NXN	-
chr17	3598698	3600698	P2RX5	-
chr17	79868115	79870115	PCYT2	-
chr17	79622607	79624607	PDE6G	-
chr17	47491267	47493267	PHB	-
chr17	15163161	15165161	PMP22	-
chr17	56832229	56834229	PPM1E	+
chr17	79791926	79793926	PPP1R27	-
chr17	64297925	64299925	PRKCA	+
chr17	40728734	40730734	PSMC3IP	-
chr17	42080837	42082837	PYY	-
chr17	74302761	74304761	QRICH2	-
chr17	29717697	29719697	RAB11FIP4	+
chr17	17583786	17585786	RAI1	+
chr17	17398709	17400709	RASD1	-
chr17	77511230	77513230	RBFOX3	-
chr17	74496509	74498509	RHBDF2	-
chr17	58041117	58043117	RNFT1	-
chr17	684512	686512	RNMTL1	+
chr17	5321960	5323960	RPAIN	+
chr17	48206246	48208246	SAMD14	-
chr17	5137155	5139155	SCIMP	-
chr17	71639227	71641227	SDK2	-
chr17	80290921	80292921	SECTM1	-
chr17	26799663	26801663	SLC13A2	+
chr17	78193199	78195199	SLC26A11	+
chr17	42344502	42346502	SLC4A1	-
chr17	28561986	28563986	SLC6A4	-
chr17	17681843	17683843	SMCR5	-
chr17	57286370	57288370	SMG8	+
chr17	73641645	73643645	SMIM6	+
chr17	15634590	15636590	TBC1D26	+
chr17	18546740	18548740	TBC1D28	-
chr17	60352016	60354016	TBC1D3P2	-
chr17	59532806	59534806	TBX4	+
chr17	80316122	80318122	TEX19	+
chr17	76920472	76922472	TIMP2	-
chr17	42091345	42093345	TMEM101	-
chr17	7337761	7339761	TMEM102	+
chr17	72771621	72773621	TMEM104	+
chr17	26683603	26685603	TMEM199	+
chr17	76226390	76228390	TMEM235	+
chr17	7257496	7259496	TMEM95	+
chr17	26645120	26647120	TMEM97	+
chr17	7451374	7453374	TNFSF12-TNFSF13	+
chr17	7460608	7462608	TNFSF13	+
chr17	52977051	52979051	TOM1L1	+
chr17	15585193	15587193	TRIM16	-
chr17	18624401	18626401	TRIM16L	+
chr17	73873656	73875656	TRIM47	-
chr17	72208695	72210695	TTYH2	+
chr17	16283654	16285654	UBB	+
chr17	26878646	26880646	UNC119	-
chr17	73839798	73841798	UNC13D	-
chr17	73850501	73852501	WBP2	-
chr17	48911604	48913604	WFIKKN2	+
chr17	44895126	44897126	WNT3	-
chr18	19283766	19285766	ABHD3	-
chr18	47012644	47014644	C18orf32	-
chr18	20714726	20716726	CABLES1	+
chr18	47791865	47793865	CFAP53	-
chr18	56984881	56986881	CPLX4	-
chr18	14497705	14499705	CXADRP3	-
chr18	44675871	44677871	HDHD2	-
chr18	77723581	77725581	HSBP1L1	+
chr18	44525786	44527786	KATNAL2	+
chr18	54738350	54740350	LINC-ROR	-
chr18	14945265	14947265	LINC01443	+
chr18	56338105	56340105	LOC101927322	-
chr18	2945621	2947621	LOC727896	-
chr18	74843774	74845774	MBP	-
chr18	48404431	48406431	ME2	+
chr18	29768986	29770986	MEP1B	+
chr18	19320289	19322289	MIB1	+
chr18	3219106	3221106	MYOM1	-
chr18	9101627	9103627	NDUFV2	+
chr18	9135718	9137718	NDUFV2-AS1	-
chr18	55101916	55103916	ONECUT2	+
chr18	77904806	77906806	PARD6G-AS1	+
chr18	14542599	14544599	POTEC	-
chr18	77710653	77712653	PQLC1	-
chr18	43651250	43653250	PSTPIP2	-
chr18	76739274	76741274	SALL3	+
chr18	46476081	46478081	SMAD7	-
chr18	44336039	44338039	ST8SIA5	-
chr18	59991519	59993519	TNFRSF11A	+
chr18	72921709	72923709	TSHZ1	+
chr18	60189657	60191657	ZCCHC2	+
chr19	1039101	1041101	ABCA7	+
chr19	1512188	1514188	ADAMTSL5	-
chr19	3760673	3762673	APBA3	-
chr19	1449147	1451147	APC2	+
chr19	45408277	45410277	APOE	+
chr19	826830	828830	AZU1	+
chr19	12862406	12864406	BEST2	+
chr19	17515457	17517457	BST2	-
chr19	38793803	38795803	C19orf33	+
chr19	10958105	10960105	C19orf38	+
chr19	11038423	11040423	C19orf52	+
chr19	14015909	14017909	C19orf57	-
chr19	14195607	14197607	C19orf67	-
chr19	47812103	47814103	C5AR1	+
chr19	11545603	11547603	CCDC151	-
chr19	42380189	42382189	CD79A	+
chr19	14490955	14492955	CD97	+
chr19	10513271	10515271	CDC37	-
chr19	10678655	10680655	CDKN2D	-
chr19	42054885	42056885	CEACAM21	+
chr19	45059150	45061150	CEACAM22P	-
chr19	3223700	3225700	CELF5	+
chr19	19005953	19007953	CERS1	-
chr19	19648073	19650073	CILP2	+
chr19	14692895	14694895	CLEC17A	+
chr19	1025273	1027273	CNN2	+
chr19	40731597	40733597	CNTD2	-
chr19	55865182	55867182	COX6B2	-
chr19	50193364	50195364	CPT1C	+
chr19	7990051	7992051	CTXN1	-
chr19	13079431	13081431	DAND5	+
chr19	3970121	3972121	DAPK3	-
chr19	49139807	49141807	DBP	-
chr19	42720944	42722944	DEDD2	-
chr19	49435938	49437938	DHDH	+
chr19	47851537	47853537	DHX34	+
chr19	2720390	2722390	DIRAS1	-
chr19	39988556	39990556	DLL3	+
chr19	14628371	14630371	DNAJB1	-
chr19	1285152	1287152	EFNA2	+
chr19	48215600	48217600	EHD2	+
chr19	11590803	11592803	ELAVL3	-
chr19	41948062	41950062	ERICH4	+
chr19	55873620	55875620	FAM71E2	-
chr19	49115694	49117694	FAM83E	-
chr19	40439533	40441533	FCGBP	-
chr19	50015435	50017435	FCGRT	+
chr19	638894	640894	FGF22	+
chr19	49467565	49469565	FTL	+
chr19	5838742	5840742	FUT6	-
chr19	35629537	35631537	FXYD1	+
chr19	35633153	35635153	FXYD7	+
chr19	3584568	3586568	GIPC3	+
chr19	39825726	39827726	GMFG	-
chr19	2701746	2703746	GNG7	-
chr19	55548632	55550632	GP6	-
chr19	42568967	42570967	GRIK5	-
chr19	999436	1001436	GRIN3B	+
chr19	49495610	49497610	GYS1	-
chr19	35772409	35774409	HAMP	+
chr19	19372596	19374596	HAPLN4	-
chr19	588892	590892	HCN2	+
chr19	18283589	18285589	IFI30	+
chr19	10763936	10765936	ILF3	+
chr19	18547972	18549972	ISYNA1	-
chr19	2255422	2257422	JSRP1	-
chr19	18391466	18393466	JUND	-
chr19	38809483	38811483	KCNK6	+
chr19	18061110	18063110	KCNN1	+
chr19	916341	918341	KISS1R	+
chr19	16434650	16436650	KLF2	+
chr19	51567367	51569367	KLK13	-
chr19	51586502	51588502	KLK14	-
chr19	51471047	51473047	KLK6	-
chr19	47986521	47988521	KPTN	-
chr19	11199037	11201037	LDLR	+
chr19	40169013	40171013	LGALS17A	+
chr19	39302740	39304740	LGALS4	-
chr19	35625178	35627178	LGI4	-
chr19	5977413	5979413	LOC100128568	+
chr19	49521741	49523741	LOC101059948	-
chr19	36504400	36506400	LOC101927572	+
chr19	37758912	37760912	LOC284412	-
chr19	13946103	13948103	LOC284454	-
chr19	13212974	13214974	LYL1	-
chr19	54692733	54694733	MBOAT7	-
chr19	41280281	41282281	MIA	+
chr19	41280441	41282441	MIA-RAB4B	+
chr19	57351269	57353269	MIMT1	+
chr19	2050243	2052243	MKNK2	-
chr19	18303039	18305039	MPV17L2	+
chr19	1353975	1355975	MUM1	+
chr19	17529655	17531655	MVB12A	+
chr19	8641331	8643331	MYO1F	-
chr19	19321781	19323781	NCAN	+
chr19	39686603	39688603	NCCRP1	+
chr19	36390552	36392552	NFKBID	-
chr19	19313238	19315238	NR2C2AP	-
chr19	49402306	49404306	NUCB1	+
chr19	2268484	2270484	OAZ1	+
chr19	42005554	42007554	PCAT19	-
chr19	18334303	18336303	PDE4C	-
chr19	3699490	3701490	PIP5K1C	-
chr19	48613109	48615109	PLA2G4C	-
chr19	2235328	2237328	PLEKHJ1	-
chr19	17487158	17489158	PLVAP	-
chr19	50369822	50371822	PNKP	-
chr19	49621645	49623645	PPFIA3	+
chr19	49374648	49376648	PPP1R15A	+
chr19	11545465	11547465	PRKCSH	+
chr19	47219384	47221384	PRKD2	-
chr19	36248043	36250043	PROSER3	+
chr19	43382819	43384819	PSG1	-
chr19	43708926	43710926	PSG4	-
chr19	43268831	43270831	PSG8	-
chr19	50353415	50355415	PTOV1	+
chr19	50353933	50355933	PTOV1-AS1	-
chr19	10811111	10813111	QTRT1	+
chr19	41283123	41285123	RAB4B	+
chr19	41283123	41285123	RAB4B-EGLN2	+
chr19	5977320	5979320	RANBP3	-
chr19	50029874	50031874	RCN3	+
chr19	7732971	7734971	RETN	+
chr19	33165312	33167312	RGS9BP	+
chr19	49496155	49498155	RUVBL2	+
chr19	38923339	38925339	RYR1	+
chr19	10340948	10342948	S1PR2	-
chr19	14200232	14202232	SAMD1	-
chr19	36485089	36487089	SDHAF1	+
chr19	49140295	49142295	SEC1P	+
chr19	48280841	48282841	SEPW1	+
chr19	40930932	40932932	SERTAD1	-
chr19	41081756	41083756	SHKBP1	+
chr19	50471911	50473911	SIGLEC16	+
chr19	19173802	19175802	SLC25A42	+
chr19	17981781	17983781	SLC5A5	+
chr19	33359683	33361683	SLC7A9	-
chr19	47974307	47976307	SLC8A2	-
chr19	3479540	3481540	SMIM24	-
chr19	7984866	7986866	SNAPC2	+
chr19	41255758	41257758	SNRPA	+
chr19	49108999	49110999	SPACA4	+
chr19	49121789	49123789	SPHK2	+
chr19	50921194	50923194	SPIB	+
chr19	38879839	38881839	SPRED3	+
chr19	49077992	49079992	SULT2B1	+
chr19	13029086	13031086	SYCE2	-
chr19	36498672	36500672	SYNE4	-
chr19	55690720	55692720	SYT5	-
chr19	33209678	33211678	TDRD12	+
chr19	4830754	4832754	TICAM1	-
chr19	19383074	19385074	TM6SF2	-
chr19	54675944	54677944	TMC4	-
chr19	19248310	19250310	TMEM161A	-
chr19	1020141	1022141	TMEM259	-
chr19	18722681	18724681	TMEM59L	+
chr19	41868870	41870870	TMEM91	+
chr19	2388783	2390783	TMPRSS9	+
chr19	6530009	6532009	TNFSF9	+
chr19	53934226	53936226	TPM3P9	+
chr19	49660015	49662015	TRPM4	+
chr19	54694064	54696064	TSEN34	+
chr19	40723306	40725306	TTC9B	-
chr19	49400996	49402996	TULP2	-
chr19	36398211	36400211	TYROBP	-
chr19	36156417	36158417	UPK1A	+
chr19	34971879	34973879	WTIP	+
chr19	53098936	53100936	ZNF137P	+
chr19	53393599	53395599	ZNF320	-
chr19	53444847	53446847	ZNF321P	-
chr19	11876814	11878814	ZNF441	+
chr19	12550926	12552926	ZNF443	-
chr19	50528211	50530211	ZNF473	+
chr19	53867967	53869967	ZNF525	+
chr19	52933666	52935666	ZNF534	+
chr19	53695619	53697619	ZNF665	-
chr19	53072525	53074525	ZNF701	+
chr19	53495784	53497784	ZNF702P	-
chr19	53934226	53936226	ZNF761	+
chr19	12511088	12513088	ZNF799	-
chr19	53969988	53971988	ZNF813	+
chr19	58544433	58546433	ZSCAN1	+
chr2	219133932	219135932	AAMP	-
chr2	96780984	96782984	ADRA2B	-
chr2	162363413	162365413	AHCTF1P1	-
chr2	61403554	61405554	AHSA2	+
chr2	3704785	3706785	ALLC	+
chr2	73871045	73873045	ALMS1P	+
chr2	190539710	190541710	ANKAR	+
chr2	242126923	242128923	ANO7	+
chr2	70188397	70190397	ASPRV1	-
chr2	96803175	96805175	ASTL	-
chr2	85979908	85981908	ATOH8	+
chr2	10860774	10862774	ATP6V1C2	+
chr2	127863903	127865903	BIN1	-
chr2	242497145	242499145	BOK	+
chr2	242497558	242499558	BOK-AS1	-
chr2	132558234	132560234	C2orf27B	-
chr2	47381517	47383517	C2orf61	-
chr2	197674000	197676000	C2orf66	-
chr2	54557070	54559070	C2orf73	+
chr2	233733993	233735993	C2orf82	+
chr2	228497036	228499036	C2orf83	-
chr2	152954235	152956235	CACNB4	-
chr2	202046620	202048620	CASP10	+
chr2	27850745	27852745	CCDC121	-
chr2	118770739	118772739	CCDC93	-
chr2	62114806	62116806	CCT4	-
chr2	73460363	73462363	CCT7	+
chr2	37898342	37900342	CDC42EP3	-
chr2	39455673	39457673	CDKL4	-
chr2	27007881	27009881	CENPA	+
chr2	169311758	169313758	CERS6	+
chr2	53993928	53995928	CHAC2	+
chr2	122406052	122408052	CLASP1	-
chr2	71046732	71048732	CLEC4F	-
chr2	201728284	201730284	CLK1	-
chr2	97480990	97482990	CNNM3	+
chr2	68546183	68548183	CNRIP1	-
chr2	3641421	3643421	COLEC11	+
chr2	232650092	232652092	COPS7B	+
chr2	207803277	207805277	CPO	+
chr2	211457078	211459078	CPS1	+
chr2	102002965	102004965	CREG2	-
chr2	136872813	136874813	CXCR4	-
chr2	219645471	219647471	CYP27A1	+
chr2	136742254	136744254	DARS	-
chr2	136741745	136743745	DARS-AS1	+
chr2	220143039	220145039	DNAJB2	+
chr2	225906330	225908330	DOCK10	-
chr2	115917920	115919920	DPP10-AS1	-
chr2	26623783	26625783	DRC1	+
chr2	96810179	96812179	DUSP2	-
chr2	71679752	71681752	DYSF	+
chr2	56150298	56152298	EFEMP1	-
chr2	233497206	233499206	EFHD1	+
chr2	37383190	37385190	EIF2AK2	-
chr2	73143603	73145603	EMX1	+
chr2	47595286	47597286	EPCAM	+
chr2	239007950	239009950	ESPNL	+
chr2	62080278	62082278	FAM161A	-
chr2	163099045	163101045	FAP	-
chr2	131185119	131187119	FAR2P2	-
chr2	28616539	28618539	FLJ31356	-
chr2	28614778	28616778	FOSL2	+
chr2	183730498	183732498	FRZB	-
chr2	84516805	84518805	FUNDC2P2	+
chr2	208633143	208635143	FZD5	-
chr2	242715239	242717239	GAL3ST2	+
chr2	26394959	26396959	GAREML	+
chr2	85920413	85922413	GNLY	+
chr2	219124737	219126737	GPBAR1	+
chr2	241374114	241376114	GPC1	+
chr2	27850862	27852862	GPN1	+
chr2	175350816	175352816	GPR155	-
chr2	10090791	10092791	GRHL1	+
chr2	197663492	197665492	GTF3C3	-
chr2	240321643	240323643	HDAC4	-
chr2	239147765	239149765	HES6	-
chr2	191183771	191185771	HIBCH	-
chr2	138720807	138722807	HNMT	+
chr2	198363640	198365640	HSPD1	-
chr2	198363720	198365720	HSPE1	+
chr2	198363720	198365720	HSPE1-MOB4	+
chr2	8821112	8823112	ID2	+
chr2	219924238	219926238	IHH	-
chr2	121102718	121104718	INHBB	+
chr2	9562643	9564643	ITGB1BP1	-
chr2	211035051	211037051	KANSL1L	-
chr2	11533106	11535106	LINC00570	+
chr2	216707259	216709259	LINC00607	-
chr2	132393597	132395597	LINC01087	+
chr2	189151418	189153418	LINC01090	-
chr2	114736145	114738145	LINC01191	+
chr2	3128798	3130798	LINC01250	-
chr2	97404813	97406813	LMAN2L	-
chr2	219865936	219867936	LOC100129175	+
chr2	56411905	56413905	LOC100129434	-
chr2	98088620	98090620	LOC100506076	-
chr2	98090049	98092049	LOC100506123	-
chr2	12146241	12148241	LOC100506457	+
chr2	179277385	179279385	LOC101927027	+
chr2	38741882	38743882	LOC101929596	-
chr2	238599806	238601806	LRRFIP1	+
chr2	33171368	33173368	LTBP1	+
chr2	99916639	99918639	LYG1	-
chr2	133427481	133429481	LYPD1	-
chr2	85765100	85767100	MAT2A	+
chr2	9142876	9144876	MBOAT2	-
chr2	66659602	66661602	MEIS1-AS3	-
chr2	208488696	208490696	METTL21A	-
chr2	24231952	24233952	MFSD2B	+
chr2	99796492	99798492	MITD1	-
chr2	198380021	198382021	MOB4	+
chr2	16079559	16081559	MYCN	+
chr2	191512847	191514847	NAB1	+
chr2	152590001	152592001	NEB	-
chr2	242749159	242751159	NEU4	+
chr2	233791861	233793861	NGEF	-
chr2	203129514	203131514	NOP58	+
chr2	110961639	110963639	NPHP1	-
chr2	11809329	11811329	NTSR2	-
chr2	190626505	190628505	OSGEPL1-AS1	+
chr2	242087919	242089919	PASK	-
chr2	70313584	70315584	PCBP1	+
chr2	232645037	232647037	PDE6D	-
chr2	10951965	10953965	PDIA6	-
chr2	46843251	46845251	PIGF	-
chr2	131974923	131976923	POTEE	+
chr2	130885795	130887795	POTEF	-
chr2	131265808	131267808	POTEI	-
chr2	131368105	131370105	POTEJ	+
chr2	132353346	132355346	POTEKP	+
chr2	182817967	182819967	PPP1R1C	+
chr2	238498769	238500769	RAB17	-
chr2	238767186	238769186	RAMP1	+
chr2	220196899	220198899	RESP18	-
chr2	102090165	102092165	RFX8	-
chr2	227699670	227701670	RHBDD1	+
chr2	20645831	20647831	RHOB	+
chr2	120281028	120283028	SCTR	-
chr2	26986141	26988141	SLC35F6	+
chr2	74569534	74571534	SLC4A5	-
chr2	110370910	110372910	SOWAHC	+
chr2	231083827	231085827	SP110	-
chr2	171570856	171572856	SP5	+
chr2	175198820	175200820	SP9	+
chr2	201170355	201172355	SPATS2L	+
chr2	29032699	29034699	SPDYA	+
chr2	234958345	234960345	SPP2	+
chr2	73113511	73115511	SPR	+
chr2	65658656	65660656	SPRED2	-
chr2	74055124	74057124	STAMBP	+
chr2	108904094	108906094	SULT1C2	+
chr2	37414690	37416690	SULT6B1	-
chr2	120188445	120190445	TMEM37	+
chr2	179386917	179388917	TTN-AS1	+
chr2	220117668	220119668	TUBA4A	-
chr2	238874586	238876586	UBE2F	+
chr2	238874586	238876586	UBE2F-SCLY	+
chr2	24162375	24164375	UBXN2A	+
chr2	210635716	210637716	UNC80	+
chr2	219282837	219284837	VIL1	+
chr20	60876951	60878951	ADRM1	+
chr20	57088949	57090949	APCDD1L	-
chr20	57089434	57091434	APCDD1L-AS1	+
chr20	32847170	32849170	ASIP	+
chr20	57606422	57608422	ATP5E	-
chr20	50383950	50385950	ATP9A	-
chr20	55840707	55842707	BMP7	-
chr20	62183372	62185372	C20orf195	+
chr20	58629979	58631979	C20orf197	+
chr20	54986313	54988313	CASS4	+
chr20	20036289	20038289	CFAP61	+
chr20	61991748	61993748	CHRNA4	-
chr20	61923537	61925537	COL20A1	+
chr20	61447413	61449413	COL9A3	+
chr20	44518590	44520590	CTSA	+
chr20	57581309	57583309	CTSZ	-
chr20	44034227	44036227	DBNDD2	+
chr20	29844466	29846466	DEFB115	+
chr20	2672523	2674523	EBF4	+
chr20	33879225	33881225	FAM83C	-
chr20	37553954	37555954	FAM83D	+
chr20	34194484	34196484	FER1L4	-
chr20	57465425	57467425	GNAS	+
chr20	61732671	61734671	HAR1B	-
chr20	3712316	3714316	HSPA12B	+
chr20	62102993	62104993	KCNQ2	-
chr20	36888174	36890174	KIAA1755	-
chr20	60941368	60943368	LAMA5	-
chr20	61668362	61670362	LINC01056	+
chr20	48883022	48885022	LINC01272	+
chr20	45946245	45948245	LOC100131496	+
chr20	3788140	3790140	LOC101929125	+
chr20	61639734	61641734	LOC63930	+
chr20	3153238	3155238	LZTS3	-
chr20	14534029	14536029	MACROD2-IT1	+
chr20	39316880	39318880	MAFB	-
chr20	33813538	33815538	MMP24	+
chr20	49574350	49576350	MOCS3	+
chr20	34286287	34288287	NFS1	-
chr20	31171875	31173875	NOL4L	-
chr20	2632177	2634177	NOP56	+
chr20	61339188	61341188	NTSR1	+
chr20	62710470	62712470	OPRL1	+
chr20	42838546	42840546	OSER1	-
chr20	44538633	44540633	PLTP	-
chr20	47443420	47445420	PREX1	-
chr20	25227705	25229705	PYGB	+
chr20	42193736	42195736	SGK2	+
chr20	1874825	1876825	SIRPA	+
chr20	1599689	1601689	SIRPB1	-
chr20	35273619	35275619	SLA2	-
chr20	45312124	45314124	SLC13A3	-
chr20	61582998	61584998	SLC17A9	+
chr20	61272796	61274796	SLCO4A1	+
chr20	43882205	43884205	SLPI	-
chr20	48598512	48600512	SNAI1	+
chr20	3761102	3763102	SPEF1	-
chr20	62177857	62179857	SRMS	-
chr20	44454953	44456953	TNNC2	-
chr20	43588114	43590114	TOMM34	-
chr20	62495580	62497580	TPD52L2	+
chr20	30777163	30779163	TSPY26P	-
chr20	62586800	62588800	UCKL1	-
chr20	62583736	62585736	UCKL1-AS1	+
chr20	44097393	44099393	WFDC2	+
chr20	56194632	56196632	ZBP1	-
chr20	57765074	57767074	ZNF831	+
chr21	27511708	27513708	APP	-
chr21	42538727	42540727	BACE2	+
chr21	18984268	18986268	BTG3	-
chr21	37441221	37443221	CBR1	+
chr21	30445118	30447118	CCT8	-
chr21	46843955	46845955	COL18A1-AS1	-
chr21	47400662	47402662	COL6A1	+
chr21	34960014	34962014	DONSON	-
chr21	42218039	42220039	DSCAM	-
chr21	47574481	47576481	FTCD	-
chr21	33244627	33246627	HUNK	+
chr21	45659887	45661887	ICOSLG	-
chr21	43098461	43100461	LINC00111	+
chr21	26803013	26805013	LINC00158	-
chr21	35551977	35553977	LINC00310	+
chr21	34429134	34431134	LINC00945	+
chr21	37497938	37499938	LOC100133286	-
chr21	16014428	16016428	LOC388813	-
chr21	47647738	47649738	LSS	-
chr21	35444822	35446822	MRPS6	+
chr21	30256695	30258695	N6AMT1	-
chr21	44393619	44395619	PKNOX1	+
chr21	14981497	14983497	POTED	+
chr21	40554440	40556440	PSMG1	-
chr21	40816796	40818796	SH3BGR	+
chr21	46961385	46963385	SLC19A1	-
chr21	35444822	35446822	SLC5A3	+
chr21	33030934	33032934	SOD1	+
chr21	47603373	47605373	SPATC1L	-
chr21	33956845	33958845	TCP10L	-
chr21	43770208	43772208	TFF2	-
chr21	45772483	45774483	TRPM2	+
chr21	43482067	43484067	UMODL1	+
chr21	43441112	43443112	ZNF295-AS1	+
chr22	51175651	51177651	ACR	+
chr22	24818564	24820564	ADORA2A	+
chr22	18256261	18258261	BID	-
chr22	29167661	29169661	CCDC117	+
chr22	17746623	17748623	CECR3	-
chr22	46932067	46934067	CELSR1	-
chr22	41635935	41637935	CHADL	-
chr22	24109159	24111159	CHCHD10	-
chr22	41956013	41958013	CSDC2	+
chr22	24315680	24317680	DDT	-
chr22	24308025	24310025	DDTL	+
chr22	41592505	41594505	EP300-AS1	-
chr22	48971117	48973117	FAM19A5	+
chr22	39051634	39053634	FAM227A	-
chr22	40389952	40391952	FAM83F	+
chr22	30959876	30961876	GAL3ST1	-
chr22	24998123	25000123	GGT1	+
chr22	18778474	18780474	GGT3P	-
chr22	19841462	19843462	GNB1L	-
chr22	24302368	24304368	GSTT2B	-
chr22	24346258	24348258	GSTTP1	-
chr22	35776059	35778059	HMOX1	+
chr22	37544962	37546962	IL2RB	-
chr22	31517908	31519908	INPP5J	+
chr22	39095459	39097459	JOSD1	-
chr22	38070612	38072612	LGALS1	+
chr22	18259055	18261055	LINC00528	+
chr22	25507659	25509659	LOC100128531	-
chr22	21399248	21401248	LRRC74B	+
chr22	50707822	50709822	MAPK11	-
chr22	24114035	24116035	MMP11	+
chr22	28196486	28198486	MN1	-
chr22	36783112	36785112	MYH9	-
chr22	50945644	50947644	NCAPH2	+
chr22	39239017	39241017	NPTXR	-
chr22	30661829	30663829	OSM	-
chr22	21368441	21370441	P2RX6	+
chr22	16286937	16288937	POTEH	-
chr22	46449024	46451024	PRR34	-
chr22	46448725	46450725	PRR34-AS1	+
chr22	45071687	45073687	PRR5	+
chr22	41681255	41683255	RANGAP1	-
chr22	29710745	29712745	RASL10A	-
chr22	29833571	29835571	RFPL1	+
chr22	32588466	32590466	RFPL2	-
chr22	32752853	32754853	RFPL3	+
chr22	42914829	42916829	RRP7A	-
chr22	42977017	42979017	RRP7B	-
chr22	43738394	43740394	SCUBE1	-
chr22	30941669	30943669	SEC14L6	-
chr22	31502551	31504551	SELM	-
chr22	42895584	42897584	SERHL	+
chr22	42948867	42950867	SERHL2	+
chr22	40765565	40767565	SGSM3	+
chr22	41214403	41216403	SLC25A17	-
chr22	31476281	31478281	SMTN	+
chr22	21212291	21214291	SNAP29	+
chr22	41252012	41254012	ST13	-
chr22	44257378	44259378	SULT4A1	-
chr22	24576443	24578443	SUSD2	+
chr22	37498693	37500693	TMPRSS6	-
chr22	39076953	39078953	TOMM22	+
chr22	26985089	26987089	TPST2	-
chr22	28314363	28316363	TTC28-AS1	+
chr22	24890250	24892250	UPB1	+
chr22	24095630	24097630	VPREB3	-
chr22	46372008	46374008	WNT7B	-
chr22	41252084	41254084	XPNPEP3	+
chr22	22873624	22875624	ZNF280A	-
chr3	169486683	169488683	ACTRT3	-
chr3	64672365	64674365	ADAMTS9	-
chr3	64669545	64671545	ADAMTS9-AS2	+
chr3	125654887	125656887	ALG1L	-
chr3	129799673	129801673	ALG1L2	+
chr3	153838148	153840148	ARHGEF26	+
chr3	193271911	193273911	ATP13A4	-
chr3	130611904	130613904	ATP2C1	+
chr3	28389618	28391618	AZI2	-
chr3	126276808	126278808	C3orf22	-
chr3	53528075	53530075	CACNA1D	+
chr3	50540028	50542028	CACNA2D2	-
chr3	8774485	8776485	CAV3	+
chr3	42813745	42815745	CCDC13	-
chr3	49202785	49204785	CCDC71	-
chr3	49836268	49838268	CDHR4	-
chr3	53879420	53881420	CHDH	-
chr3	184096860	184098860	CHRD	+
chr3	170138027	170140027	CLDN11	+
chr3	45066758	45068758	CLEC3B	+
chr3	48631593	48633593	COL7A1	-
chr3	15539379	15541379	COLQ	-
chr3	148938832	148940832	CP	-
chr3	9744509	9746509	CPNE9	+
chr3	47619359	47621359	CSPG5	-
chr3	137833451	137835451	DZIP1L	-
chr3	129146494	129148494	EFCAB12	-
chr3	183851809	183853809	EIF2B5	+
chr3	184278586	184280586	EPHB3	+
chr3	184052716	184054716	FAM131A	+
chr3	194405621	194407621	FAM43A	+
chr3	14988012	14990012	FGD5-AS1	-
chr3	192125838	192127838	FGF12	-
chr3	180629233	180631233	FXR1	+
chr3	50228042	50230042	GNAT1	+
chr3	141496042	141498042	GRK7	+
chr3	129261056	129263056	H1FOO	+
chr3	120400418	120402418	HGD	-
chr3	185541827	185543827	IGF2BP2	-
chr3	53879576	53881576	IL17RB	+
chr3	3151058	3153058	IL5RA	-
chr3	49065875	49067875	IMPDH2	-
chr3	51936386	51938386	IQCF1	-
chr3	13008198	13010198	IQSEC1	-
chr3	10205562	10207562	IRAK2	+
chr3	37492812	37494812	ITGA9	+
chr3	19189016	19191016	KCNH8	+
chr3	113414493	113416493	KIAA2018	-
chr3	45729374	45731374	LIMD1-AS1	-
chr3	84917726	84919726	LINC00971	-
chr3	24191814	24193814	LOC101927854	+
chr3	107148776	107150776	LOC101929607	+
chr3	128589384	128591384	LOC653712	-
chr3	3840120	3842120	LRRN1	+
chr3	119420868	119422868	MAATS1	+
chr3	127541093	127543093	MGLL	-
chr3	158287952	158289952	MLF1	+
chr3	15105816	15107816	MRPS25	-
chr3	195446752	195448752	MUC20	+
chr3	108247169	108249169	MYH15	-
chr3	123303359	123305359	MYLK-AS1	+
chr3	123407490	123409490	MYLK-AS2	+
chr3	27409951	27411951	NEK10	-
chr3	130744693	130746693	NEK11	+
chr3	23957537	23959537	NKIRAS1	-
chr3	193309932	193311932	OPA1	+
chr3	8810300	8812300	OXTR	-
chr3	152551735	152553735	P2RY1	+
chr3	73673072	73675072	PDZRN3	-
chr3	73671718	73673718	PDZRN3-AS1	+
chr3	48593227	48595227	PFKFB4	-
chr3	146186088	146188088	PLSCR2	-
chr3	121263853	121265853	POLQ	-
chr3	119378404	119380404	POPDC2	-
chr3	64088145	64090145	PRICKLE2-AS2	+
chr3	110789605	110791605	PVRL3	+
chr3	128839647	128841647	RAB43	-
chr3	25468753	25470753	RARB	+
chr3	129246481	129248481	RHO	+
chr3	9884702	9886702	RPUSD3	-
chr3	127793652	127795652	RUVBL1-AS1	+
chr3	42622520	42624520	SEC22C	-
chr3	53924989	53926989	SELK	-
chr3	150263428	150265428	SERP1	-
chr3	150480263	150482263	SIAH2	-
chr3	124929243	124931243	SLC12A8	-
chr3	38306297	38308297	SLC22A13	+
chr3	38346444	38348444	SLC22A14	+
chr3	50241678	50243678	SLC38A3	+
chr3	45837035	45839035	SLC6A20	-
chr3	9290369	9292369	SRGAP3	-
chr3	9438174	9440174	THUMPD3-AS1	-
chr3	99903667	99905667	TMEM30C	+
chr3	127308602	127310602	TPRA1	-
chr3	185654924	185656924	TRA2B	-
chr3	50364669	50366669	TUSC2	-
chr3	49850391	49852391	UBA7	-
chr3	48600201	48602201	UCN2	-
chr3	179369932	179371932	USP13	+
chr3	183947316	183949316	VWA5B2	+
chr3	167370289	167372289	WDR49	-
chr3	101394273	101396273	ZBTB11-AS1	+
chr3	113665747	113667747	ZDHHC23	+
chr3	50382156	50384156	ZMYND10	-
chr3	44551132	44553132	ZNF852	-
chr4	185746268	185748268	ACSL1	-
chr4	3767295	3769295	ADRA2C	+
chr4	7754816	7756816	AFAP1-AS1	+
chr4	186316839	186318839	ANKRD37	+
chr4	80993477	80995477	ANTXR2	-
chr4	79471741	79473741	ANXA3	+
chr4	15703572	15705572	BST1	+
chr4	186349544	186351544	C4orf47	+
chr4	114682083	114684083	CAMK2D	-
chr4	7043728	7045728	CCDC96	-
chr4	139935912	139937912	CCRN4L	+
chr4	47839123	47841123	CORIN	-
chr4	166299096	166301096	CPE	+
chr4	818945	820945	CPLX1	-
chr4	41982712	41984712	DCAF4L1	+
chr4	150998425	151000425	DCLK2	+
chr4	88570453	88572453	DMP1	+
chr4	75173186	75175186	EPGN	+
chr4	187069326	187071326	FAM149A	+
chr4	17782135	17784135	FAM184B	-
chr4	77134192	77136192	FAM47E	+
chr4	1684718	1686718	FAM53A	-
chr4	1794038	1796038	FGFR3	+
chr4	144479624	144481624	GUSBP5	+
chr4	89512573	89514573	HERC3	+
chr4	128702452	128704452	HSPA4L	+
chr4	55990762	55992762	KDR	-
chr4	1856974	1858974	LETM1	-
chr4	41613788	41615788	LIMCH1	+
chr4	182079302	182081302	LINC00290	-
chr4	79566147	79568147	LINC01094	+
chr4	4845163	4847163	LINC01396	+
chr4	54456753	54458753	LNX1	-
chr4	774636	776636	LOC100129917	-
chr4	7046958	7048958	LOC100129931	-
chr4	129348170	129350170	LOC100507487	+
chr4	125478589	125480589	LOC101927087	-
chr4	15428538	15430538	LOC101929095	-
chr4	106942635	106944635	LOC101929577	-
chr4	184424668	184426668	LOC389247	-
chr4	155664122	155666122	LRAT	+
chr4	110768339	110770339	LRIT3	+
chr4	186299152	186301152	LRP2BP	-
chr4	140200492	140202492	MGARP	-
chr4	140585921	140587921	MGST2	+
chr4	6710606	6712606	MRFAP1L1	-
chr4	2262739	2264739	MXD4	-
chr4	88342727	88344727	NUDT9	+
chr4	135121903	135123903	PABPC4L	-
chr4	169551767	169553767	PALLD	+
chr4	25234652	25236652	PI4K2B	+
chr4	2242891	2244891	POLN	-
chr4	159643552	159645552	PPID	-
chr4	89204983	89206983	PPM1K	-
chr4	99181526	99183526	RAP1GDS1	+
chr4	6694565	6696565	S100P	+
chr4	77134052	77136052	SCARB2	-
chr4	1713030	1715030	SLBP	-
chr4	139009167	139011167	SLC7A11-AS1	+
chr4	7193373	7195373	SORCS2	+
chr4	1722216	1724216	TACC3	+
chr4	106273038	106275038	TET2-AS1	-
chr4	57395774	57397774	THEGL	+
chr4	148537538	148539538	TMEM184C	+
chr4	2757103	2759103	TNIP2	-
chr4	115518610	115520610	UGT8	+
chr5	80688988	80690988	ACOT12	-
chr5	64776704	64778704	ADAMTS6	-
chr5	74906300	74908300	ANKDD1B	+
chr5	150536443	150538443	ANXA6	-
chr5	115297150	115299150	AQPEP	+
chr5	141060800	141062800	ARAP3	-
chr5	115386162	115388162	ARL14EPL	+
chr5	34914819	34916819	BRIX1	+
chr5	159796648	159798648	C1QTNF2	-
chr5	34042371	34044371	C1QTNF3	-
chr5	2751244	2753244	C5orf38	+
chr5	179071047	179073047	C5orf60	-
chr5	134367969	134369969	C5orf66	+
chr5	134374737	134376737	C5orf66-AS1	-
chr5	54527819	54529819	CCNO	-
chr5	10249281	10251281	CCT5	+
chr5	140012035	140014035	CD14	-
chr5	149791499	149793499	CD74	-
chr5	54468005	54470005	CDC20B	-
chr5	78984658	78986658	CMYA5	+
chr5	178016556	178018556	COL23A1	-
chr5	79378488	79380488	CTD-2201I18.1	-
chr5	39424335	39426335	DAB2	-
chr5	176899694	176901694	DBN1	-
chr5	176935858	176937858	DOK3	-
chr5	172197203	172199203	DUSP1	-
chr5	137800180	137802180	EGR1	+
chr5	177206505	177208505	FAM153A	-
chr5	175489711	175491711	FAM153B	+
chr5	177432966	177434966	FAM153C	+
chr5	10249021	10251021	FAM173B	-
chr5	167955581	167957581	FBLL1	+
chr5	170845666	170847666	FGF18	+
chr5	176512872	176514872	FGFR4	+
chr5	174421734	174423734	FLJ16171	-
chr5	6336405	6338405	FLJ33360	-
chr5	132201022	132203022	GDF9	-
chr5	74062196	74064196	GFM2	-
chr5	56468774	56470774	GPBP1	+
chr5	176325333	176327333	HK3	-
chr5	132386661	132388661	HSPA4	+
chr5	2750769	2752769	IRX2	-
chr5	132208357	132210357	LEAP2	+
chr5	73617310	73619310	LINC01333	+
chr5	14711802	14713802	LOC100130744	+
chr5	109217882	109219882	LOC100289673	+
chr5	140456609	140458609	LOC101926905	-
chr5	141703857	141705857	LOC101926941	+
chr5	151337458	151339458	LOC101927115	+
chr5	133841242	133843242	LOC101927934	+
chr5	16440211	16442211	LOC101929505	-
chr5	111963132	111965132	LOC102467214	+
chr5	115007349	115009349	LOC102467217	-
chr5	117065055	117067055	LOC102467224	+
chr5	52404671	52406671	LOC257396	+
chr5	50678166	50680166	LOC642366	-
chr5	54522143	54524143	MCIDAS	-
chr5	52404602	52406602	MOCS2	-
chr5	70319941	70321941	NAIP	-
chr5	156886026	156888026	NIPAL4	+
chr5	32709742	32711742	NPR3	+
chr5	180793287	180795287	OR4F3	+
chr5	14663782	14665782	OTULIN	+
chr5	131562556	131564556	P4HA2	-
chr5	131519568	131521568	P4HA2-AS1	+
chr5	138676520	138678520	PAIP2	+
chr5	141256975	141258975	PCDH1	-
chr5	140473190	140475190	PCDHB2	+
chr5	140478825	140480825	PCDHB3	+
chr5	140717326	140719326	PCDHGA2	+
chr5	76505705	76507705	PDE8B	+
chr5	149534422	149536422	PDGFRB	-
chr5	131592350	131594350	PDLIM4	+
chr5	31798030	31800030	PDZD2	+
chr5	134368964	134370964	PITX1	-
chr5	145482946	145484946	PLAC8L1	-
chr5	139372	141372	PLEKHG4B	+
chr5	145717586	145719586	POU4F3	+
chr5	122371425	122373425	PPIC	-
chr5	23506723	23508723	PRDM9	+
chr5	176729745	176731745	RAB24	-
chr5	80255507	80257507	RASGRF2	+
chr5	10440973	10442973	ROPN1L	+
chr5	132165590	132167590	SHROOM1	-
chr5	1111172	1113172	SLC12A7	-
chr5	149339299	149341299	SLC26A2	+
chr5	33983780	33985780	SLC45A2	-
chr5	1444543	1446543	SLC6A3	-
chr5	101631253	101633253	SLCO4C1	-
chr5	138608440	138610440	SNHG4	+
chr5	141703620	141705620	SPRY4	-
chr5	75378238	75380238	SV2C	+
chr5	140699351	140701351	TAF7	-
chr5	1294162	1296162	TERT	-
chr5	125966413	125968413	TEX43	+
chr5	72415387	72417387	TMEM171	+
chr5	692510	694510	TPPP	-
chr5	14142828	14144828	TRIO	+
chr5	40755072	40757072	TTC33	-
chr5	133705866	133707866	UBE2B	+
chr5	6447735	6449735	UBE2QL1	+
chr5	132201318	132203318	UQCRQ	+
chr5	133339657	133341657	VDAC1	-
chr5	850101	852101	ZDHHC11	-
chr5	178321915	178323915	ZFP2	+
chr6	160181988	160183988	ACAT2	+
chr6	41067772	41069772	ADCY10P1	+
chr6	135270260	135272260	ALDH8A1	-
chr6	157098063	157100063	ARID1B	+
chr6	2893368	2895368	ATP6V1G2-DDX39B	-
chr6	57036103	57038103	BAG2	+
chr6	107434636	107436636	BEND3	-
chr6	38606924	38608924	BTBD9	-
chr6	26382438	26384438	BTN2A2	+
chr6	26420618	26422618	BTN2A3P	+
chr6	26401464	26403464	BTN3A1	+
chr6	26364386	26366386	BTN3A2	+
chr6	26439699	26441699	BTN3A3	+
chr6	34215885	34217885	C6orf1	-
chr6	17392735	17394735	CAP2	+
chr6	44125547	44127547	CAPN11	+
chr6	14116864	14118864	CD83	+
chr6	31912720	31914720	CFB	+
chr6	45982626	45984626	CLIC5	-
chr6	88874767	88876767	CNR1	-
chr6	46619567	46621567	CYP39A1	-
chr6	31696278	31698278	DDAH2	-
chr6	116600282	116602282	DSE	+
chr6	12289528	12291528	EDN1	+
chr6	53212743	53214743	ELOVL5	-
chr6	46137747	46139747	ENPP5	-
chr6	123099645	123101645	FABP7	+
chr6	82461428	82463428	FAM46A	-
chr6	41513163	41515163	FOXP4	+
chr6	41512981	41514981	FOXP4-AS1	-
chr6	116380921	116382921	FRK	-
chr6	168475546	168477546	FRMD1	-
chr6	47623325	47625325	GPR111	+
chr6	52709893	52711893	GSTA5	-
chr6	138724335	138726335	HEBP2	+
chr6	44213694	44215694	HSP90AB1	+
chr6	31782290	31784290	HSPA1A	+
chr6	31794512	31796512	HSPA1B	+
chr6	31781835	31783835	HSPA1L	-
chr6	3024005	3026005	HTATSF1P2	-
chr6	19836600	19838600	ID4	+
chr6	33713762	33715762	IP6K3	-
chr6	390738	392738	IRF4	+
chr6	117001366	117003366	KPNA5	+
chr6	72129448	72131448	LINC00472	-
chr6	166400527	166402527	LINC00473	-
chr6	10434055	10436055	LINC00518	-
chr6	170189168	170191168	LINC00574	+
chr6	166400038	166402038	LINC00602	+
chr6	138188370	138190370	LOC100130476	-
chr6	57036011	57038011	LOC101927211	-
chr6	88493577	88495577	LOC101928911	+
chr6	40990019	40992019	LOC101929555	-
chr6	43970387	43972387	LOC101929705	-
chr6	119811467	119813467	LOC285762	-
chr6	1100567	1102567	LOC285768	-
chr6	43477081	43479081	LRRC73	-
chr6	3026830	3028830	LY6G5C	-
chr6	31688511	31690511	LY6G6C	-
chr6	31680842	31682842	LY6G6E	-
chr6	36097260	36099260	MAPK13	+
chr6	74161043	74163043	MB21D1	-
chr6	37664766	37666766	MDGA1	-
chr6	84139938	84141938	ME1	-
chr6	31370343	31372343	MICA	+
chr6	31464826	31466826	MICB	+
chr6	160210491	160212491	MRPL18	+
chr6	36953327	36955327	MTCH1	-
chr6	153018029	153020029	MYCT1	+
chr6	2902646	2904646	NCR3	-
chr6	31829709	31831709	NEU1	-
chr6	74078515	74080515	OOEP	-
chr6	83902012	83904012	PGM3	-
chr6	33377772	33379772	PHF1	+
chr6	160220280	160222280	PNLDC1	+
chr6	36237236	36239236	PNPLA1	+
chr6	5084719	5086719	PPP1R3G	+
chr6	166720871	166722871	PRR18	-
chr6	128840819	128842819	PTPRK	-
chr6	36664627	36666627	RAB44	+
chr6	150325280	150327280	RAET1K	-
chr6	4739909	4741909	RGL2	-
chr6	53201415	53203415	RPS16P5	-
chr6	83902031	83904031	RWDD2A	+
chr6	2902546	2904546	SERPINB9	-
chr6	2875744	2877744	SERPINB9P1	-
chr6	160541862	160543862	SLC22A1	+
chr6	46619651	46621651	SLC25A27	+
chr6	44224089	44226089	SLC35B2	-
chr6	108581464	108583464	SNX3	-
chr6	144470653	144472653	STX11	+
chr6	10886063	10888063	SYCP2L	+
chr6	134273300	134275300	TBPL1	+
chr6	160209735	160211735	TCP1	-
chr6	167583080	167585080	TCP10L2	+
chr6	170150638	170152638	TCTE3	-
chr6	31542343	31544343	TNF	+
chr6	138187324	138189324	TNFAIP3	+
chr6	116574261	116576261	TSPYL4	-
chr6	42530759	42532759	UBR2	+
chr6	150284142	150286142	ULBP1	+
chr6	150262073	150264073	ULBP2	+
chr6	150389202	150391202	ULBP3	-
chr6	99962252	99964252	USP45	-
chr6	2229186	2231186	VARS2	+
chr6	28302911	28304911	ZSCAN31	-
chr7	73148398	73150398	ABHD11-AS1	+
chr7	100492592	100494592	ACHE	-
chr7	5569232	5571232	ACTB	-
chr7	150019758	150021758	ACTR3C	-
chr7	965852	967852	ADAP1	-
chr7	140371952	140373952	ADCK2	+
chr7	16684442	16686442	ANKMY2	-
chr7	36428411	36430411	ANLN	+
chr7	1176893	1178893	C7orf50	-
chr7	112578932	112580932	C7orf60	-
chr7	75418064	75420064	CCL26	-
chr7	56118377	56120377	CCT6A	+
chr7	105602656	105604656	CDHR3	+
chr7	90031647	90033647	CLDN12	+
chr7	73183600	73185600	CLDN3	-
chr7	73244192	73246192	CLDN4	+
chr7	73702804	73704804	CLIP2	+
chr7	101005100	101007100	COL26A1	+
chr7	129905702	129907702	CPA2	+
chr7	120627750	120629750	CPED1	+
chr7	137530609	137532609	DGKI	-
chr7	21581832	21583832	DNAH11	+
chr7	157128709	157130709	DNAJB6	+
chr7	73096781	73098781	DNAJC30	-
chr7	35224774	35226774	DPY19L2P1	-
chr7	102919913	102921913	DPY19L2P2	-
chr7	89747713	89749713	DPY19L2P4	+
chr7	36191835	36193835	EEPD1	+
chr7	37959920	37961920	EPDR1	+
chr7	143103905	143105905	EPHA1-AS1	+
chr7	142551775	142553775	EPHB6	+
chr7	100317422	100319422	EPO	+
chr7	143058173	143060173	FAM131B	-
chr7	128469482	128471482	FLNC	+
chr7	5631435	5633435	FSCN1	+
chr7	93550015	93552015	GNG11	+
chr7	50860159	50862159	GRB10	-
chr7	26239413	26241413	HNRNPA2B1	-
chr7	75930874	75932874	HSPB1	+
chr7	45959871	45961871	IGFBP3	-
chr7	155088485	155090485	INSIG1	+
chr7	128549773	128551773	KCP	-
chr7	36428734	36430734	KIAA0895	-
chr7	138665064	138667064	KIAA1549	-
chr7	107642804	107644804	LAMB1	-
chr7	107769801	107771801	LAMB4	-
chr7	73623086	73625086	LAT2	+
chr7	104566092	104568092	LHFPL3-AS2	-
chr7	104630612	104632612	LINC01004	-
chr7	32497106	32499106	LOC100130673	-
chr7	96292650	96294650	LOC100506136	-
chr7	90024605	90026605	LOC101409256	+
chr7	1199009	1201009	LOC101927021	+
chr7	103084653	103086653	LOC101927870	+
chr7	157257924	157259924	LOC101927914	+
chr7	17413540	17415540	LOC102659288	+
chr7	100659889	100661889	LOC102724094	-
chr7	123264011	123266011	LOC102724555	-
chr7	29723754	29725754	LOC646762	-
chr7	133811104	133813104	LRGUK	+
chr7	150019295	150021295	LRRC61	+
chr7	91793590	91795590	LRRD1	-
chr7	102104389	102106389	LRWD1	+
chr7	141694678	141696678	MGAM	+
chr7	1498109	1500109	MICALL2	-
chr7	73037870	73039870	MLXIPL	-
chr7	4997844	4999844	MMD2	-
chr7	100843302	100845302	MOGAT3	-
chr7	45127493	45129493	NACAD	-
chr7	140395480	140397480	NDUFB2	+
chr7	44579914	44581914	NPC1L1	-
chr7	98245596	98247596	NPTX2	+
[truncated: 284 more rows]

## Sheet: MCF7_As_up_promoters
chr1	33785699	33787699	A3GALT2	-
chr1	6452826	6454826	ACOT7	-
chr1	229568843	229570843	ACTA1	-
chr1	104111025	104113025	ACTG1P4	+
chr1	155022747	155024747	ADAM15	+
chr1	120438147	120440147	ADAM30	-
chr1	150546028	150548028	ADAMTSL4-AS1	-
chr1	202926112	202928112	ADIPOR1	-
chr1	27929005	27931005	AHDC1	-
chr1	39455915	39457915	AKIRIN1	+
chr1	19599568	19601568	AKR7L	-
chr1	115237239	115239239	AMPD1	-
chr1	104197301	104199301	AMY1A	+
chr1	104237889	104239889	AMY1B	-
chr1	104291440	104293440	AMY1C	+
chr1	1355824	1357824	ANKRD65	-
chr1	150207504	150209504	ANP32E	-
chr1	114446525	114448525	AP4B1	-
chr1	228269360	228271360	ARF1	+
chr1	17906047	17908047	ARHGEF10L	+
chr1	155947336	155949336	ARHGEF2	-
chr1	27021521	27023521	ARID1A	+
chr1	235490532	235492532	ARID4B	-
chr1	202112871	202114871	ARL8A	-
chr1	155531324	155533324	ASH1L	-
chr1	1384068	1386068	ATAD3C	+
chr1	212780969	212782969	ATF3	+
chr1	161735033	161737033	ATF6	+
chr1	116914794	116916794	ATP1A1	+
chr1	212872327	212874327	BATF3	-
chr1	156610739	156612739	BCAN	+
chr1	115123265	115125265	BCAS2	-
chr1	156210950	156212950	BGLAP	+
chr1	151008028	151010028	BNIPL	+
chr1	32859062	32861062	BSDC1	-
chr1	45273153	45275153	BTBD19	+
chr1	231003302	231005302	C1orf198	-
chr1	36183790	36185790	C1orf216	-
chr1	162350519	162352519	C1orf226	+
chr1	150244182	150246182	C1orf54	+
chr1	156398184	156400184	C1orf61	-
chr1	174967891	174969891	CACYBP	+
chr1	6844383	6846383	CAMTA1	+
chr1	19811135	19813135	CAPZB	-
chr1	26516118	26518118	CATSPER4	+
chr1	89457643	89459643	CCBL2	-
chr1	32664986	32666986	CCDC28B	+
chr1	156307206	156309206	CCT3	-
chr1	117543371	117545371	CD101	+
chr1	145714639	145716639	CD160	-
chr1	27708823	27710823	CD164L2	-
chr1	43823625	43825625	CDC20	+
chr1	22378119	22380119	CDC42	+
chr1	38157072	38159072	CDCA8	+
chr1	1654791	1656791	CDK11A	-
chr1	151687792	151689792	CELF3	-
chr1	214775531	214777531	CENPF	+
chr1	173792777	173794777	CENPL	-
chr1	159868906	159870906	CFAP45	-
chr1	154539256	154541256	CHRNB2	+
chr1	150254131	150256131	CIART	+
chr1	154946117	154948117	CKS1B	+
chr1	43204925	43206925	CLDN19	-
chr1	153930132	153932132	CRTC2	-
chr1	70875900	70877900	CTH	+
chr1	15763937	15765937	CTRC	+
chr1	150737433	150739433	CTSS	-
chr1	202935404	202937404	CYB5R1	-
chr1	32673694	32675694	DCDC2B	+
chr1	155005281	155007281	DCST1	+
chr1	155005257	155007257	DCST2	-
chr1	162601227	162603227	DDR2	+
chr1	161101256	161103256	DEDD	-
chr1	224369909	224371909	DEGS1	+
chr1	115211732	115213732	DENND2C	-
chr1	231761560	231763560	DISC1	+
chr1	50888119	50890119	DMRTA2	-
chr1	78469635	78471635	DNAJB4	+
chr1	28558542	28560542	DNAJC8	-
chr1	221914518	221916518	DUSP10	-
chr1	155035212	155037212	EFNA4	+
chr1	150600609	150602609	ENSA	-
chr1	22889003	22891003	EPHA8	+
chr1	43281775	43283775	ERMAP	+
chr1	236444339	236446339	ERO1LB	-
chr1	46898498	46900498	FAAHP1	+
chr1	222909557	222911557	FAM177B	+
chr1	212796788	212798788	FAM71A	+
chr1	206137910	206139910	FAM72A	+
chr1	206137439	206139439	FAM72C	+
chr1	143912143	143914143	FAM72D	-
chr1	751750	753750	FAM87B	+
chr1	16090458	16092458	FBLIM1	+
chr1	11713888	11715888	FBXO2	-
chr1	159771172	159773172	FCRL6	+
chr1	155277704	155279704	FDPS	+
chr1	38470187	38472187	FHL3	-
chr1	33335414	33337414	FNDC5	-
chr1	109254555	109256555	FNDC7	+
chr1	24126034	24128034	GALE	-
chr1	90459525	90461525	GEMIN8P4	-
chr1	228336414	228338414	GJC2	+
chr1	156264480	156266480	GLMP	-
chr1	110090185	110092185	GNAI3	+
chr1	204182220	204184220	GOLT1A	-
chr1	27225962	27227962	GPATCH3	-
chr1	46151302	46153302	GPBP1L1	-
chr1	168104945	168106945	GPR161	-
chr1	200841082	200843082	GPR25	+
chr1	27718147	27720147	GPR3	+
chr1	202091028	202093028	GPR37L1	+
chr1	110081493	110083493	GPR61	+
chr1	145826103	145828103	GPR89A	-
chr1	147399505	147401505	GPR89B	+
chr1	89356301	89358301	GTF2B	-
chr1	228326928	228328928	GUK1	+
chr1	226249407	226251407	H3F3A	+
chr1	226249427	226251427	H3F3AP4	+
chr1	156588085	156590085	HAPLN2	+
chr1	154244038	154246038	HAX1	+
chr1	155246217	155248217	HCN3	+
chr1	32756707	32758707	HDAC1	+
chr1	6303251	6305251	HES3	+
chr1	934552	936552	HES4	-
chr1	91869426	91871426	HFM1	-
chr1	222720444	222722444	HHIPL2	-
chr1	245026827	245028827	HNRNPU	-
chr1	245009243	245011243	HNRNPU-AS1	-
chr1	21112181	21114181	HP1BP3	-
chr1	33351097	33353097	HPCA	+
chr1	209877135	209879135	HSD11B1	+
chr1	161493329	161495329	HSPA6	+
chr1	161574848	161576848	HSPA7	+
chr1	54410288	54412288	HSPB11	-
chr1	19990779	19992779	HTR6	+
chr1	228352428	228354428	IBA57	+
chr1	181056637	181058637	IER5	+
chr1	153642504	153644504	ILF2	-
chr1	38396463	38398463	INPP5B	-
chr1	156541396	156543396	IQGAP3	-
chr1	145523890	145525890	ITGA10	+
chr1	59248785	59250785	JUN	-
chr1	112530777	112532777	KCND3	-
chr1	41248683	41250683	KCNQ4	+
chr1	202776549	202778549	KDM5B	-
chr1	32478294	32480294	KHDRBS1	+
chr1	175160949	175162949	KIAA0040	-
chr1	33206511	33208511	KIAA1522	+
chr1	180881312	180883312	KIAA1614	+
chr1	200588862	200590862	KIF14	-
chr1	10269763	10271763	KIF1B	+
chr1	45204489	45206489	KIF2C	+
chr1	204164619	204166619	KISS1	-
chr1	47015887	47017887	KNCN	-
chr1	110949430	110951430	LAMTOR5-AS1	+
chr1	202171904	202173904	LGR6	+
chr1	182375755	182377755	LINC00272	+
chr1	200341920	200343920	LINC00862	-
chr1	193272874	193274874	LINC01031	+
chr1	192916387	192918387	LINC01032	-
chr1	203273453	203275453	LINC01136	-
chr1	87596608	87598608	LINC01140	+
chr1	110624309	110626309	LINC01397	+
chr1	151776918	151778918	LINGO4	-
chr1	145476066	145478066	LIX1L	+
chr1	156083460	156085460	LMNA	+
chr1	201914716	201916716	LMOD1	-
chr1	94056524	94058524	LOC100129046	+
chr1	43252660	43254660	LOC100129924	+
chr1	713068	715068	LOC100288069	-
chr1	113614724	113616724	LOC100996251	-
chr1	224399981	224401981	LOC101927143	-
chr1	104067105	104069105	LOC101928436	-
chr1	174922398	174924398	LOC101928696	-
chr1	117020448	117022448	LOC101929023	-
chr1	204109535	204111535	LOC101929441	+
chr1	11838676	11840676	LOC102724659	-
chr1	186403292	186405292	LOC102724919	+
chr1	205524763	205526763	LOC284578	-
chr1	153765422	153767422	LOC343052	+
chr1	149286129	149288129	LOC388692	+
chr1	112532189	112534189	LOC643355	+
chr1	160177659	160179659	LOC729867	-
chr1	111505566	111507566	LRIF1	-
chr1	46768038	46770038	LRRC41	-
chr1	54410998	54412998	LRRC42	+
chr1	90097643	90099643	LRRC8C	+
chr1	204653481	204655481	LRRN2	-
chr1	23494351	23496351	LUZP1	-
chr1	24116645	24118645	LYPLA2	+
chr1	116653375	116655375	MAB21L3	+
chr1	36620565	36622565	MAP7D1	+
chr1	206857364	206859364	MAPKAPK2	+
chr1	32800840	32802840	MARCKSL1	-
chr1	11106296	11108296	MASP2	-
chr1	46268284	46270284	MAST2	+
chr1	150551214	150553214	MCL1	-
chr1	156469634	156471634	MEF2D	-
chr1	17307081	17309081	MFAP2	-
chr1	100177513	100179513	MIR548D1	-
chr1	47068966	47070966	MKNK1	-
chr1	1567158	1569158	MMP23A	+
chr1	1566559	1568559	MMP23B	+
chr1	93543791	93545791	MTF2	+
chr1	149907266	149909266	MTMR11	-
chr1	1292927	1294927	MXRA8	-
chr1	109848663	109850663	MYBPHL	-
chr1	46048659	46050659	NASP	+
chr1	19969666	19971666	NBL1	+
chr1	16766166	16768166	NECAP2	+
chr1	211847972	211849972	NEK2	-
chr1	156646189	156648189	NES	-
chr1	78353199	78355199	NEXN	+
chr1	160335860	160337860	NHLH1	+
chr1	161086906	161088906	NIT1	+
chr1	40136710	40138710	NT5C1A	-
chr1	156829670	156831670	NTRK1	+
chr1	27247212	27249212	NUDC	+
chr1	145588435	145590435	NUDT17	-
chr1	154126592	154128592	NUP210L	-
chr1	36915086	36917086	OSCP1	-
chr1	111969399	111971399	OVGP1	-
chr1	154927567	154929567	PBXIP1	-
chr1	160174108	160176108	PEA15	+
chr1	32109218	32111218	PEF1	-
chr1	7843488	7845488	PER3	+
chr1	916497	918497	PERM1	-
chr1	230560674	230562674	PGBD5	-
chr1	33814499	33816499	PHC2	-
chr1	6672755	6674755	PHF13	+
chr1	114300777	114302777	PHTF1	-
chr1	151170020	151172020	PIP5K1A	+
chr1	155269792	155271792	PKLR	-
chr1	16009826	16011826	PLEKHM2	+
chr1	150121169	150123169	PLEKHO1	+
chr1	53526723	53528723	PODN	+
chr1	167189122	167191122	POU2F1	+
chr1	143766881	143768881	PPIAL4G	-
chr1	45986610	45988610	PRDX1	-
chr1	173445485	173447485	PRDX6	+
chr1	110992787	110994787	PROK1	+
chr1	52869218	52871218	PRPF38A	+
chr1	150979866	150981866	PRUNE	+
chr1	28519447	28521447	PTAFR	-
chr1	45307616	45309616	PTCH2	-
chr1	11538294	11540294	PTCHD2	+
chr1	71512491	71514491	PTGER3	-
chr1	114413375	114415375	PTPN22	-
chr1	202136178	202138178	PTPRVP	+
chr1	154933258	154935258	PYGO2	-
chr1	153957853	153959853	RAB13	-
chr1	151318769	151320769	RFX5	-
chr1	151693012	151695012	RIIAD1	+
chr1	41130324	41132324	RIMS3	-
chr1	155880193	155882193	RIT1	-
chr1	40626040	40628040	RLF	+
chr1	51700944	51702944	RNF11	+
chr1	220045618	220047618	RNU5F-1	+
chr1	201766778	201768778	RNU6-79P	-
chr1	46111357	46113357	RPS15AP10	-
chr1	153962238	153964238	RPS27	+
chr1	26855248	26857248	RPS6KA1	+
chr1	39324495	39326495	RRAGC	-
chr1	25572985	25574985	RSRP1	-
chr1	155293185	155295185	RUSC1	+
chr1	153537306	153539306	S100A2	-
chr1	155231176	155233176	SCAMP3	-
chr1	156122368	156124368	SEMA4A	+
chr1	151118140	151120140	SEMA6C	-
chr1	31884962	31886962	SERINC2	+
chr1	173885516	173887516	SERPINC1	-
chr1	28584962	28586962	SESN2	+
chr1	27188632	27190632	SFN	+
chr1	35657743	35659743	SFPQ	-
chr1	21058133	21060133	SH2D5	-
chr1	201856796	201858796	SHISA4	+
chr1	9598527	9600527	SLC25A33	+
chr1	16061808	16063808	SLC25A34	+
chr1	211751099	211753099	SLC30A1	-
chr1	205781161	205783161	SLC41A1	-
chr1	205648630	205650630	SLC45A3	-
chr1	155107287	155109287	SLC50A1	+
chr1	41486427	41488427	SLFNL1	-
chr1	38018945	38020945	SNIP1	-
chr1	16762919	16764919	SPATA21	-
chr1	16173358	16175358	SPEN	+
chr1	54701115	54703115	SSBP3-AS1	+
chr1	44172203	44174203	ST3GAL3	+
chr1	47778819	47780819	STIL	-
chr1	36850528	36852528	STK40	-
chr1	26231644	26233644	STMN1	-
chr1	28098693	28100693	STX12	+
chr1	149877543	149879543	SV2A	-
chr1	159894332	159896332	TAGLN2	-
chr1	1265725	1267725	TAS1R3	+
chr1	119531179	119533179	TBX15	-
chr1	152060540	152062540	TCHHL1	-
chr1	36548675	36550675	TEKT2	+
chr1	36037970	36039970	TFAP2E	+
chr1	6684209	6686209	THAP3	+
chr1	20125410	20127410	TMCO4	-
chr1	29449421	29451421	TMEM200B	-
chr1	1474740	1476740	TMEM240	-
chr1	16067986	16069986	TMEM82	+
chr1	1148548	1150548	TNFRSF4	-
chr1	201345828	201347828	TNNT2	-
chr1	179845941	179847941	TOR1AIP2	-
chr1	224032674	224034674	TP53BP2	-
chr1	33646671	33648671	TRIM62	-
chr1	28878528	28880528	TRNAU1AP	+
chr1	1114076	1116076	TTLL10	+
chr1	151511784	151513784	TUFT1	+
chr1	32644344	32646344	TXLNA	+
chr1	156022616	156024616	UBQLN4	-
chr1	19535746	19537746	UBR4	-
chr1	46768284	46770284	UQCRH	+
chr1	45476804	45478804	UROD	+
chr1	161128253	161130253	USP21	+
chr1	113008162	113010162	WNT2B	+
chr1	43147065	43149065	YBX1	+
chr1	155657568	155659568	YY1AP1	-
chr1	203765650	203767650	ZBED6	+
chr1	16301627	16303627	ZBTB17	-
chr1	203763750	203765750	ZC3H11A	+
chr1	35449948	35451948	ZMYM6NB	-
chr1	247334319	247336319	ZNF124	-
chr1	249131376	249133376	ZNF672	+
chr1	247170395	247172395	ZNF695	-
chr10	94049919	94051919	43895	+
chr10	101541354	101543354	ABCC2	+
chr10	124767428	124769428	ACADSB	+
chr10	18947312	18949312	ARL5B	+
chr10	104628209	104630209	AS3MT	+
chr10	99446015	99448015	AVPI1	-
chr10	121409881	121411881	BAG3	+
chr10	13543976	13545976	BEND7	-
chr10	124029820	124031820	BTBD16	+
chr10	98740040	98742040	C10orf12	+
chr10	118428481	118430481	C10orf82	-
chr10	13140773	13142773	CCDC3	-
chr10	134755089	134757089	CFAP46	-
chr10	75117617	75119617	CFAP70	-
chr10	125850940	125852940	CHST15	-
chr10	126848103	126850103	CTBP2	-
chr10	94832646	94834646	CYP26A1	+
chr10	135339866	135341866	CYP2E1	+
chr10	133999413	134001413	DPYSL4	+
chr10	74926853	74928853	ECD	-
chr10	64575126	64577126	EGR2	-
chr10	120839334	120841334	EIF3A	-
chr10	72162860	72164860	EIF4EBP2	+
chr10	81271356	81273356	EIF5AL1	+
chr10	14645417	14647417	FAM107B	-
chr10	128993422	128995422	FAM196A	-
chr10	51826647	51828647	FAM21A	+
chr10	46221647	46223647	FAM21C	+
chr10	47739303	47741303	FAM25BP	+
chr10	48246661	48248661	FAM25C	+
chr10	126431930	126433930	FAM53B	-
chr10	103534759	103536759	FGF8	-
chr10	85898184	85900184	GHITM	+
chr10	35893337	35895337	GJD4	+
chr10	101189530	101191530	GOT1	-
chr10	88125250	88127250	GRID1	-
chr10	70090767	70092767	HNRNPH3	+
chr10	118501085	118503085	HSPA12A	-
chr10	14879158	14881158	HSPA14	+
chr10	1094061	1096061	IDI1	-
chr10	1070799	1072799	IDI2	-
chr10	1067576	1069576	IDI2-AS1	+
chr10	134350352	134352352	INPP5A	+
chr10	33245822	33247822	ITGB1	-
chr10	976645	978645	LARP4B	-
chr10	82290005	82292005	LOC102723703	+
chr10	74450888	74452888	MCU	+
chr10	74384949	74386949	MICU1	-
chr10	129923468	129925468	MKI67	-
chr10	127463390	127465390	MMP21	-
chr10	88716425	88718425	MMRN2	-
chr10	111966362	111968362	MXI1	+
chr10	104154352	104156352	NFKB2	+
chr10	15209695	15211695	NMT2	-
chr10	103542170	103544170	NPM3	-
chr10	88984204	88986204	NUTM2A	+
chr10	81461982	81463982	NUTM2B	+
chr10	89116476	89118476	NUTM2D	+
chr10	126106545	126108545	OAT	-
chr10	74652313	74654313	OIT3	+
chr10	13141081	13143081	OPTN	+
chr10	74855732	74857732	P4HA1	-
chr10	72647011	72649011	PCBD1	-
chr10	3108711	3110711	PFKP	+
chr10	99399442	99401442	PI4K2A	+
chr10	3182792	3184792	PITRM1-AS1	+
chr10	96045827	96047827	PLCE1-AS1	-
chr10	133746954	133748954	PPP2R2D	+
chr10	99160127	99162127	RRP12	-
chr10	76870392	76872392	SAMD8	+
chr10	135266431	135268431	SCART1	+
chr10	12170639	12172639	SEC61A2	+
chr10	102731285	102733285	SEMA4G	+
chr10	82299574	82301574	SH2D4B	+
chr10	69643426	69645426	SIRT1	+
chr10	73847531	73849531	SPOCK2	-
chr10	46969601	46971601	SYT15	-
chr10	123871553	123873553	TACC2	+
chr10	114709008	114711008	TCF7L2	+
chr10	98272683	98274683	TLL2	-
chr10	104220169	104222169	TMEM180	+
chr10	18040226	18042226	TMEM236	+
chr10	94178	96178	TUBB8	-
chr10	75756871	75758871	VCL	+
chr10	70882907	70884907	VPS26A	+
chr10	115998012	116000012	VWA2	+
chr10	122609691	122611691	WDR11-AS1	-
chr10	99495877	99497877	ZFYVE27	+
chr10	38083103	38085103	ZNF33BP1	-
chr10	126629691	126631691	ZRANB1	+
chr11	77531207	77533207	AAMDC	+
chr11	119018749	119020749	ABCG4	+
chr11	107991257	107993257	ACAT1	+
chr11	76570916	76572916	ACER3	+
chr11	66312865	66314865	ACTN3	+
chr11	47735928	47737928	AGBL2	-
chr11	67249499	67251499	AIP	+
chr11	118094809	118096809	AMICA1	-
chr11	113257512	113259512	ANKK1	+
chr11	6439702	6441702	APBB1	-
chr11	129938715	129940715	APLP2	+
chr11	72462434	72464434	ARAP1	-
chr11	13298273	13300273	ARNTL	+
chr11	46637825	46639825	ATG13	+
chr11	64683722	64685722	ATG2A	-
chr11	76744384	76746384	B3GNT6	+
chr11	61716355	61718355	BEST1	+
chr11	62472787	62474787	BSCL2	-
chr11	68038469	68040469	C11orf24	-
chr11	63579845	63581845	C11orf84	+
chr11	33721286	33723286	C11orf91	-
chr11	47614961	47616961	C1QTNF4	-
chr11	67221817	67223817	CABP4	+
chr11	3077681	3079681	CARS	-
chr11	119075985	119077985	CBL	+
chr11	119065584	119067584	CCDC153	-
chr11	64106689	64108689	CCDC88B	+
chr11	33757025	33759025	CD59	-
chr11	60738112	60740112	CD6	+
chr11	2397546	2399546	CD81	+
chr11	65081288	65083288	CDC42EP2	+
chr11	624067	626067	CDHR5	-
chr11	789126	791126	CEND1	-
chr11	67887858	67889858	CHKA	-
chr11	89955532	89957532	CHORDC1	-
chr11	46407107	46409107	CHRM4	-
chr11	66044671	66046671	CNIH2	+
chr11	63741078	63743078	COX8A	+
chr11	827259	829259	CRACR2B	+
chr11	57528233	57530233	CTNND1	+
chr11	65646283	65648283	CTSW	+
chr11	61099684	61101684	DDB1	-
chr11	125773260	125775260	DDX25	+
chr11	694754	696754	DEAF1	-
chr11	9285873	9287873	DENND5A	-
chr11	71158477	71160477	DHCR7	-
chr11	89983399	89985399	DISC1FP1	+
chr11	111806926	111808926	DIXDC1	+
chr11	61524136	61526136	DKFZP434K028	-
chr11	85337314	85339314	DLG2	-
chr11	73660363	73662363	DNAJB13	+
chr11	636304	638304	DRD4	+
chr11	1592150	1594150	DUSP8	-
chr11	65639405	65641405	EFEMP2	-
chr11	65342508	65344508	EHBP1L1	+
chr11	65768637	65770637	EIF1AD	-
chr11	62379237	62381237	EML3	-
chr11	124631223	124633223	ESAM	-
chr11	46739742	46741742	F2	+
chr11	61658017	61660017	FADS3	-
chr11	58873657	58875657	FAM111B	+
chr11	64888672	64890672	FAU	-
chr11	63973151	63975151	FERMT3	+
chr11	71133400	71135400	FLJ42102	-
chr11	49229222	49231222	FOLH1	-
chr11	65666997	65668997	FOSL1	-
chr11	118841416	118843416	FOXR1	+
chr11	126138039	126140039	FOXRED1	+
chr11	61734132	61736132	FTH1	-
chr11	67219200	67221200	GPR152	-
chr11	94133585	94135585	GPR83	-
chr11	18342721	18344721	HPS5	-
chr11	6461254	6463254	HPX	-
chr11	122932043	122934043	HSPA8	-
chr11	2181439	2183439	INS-IGF2	-
chr11	64057792	64059792	KCNK4	+
chr11	65362467	65364467	KCNK7	-
chr11	2720228	2722228	KCNQ1OT1	-
chr11	28128746	28130746	KIF18A	-
chr11	71248070	71250070	KRTAP5-8	+
chr11	1592970	1594970	KRTAP5-AS1	+
chr11	18432852	18434852	LDHC	+
chr11	130731005	130733005	LOC100507431	-
chr11	3592217	3594217	LOC101927708	-
chr11	9859688	9861688	LOC101928008	+
chr11	8789324	8791324	LOC102724784	+
chr11	46866961	46868961	LRP4-AS1	+
chr11	62456371	62458371	LRRN4CL	-
chr11	71790376	71792376	LRTOMT	+
chr11	64569713	64571713	MAP4K2	-
chr11	45906046	45908046	MAPK8IP1	+
chr11	46402260	46404260	MDK	+
chr11	57478673	57480673	MED19	-
chr11	12307446	12309446	MICALCL	+
chr11	118122083	118124083	MPZL3	-
chr11	76838309	76840309	MYO7A	+
chr11	34126110	34128110	NAT10	+
chr11	17372308	17374308	NCR3LG1	+
chr11	65189268	65191268	NEAT1	+
chr11	74698949	74700949	NEU3	+
chr11	9024596	9026596	NRIP3	-
chr11	64489660	64491660	NRXN2	-
chr11	62571964	62573964	NXF1	-
chr11	65553504	65555504	OVOL1	+
chr11	72982186	72984186	P2RY6	+
chr11	77184108	77186108	PAK1	-
chr11	82867136	82869136	PCF11	+
chr11	72352504	72354504	PDE2A	-
chr11	119055165	119057165	PDZD3	+
chr11	67271843	67273843	PITPNM1	-
chr11	817900	819900	PNPLA2	+
chr11	70115805	70117805	PPFIA1	+
chr11	111636169	111638169	PPP2R1B	-
chr11	64084559	64086559	PRDX5	+
chr11	32850480	32852480	PRRG4	+
chr11	60622444	60624444	PTGDR2	-
chr11	64527187	64529187	PYGM	-
chr11	66035055	66037055	RAB1B	+
chr11	61684081	61686081	RAB3IL1	-
chr11	47469730	47471730	RAPSN	-
chr11	64511928	64513928	RASGRP2	-
chr11	73086712	73088712	RELT	+
chr11	808935	810935	RPLP2	+
chr11	67194934	67196934	RPS6KB2	+
chr11	14379730	14381730	RRAS2	-
chr11	18269221	18271221	SAA2-SAA4	-
chr11	65291547	65293547	SCYL1	+
chr11	75272100	75274100	SERPINH1	+
chr11	64544938	64546938	SF1	-
chr11	117048938	117050938	SIDT2	+
chr11	116968131	116970131	SIK3	-
chr11	64357281	64359281	SLC22A12	+
chr11	124932012	124934012	SLC37A2	+
chr11	62647343	62649343	SLC3A2	+
chr11	57193621	57195621	SLC43A3	-
chr11	18655020	18657020	SPTY2D1	-
chr11	63952586	63954586	STIP1	+
chr11	8614555	8616555	STK33	-
chr11	59521531	59523531	STX3	+
chr11	62598563	62600563	STX5	-
chr11	67979784	67981784	SUV420H1	-
chr11	6632475	6634475	TAF10	-
chr11	67170446	67172446	TBC1D10C	+
chr11	67805461	67807461	TCIRG1	+
chr11	65121281	65123281	TIGD3	+
chr11	66058372	66060372	TMEM151A	+
chr11	62558486	62560486	TMEM223	-
chr11	118400802	118402802	TMEM25	+
chr11	9335315	9337315	TMEM41B	-
chr11	18719281	18721281	TMEM86A	+
chr11	57478994	57480994	TMX2	+
chr11	128806729	128808729	TP53AIP1	-
chr11	6639692	6641692	TPP1	-
chr11	6494214	6496214	TRIM3	-
chr11	841940	843940	TSPAN4	+
chr11	2421247	2423247	TSSC4	+
chr11	118826007	118828007	UPK2	+
chr11	118937462	118939462	VPS11	+
chr11	124621109	124623109	VSIG2	-
chr11	61061788	61063788	VWCE	-
chr11	9594227	9596227	WEE1	+
chr11	66055638	66057638	YIF1A	-
chr11	71531593	71533593	ZNF705E	-
chr11	60634014	60636014	ZP1	+
chr12	6755580	6757580	ACRBP	-
chr12	49181820	49183820	ADCY6	-
chr12	1799246	1801246	ADIPOR2	+
chr12	112203690	112205690	ALDH2	+
chr12	53816638	53818638	AMHR2	+
chr12	133337474	133339474	ANKLE2	-
chr12	99038077	99040077	APAF1	+
chr12	57870728	57872728	ARHGAP9	-
chr12	52462757	52464757	ATG101	+
chr12	112036480	112038480	ATXN2	-
chr12	58208852	58210852	AVIL	-
chr12	58026022	58028022	B4GALNT1	-
chr12	57029163	57031163	BAZ2A	-
chr12	117174843	117176843	C12orf49	-
chr12	88422176	88424176	C12orf50	-
chr12	7244043	7246043	C1R	-
chr12	7166979	7168979	C1S	+
chr12	25347094	25349094	CASC1	-
chr12	123258055	123260055	CCDC62	+
chr12	56121434	56123434	CD63	-
chr12	56359552	56361552	CDK2	+
chr12	6715599	6717599	CHD4	-
chr12	109124326	109126326	CORO1C	-
chr12	69325979	69327979	CPM	-
chr12	107486635	107488635	CRY1	-
chr12	77271820	77273820	CSRP2	-
chr12	57940114	57942114	DCTN2	-
chr12	57913300	57915300	DDIT3	-
chr12	49392088	49394088	DDN	-
chr12	49487602	49489602	DHH	-
chr12	122709397	122711397	DIABLO	-
chr12	6992845	6994845	DSTNP2	+
chr12	120932858	120934858	DYNLL1	+
chr12	96587159	96589159	ELK3	+
chr12	7078943	7080943	EMG1	+
chr12	1099373	1101373	ERC1	+
chr12	56520985	56522985	ESYT1	+
chr12	22777075	22779075	ETNK1	+
chr12	110151186	110153186	FAM222A	+
chr12	8379214	8381214	FAM90A1	-
chr12	133066156	133068156	FBRSL1	+
chr12	2903107	2905107	FKBP4	+
chr12	65276553	65278553	FLJ41278	+
chr12	50100197	50102197	FMNL3	-
chr12	10364488	10366488	GABARAPL1	+
chr12	4828751	4830751	GALNT8	+
chr12	6642824	6644824	GAPDH	+
chr12	100966438	100968438	GAS2L3	+
chr12	65152226	65154226	GNS	-
chr12	110905089	110907089	GPN3	-
chr12	54757270	54759270	GPR84	-
chr12	52403275	52405275	GRASP	+
chr12	14848519	14850519	GUCY2C	-
chr12	54389569	54391569	HOXC-AS2	-
chr12	104323111	104325111	HSP90B1	+
chr12	6664249	6666249	IFFO1	-
chr12	56413688	56415688	IKZF4	+
chr12	57827467	57829467	INHBC	+
chr12	2920786	2922786	ITFG2	+
chr12	54812050	54814050	ITGA5	-
chr12	56105089	56107089	ITGA7	-
chr12	53600091	53602091	ITGB7	-
chr12	49931939	49933939	KCNH3	+
chr12	70759061	70761061	KCNMB4	+
chr12	109914155	109916155	KCTD10	-
chr12	57942846	57944846	KIF5A	+
chr12	25402865	25404865	KRAS	-
chr12	6880669	6882669	LAG3	+
chr12	1608656	1610656	LINC00942	+
chr12	114210488	114212488	LINC01234	-
chr12	108866466	108868466	LINC01498	-
chr12	29469781	29471781	LOC100506606	-
chr12	53906767	53908767	LOC100652999	+
chr12	58014686	58016686	LOC101927583	-
chr12	70131348	70133348	LOC101928002	-
chr12	9533018	9535018	LOC101928030	-
chr12	9519059	9521059	LOC101930452	+
chr12	365465	367465	LOC102723544	-
chr12	81671967	81673967	LOC102724663	+
chr12	2879835	2881835	LOC283440	-
chr12	7124842	7126842	LPCAT3	-
chr12	133186037	133188037	LRCOL1	-
chr12	116996185	116998185	MAP1LC3B2	+
chr12	57880735	57882735	MARS	+
chr12	57915658	57917658	MBD6	+
chr12	6861082	6863082	MLF2	-
chr12	65671766	65673766	MSRB3	+
chr12	56551044	56553044	MYL6	+
chr12	57442901	57444901	MYO1A	-
chr12	50221208	50223208	NCKAP5L	-
chr12	6676498	6678498	NOP2	-
chr12	52444185	52446185	NR4A1	+
chr12	120932749	120934749	NRAV	-
chr12	5540279	5542279	NTF3	+
chr12	57609577	57611577	NXPH4	+
chr12	113415273	113417273	OAS2	+
chr12	52472479	52474479	OR7E47P	+
chr12	56210805	56212805	ORMDL2	+
chr12	29649619	29651619	OVCH1	-
chr12	133286392	133288392	PGAM5	+
chr12	57983941	57985941	PIP4K2C	+
chr12	133263110	133265110	POLE	-
chr12	51610477	51612477	POU6F1	-
chr12	49411531	49413531	PRKAG1	-
chr12	53834432	53836432	PRR13	+
chr12	57080781	57082781	PTGES3	-
chr12	6874540	6876540	PTMS	+
chr12	7054739	7056739	PTPN6	+
chr12	133263191	133265191	PXMP2	+
chr12	56366794	56368794	RAB5B	+
chr12	50418307	50420307	RACGAP1	-
chr12	131355538	131357538	RAN	+
chr12	114403176	114405176	RBM19	-
chr12	49462808	49464808	RHEBL1	-
chr12	122230594	122232594	RHOF	-
chr12	8849495	8851495	RIMKLB	+
chr12	49258653	49260653	RND1	-
chr12	120971131	120973131	RNF10	+
chr12	6992144	6994144	RPL13P5	+
chr12	56509373	56511373	RPL41	+
chr12	123010560	123012560	RSRC2	-
chr12	56210540	56212540	SARNP	-
chr12	123833988	123835988	SBNO1	-
chr12	51984019	51986019	SCN8A	+
chr12	100660548	100662548	SCYL2	+
chr12	109026670	109028670	SELPLG	-
chr12	111842751	111844751	SH2B3	+
chr12	100749856	100751856	SLC17A8	+
chr12	371039	373039	SLC6A13	-
chr12	113771925	113773925	SLC8B1	-
chr12	56582351	56584351	SMARCC2	-
chr12	56390042	56392042	SUOX	+
chr12	102132250	102134250	SYCP3	-
chr12	10958579	10960579	TAS2R8	-
chr12	10961767	10963767	TAS2R9	-
chr12	72232486	72234486	TBC1D15	+
chr12	106695568	106697568	TCP11L2	+
chr12	117536251	117538251	TESC	-
chr12	50134591	50136591	TMBIM6	+
chr12	6976277	6978277	TPI1	+
chr12	110270212	110272212	TRPV4	-
chr12	58137783	58139783	TSPAN31	+
chr12	3185520	3187520	TSPAN9	+
chr12	49582107	49584107	TUBA1A	-
chr12	49524304	49526304	TUBA1B	-
chr12	49657781	49659781	TUBA1C	+
chr12	2999032	3001032	TULP3	+
chr12	125398587	125400587	UBC	-
chr12	48297814	48299814	VDR	-
chr12	123379712	123381712	VPS37B	-
chr12	122355462	122357462	WDR66	+
chr12	42631089	42633089	YAF2	-
chr12	122984620	122986620	ZCCHC8	-
chr12	133706213	133708213	ZNF10	+
chr13	113343642	113345642	ATP11A	+
chr13	24882715	24884715	C1QTNF9	+
chr13	37678801	37680801	CSNK1A1L	-
chr13	60737119	60739119	DIAPH3	-
chr13	113776112	113778112	F10	+
chr13	113759101	113761101	F7	+
chr13	98794351	98796351	FARP1	+
chr13	41239734	41241734	FOXO1	-
chr13	31039081	31041081	HMGB1	-
chr13	31735158	31737158	HSPH1	-
chr13	52026275	52028275	INTS6	-
chr13	113950468	113952468	LAMP1	+
chr13	43686300	43688300	LINC00400	+
chr13	80139861	80141861	LINC01068	+
chr13	20675839	20677839	LINC01072	+
chr13	47039911	47041911	LINC01198	-
chr13	76444173	76446173	LMO7DN	+
chr13	33071629	33073629	MINOS1P1	-
chr13	49793473	49795473	MLNR	+
chr13	30060887	30062887	MTUS2-AS1	-
chr13	77648648	77650648	MYCBP2-AS1	+
chr13	33001315	33003315	N4BP2L1	-
chr13	41884340	41886340	NAA16	+
chr13	64310567	64312567	OR7E156P	+
chr13	25669275	25671275	PABPC3	+
chr13	42030541	42032541	RGCC	+
chr13	30168825	30170825	SLC7A1	-
chr13	36919567	36921567	SPG20-AS1	+
chr13	41494910	41496910	SUGT1P3	-
chr13	111971990	111973990	TEX29	+
chr13	103425171	103427171	TEX30	-
chr13	52979629	52981629	THSD1	-
chr13	45914419	45916419	TPT1	-
chr13	27745033	27747033	USP12	-
chr13	22032509	22034509	ZDHHC20	-
chr13	20436776	20438776	ZMYM5	-
chr14	69445083	69447083	ACTN1	-
chr14	69445398	69447398	ACTN1-AS1	+
chr14	105189533	105191533	ADSSL1	+
chr14	105443694	105445694	AHNAK2	-
chr14	77923372	77925372	AHSA1	+
chr14	64931216	64933216	AKAP5	+
chr14	74550196	74552196	ALDH6A1	-
chr14	103387992	103389992	AMN	+
chr14	102975128	102977128	ANKRD9	-
chr14	68085578	68087578	ARG2	+
chr14	55877576	55879576	ATG14	-
chr14	93672459	93674459	C14orf142	-
chr14	78226172	78228172	C14orf178	+
chr14	50558361	50560361	C14orf183	-
chr14	20800471	20802471	CCNB1IP1	-
chr14	99946738	99948738	CCNK	+
chr14	23525747	23527747	CDH24	-
chr14	50861642	50863642	CDKL1	-
chr14	54862672	54864672	CDKN3	+
chr14	105330649	105332649	CEP170B	+
chr14	105952256	105954256	CRIP1	+
chr14	24582985	24584985	DCAF11	+
chr14	55657396	55659396	DLGAP5	-
chr14	75347593	75349593	DLST	+
chr14	103799338	103801338	EIF5	+
chr14	55737020	55739020	FBXO34	+
chr14	24599674	24601674	FITM1	+
chr14	75744480	75746480	FOS	+
chr14	69725680	69727680	GALNT16	+
chr14	55368542	55370542	GCH1	-
chr14	65408623	65410623	GPX2	-
chr14	21736638	21738638	HNRNPC	-
chr14	102552512	102554512	HSP90AA1	-
chr14	24657124	24659124	IPO4	-
chr14	77964210	77966210	ISM2	-
chr14	104094524	104096524	KLC1	+
chr14	93214047	93216047	LGMN	-
chr14	74550655	74552655	LIN52	+
chr14	24911158	24913158	LOC101927045	+
chr14	35549286	35551286	LOC101927178	+
chr14	105559483	105561483	LOC102723354	+
chr14	77541534	77543534	LOC102724190	-
chr14	77506391	77508391	LOC283575	+
chr14	23339959	23341959	LRP10	+
chr14	24520205	24522205	LRRC16B	+
chr14	75078034	75080034	LTBP2	-
chr14	71274888	71276888	MAP3K9	-
chr14	65568262	65570262	MAX	-
chr14	50086488	50088488	MGAT2	+
chr14	93650249	93652249	MOAP1	-
chr14	102770537	102772537	MOK	-
chr14	77736655	77738655	NGB	-
chr14	74959084	74961084	NPC2	-
chr14	96967712	96969712	PAPOLA	+
chr14	20810772	20812772	PARP2	+
chr14	105390186	105392186	PLD4	+
chr14	69950470	69952470	PLEKHD1	+
chr14	74180128	74182128	PNMA1	-
chr14	104312927	104314927	PPP1R13B	-
chr14	65015619	65017619	PPP1R36	+
chr14	23387664	23389664	PRMT5-AS1	+
chr14	73602142	73604142	PSEN1	+
chr14	24604366	24606366	PSME1	+
chr14	21943832	21945832	RAB2B	-
chr14	23387396	23389396	RBM23	-
chr14	103057995	103059995	RCOR1	+
chr14	24640233	24642233	REC8	+
chr14	92979124	92981124	RIN3	+
chr14	50086403	50088403	RPL36AL	-
chr14	91525993	91527993	RPS6KA5	-
chr14	77842761	77844761	SAMD15	+
chr14	100771884	100773884	SLC25A29	-
chr14	100788678	100790678	SLC25A47	+
chr14	70232833	70234833	SRSF5	+
chr14	24731416	24733416	TGM1	-
chr14	93650374	93652374	TMEM251	+
chr14	20928771	20930771	TMEM55B	-
chr14	58861643	58863643	TOMM20L	+
chr14	21944334	21946334	TOX4	+
chr14	103242815	103244815	TRAF3	+
chr14	93798564	93800564	UNC79	+
chr14	102605188	102607188	WDR20	+
chr14	100704101	100706101	YY1	+
chr14	24019858	24021858	ZFHX2	-
chr14	73492920	73494920	ZFYVE1	-
chr14	104181080	104183080	ZFYVE21	+
chr14	68282306	68284306	ZFYVE26	-
chr15	35086927	35088927	ACTC1	-
chr15	100881183	100883183	ADAMTS17	-
chr15	101418896	101420896	ALDH1A3	+
chr15	85358910	85360910	ALPK3	+
chr15	74832547	74834547	ARID3B	+
chr15	72765666	72767666	ARIH1	+
chr15	45002684	45004684	B2M	+
chr15	40732349	40734349	BAHD1	+
chr15	52403972	52405972	BCL2L10	-
chr15	45721726	45723726	C15orf48	+
chr15	40856256	40858256	C15orf57	-
chr15	42650697	42652697	CAPN3	+
chr15	40885446	40887446	CASC5	+
chr15	59396283	59398283	CCNB2	+
chr15	72611287	72613287	CELF6	-
chr15	101083925	101085925	CERS3	-
chr15	41244635	41246635	CHAC1	+
chr15	93442550	93444550	CHD2	+
chr15	41522436	41524436	CHP1	+
chr15	40762159	40764159	CHST14	+
chr15	78422877	78424877	CIB2	-
chr15	65502840	65504840	CILP	-
chr15	75229495	75231495	COX5A	-
chr15	83315356	83317356	CPEB1	-
chr15	75117950	75119950	CPLX3	+
chr15	37109707	37111707	CSNK1A1P1	-
chr15	66083631	66085631	DENND4A	-
chr15	41220530	41222530	DLL4	+
chr15	78555486	78557486	DNAJA4	+
chr15	85044805	85046805	DNM1P41	+
chr15	45405359	45407359	DUOX2	-
chr15	45414241	45416241	DUOXA1	-
chr15	42263755	42265755	EHD4	-
chr15	44828265	44830265	EIF3J	+
chr15	69372189	69374189	EWSAT1	+
chr15	80444232	80446232	FAH	+
chr15	91426664	91428664	FES	+
chr15	83473822	83475822	FSD2	-
chr15	91410821	91412821	FURIN	+
chr15	51632712	51634712	GLDN	+
chr15	52471162	52473162	GNB5	-
chr15	82943745	82945745	GOLGA2P10	+
chr15	84897920	84899920	GOLGA2P7	-
chr15	74373891	74375891	GOLGA6A	-
chr15	72946037	72948037	GOLGA6B	+
chr15	75549898	75551898	GOLGA6C	+
chr15	75574181	75576181	GOLGA6D	+
chr15	30895232	30897232	GOLGA8H	+
chr15	23254241	23256241	GOLGA8IP	+
chr15	30374157	30376157	GOLGA8J	+
chr15	32884656	32886656	GOLGA8N	+
chr15	32746835	32748835	GOLGA8O	-
chr15	30705463	30707463	GOLGA8R	-
chr15	30426989	30428989	GOLGA8T	+
chr15	59948737	59950737	GTF2A2	-
chr15	89437770	89439770	HAPLN3	-
chr15	42840010	42842010	HAUS2	+
chr15	50557162	50559162	HDC	-
chr15	72667520	72669520	HEXA	-
chr15	58984806	58986806	HSP90AB4P	-
chr15	90930472	90932472	IQGAP1	+
chr15	79723857	79725857	KIAA1024	+
chr15	69705584	69707584	KIF23	+
chr15	31618057	31620057	KLF13	+
chr15	86337189	86339189	KLHL25	-
chr15	63412998	63414998	LACTB	+
chr15	93114493	93116493	LINC00930	-
chr15	85113364	85115364	LINC00933	+
chr15	57610335	57612335	LINC01413	+
chr15	75104193	75106193	LMAN1L	+
chr15	76472827	76474827	LOC101929439	-
chr15	86300956	86302956	LOC101929679	-
chr15	83001903	83003903	LOC102724034	+
chr15	84976216	84978216	LOC103171574	+
chr15	37177734	37179734	LOC145845	-
chr15	83381745	83383745	LOC338963	-
chr15	84859599	84861599	LOC440300	+
chr15	78218188	78220188	LOC645752	-
chr15	42840002	42842002	LRRC57	-
chr15	41805085	41807085	LTK	-
chr15	100272590	100274590	LYSMD4	-
chr15	52310410	52312410	MAPK6	+
chr15	42065631	42067631	MAPKBP1	+
chr15	100105132	100107132	MEF2A	+
chr15	44115951	44117951	MFAP1	-
chr15	59664071	59666071	MYO1E	-
chr15	75638959	75640959	NEIL1	+
chr15	90807894	90809894	NGRN	+
chr15	23033427	23035427	NIPA2	-
chr15	85200802	85202802	NMB	-
chr15	72101887	72103887	NR2E3	+
chr15	64994480	64996480	OAZ2	-
chr15	77711446	77713446	PEAK1	-
chr15	65133081	65135081	PLEKHO2	+
chr15	91536881	91538881	PRC1	-
chr15	101098488	101100488	PRKXP1	-
chr15	63480727	63482727	RAB8B	+
chr15	65359388	65361388	RASL12	-
chr15	41708301	41710301	RTF1	+
chr15	32932869	32934869	SCG5	+
chr15	74725001	74727001	SEMA7A	-
chr15	44068293	44070293	SERF2	+
chr15	44083173	44085173	SERF2-C15ORF63	+
chr15	75742926	75744926	SIN3A	-
chr15	68111041	68113041	SKOR1	+
chr15	66789146	66791146	SNAPC5	-
chr15	64442915	64444915	SNX22	+
chr15	42185275	42187275	SPTBN5	-
chr15	40330389	40332389	SRP14	-
chr15	43909998	43911998	STRC	-
chr15	102263645	102265645	TARSL2	-
chr15	90791763	90793763	TTLL13P	+
chr15	41850219	41852219	TYRO3	+
chr15	85113026	85115026	UBE2Q2P1	-
chr15	50837902	50839902	USP50	-
chr15	80351501	80353501	ZFAND6	+
chr16	4837522	4839522	44086	-
chr16	70322412	70324412	AARS	-
chr16	84223722	84225722	ADAD2	+
chr16	50299450	50301450	ADCY7	+
chr16	2569362	2571362	AMDHD2	+
chr16	89555969	89557969	ANKRD11	-
chr16	71841976	71843976	AP1G1	-
chr16	25227284	25229284	AQP8	+
chr16	329605	331605	ARHGDIG	+
chr16	18811857	18813857	ARL6IP1	-
chr16	28890363	28892363	ATP2A1	+
chr16	2562870	2564870	ATP6V0C	+
chr16	67514089	67516089	ATP6V0D1	-
chr16	71878893	71880893	ATXN1L	+
chr16	28833368	28835368	ATXN2L	+
chr16	401676	403676	AXIN1	-
chr16	81109872	81111872	C16orf46	-
chr16	9184536	9186536	C16orf72	+
chr16	30772565	30774565	C16orf93	-
chr16	4605490	4607490	C16orf96	+
chr16	1202240	1204240	CACNA1H	+
chr16	576855	578855	CAPN15	+
chr16	67062049	67064049	CBFB	+
chr16	1493490	1495490	CCDC154	-
chr16	19534178	19536178	CCP110	+
chr16	28942259	28944259	CD19	+
chr16	30365682	30367682	CD2BP2	-
chr16	4587471	4589471	CDIP1	-
chr16	29874003	29876003	CDIPT-AS1	+
chr16	22384938	22386938	CDR2	-
chr16	81039102	81041102	CENPN	+
chr16	66994131	66996131	CES3	+
chr16	69165493	69167493	CHTF8	-
chr16	1524085	1526085	CLCN7	-
chr16	69983888	69985888	CLEC18A	+
chr16	74454368	74456368	CLEC18B	-
chr16	70206927	70208927	CLEC18C	+
chr16	28502403	28504403	CLN3	-
chr16	81477774	81479774	CMIP	+
chr16	66612350	66614350	CMTM2	+
chr16	4465962	4467962	CORO7	-
chr16	84650702	84652702	COTL1	-
chr16	57125454	57127454	CPNE2	+
chr16	75251883	75253883	CTRB1	+
chr16	75240072	75242072	CTRB2	-
chr16	88716492	88718492	CYBA	-
chr16	50775028	50777028	CYLD	+
chr16	20910561	20912561	DCUN1D3	-
chr16	450857	452857	DECR2	+
chr16	57727712	57729712	DRC7	+
chr16	67223107	67225107	EXOC3L1	-
chr16	74807729	74809729	FA2H	-
chr16	30674777	30676777	FBRS	+
chr16	30933590	30935590	FBXL19-AS1	-
chr16	67280425	67282425	FHOD1	-
chr16	2687982	2689982	FLJ42627	+
chr16	31190430	31192430	FUS	+
chr16	75599248	75601248	GABARAPL2	+
chr16	67752273	67754273	GFOD2	-
chr16	23520815	23522815	GGA2	-
chr16	85721588	85723588	GINS2	-
chr16	4377341	4379341	GLIS2-AS1	-
chr16	4896303	4898303	GLYR1	-
chr16	1400899	1402899	GNPTG	+
chr16	57701156	57703156	GPR97	+
chr16	85645841	85647841	GSE1	+
chr16	69139128	69141128	HAS3	+
chr16	56965001	56967001	HERPUD1	+
chr16	30995518	30997518	HSD3B7	+
chr16	88704000	88706000	IL17C	+
chr16	27463714	27465714	IL21R-AS1	-
chr16	3114784	3116784	IL32	+
chr16	70612797	70614797	IL34	+
chr16	71928395	71930395	IST1	+
chr16	2731494	2733494	KCTD5	+
chr16	85060356	85062356	KIAA0513	+
chr16	28995386	28997386	LAT	+
chr16	89224627	89226627	LINC00304	+
chr16	11679806	11681806	LITAF	-
chr16	3081481	3083481	LOC100128770	+
chr16	21444776	21446776	LOC100190986	-
chr16	88796587	88798587	LOC100289580	+
chr16	67561648	67563648	LOC100505942	-
chr16	54303791	54305791	LOC100996338	-
chr16	74248420	74250420	LOC101928035	-
chr16	87325058	87327058	LOC101928682	-
chr16	70206351	70208351	LOC400541	-
chr16	89231790	89233790	LOC400558	+
chr16	30255932	30257932	LOC613037	-
chr16	2652384	2654384	LOC652276	+
chr16	22556018	22558018	LOC653786	+
chr16	87424800	87426800	MAP1LC3B	+
chr16	71659055	71661055	MARVELD3	+
chr16	89983286	89985286	MC1R	+
chr16	419569	421569	MRPL28	-
chr16	810072	812072	MSLN	+
chr16	1992294	1994294	MSRB1	-
chr16	56671577	56673577	MT1A	+
chr16	56684810	56686810	MT1B	+
chr16	56658584	56660584	MT1E	+
chr16	56690854	56692854	MT1F	+
chr16	56700977	56702977	MT1G	-
chr16	56702725	56704725	MT1H	+
chr16	56668650	56670650	MT1JP	+
chr16	56650372	56652372	MT1L	+
chr16	56665533	56667533	MT1M	+
chr16	56715381	56717381	MT1X	+
chr16	56641477	56643477	MT2A	+
chr16	56622266	56624266	MT3	+
chr16	88728557	88730557	MVD	-
chr16	3506991	3508991	NAA60	+
chr16	5082942	5084942	NAGPA	-
chr16	84001236	84003236	NECAB2	+
chr16	69598868	69600868	NFAT5	+
chr16	50581240	50583240	NKD1	+
chr16	3626405	3628405	NLRC3	-
chr16	14804545	14806545	NPIPA2	+
chr16	14804545	14806545	NPIPA3	+
chr16	16472101	16474101	NPIPA8	+
chr16	21435658	21437658	NPIPB3	-
chr16	28373181	28375181	NPIPB6	-
chr16	28762755	28764755	NPIPB9	+
chr16	15148936	15150936	NTAN1	-
chr16	1831923	1833923	NUBP2	+
chr16	83985826	83987826	OSGIN1	+
chr16	21694749	21696749	OTOA	+
chr16	88932068	88934068	PABPN1L	-
chr16	332117	334117	PDIA2	+
chr16	2586964	2588964	PDPK1	+
chr16	70098851	70100851	PDXDC2P	-
chr16	30758619	30760619	PHKG2	+
chr16	71757604	71759604	PHLPP2	-
chr16	68278246	68280246	PLA2G15	+
chr16	81811862	81813862	PLCG2	+
chr16	23689142	23691142	PLK1	+
chr16	4986136	4988136	PPL	-
chr16	30086296	30088296	PPP4C	+
chr16	30661240	30663240	PRR14	+
chr16	609421	611421	PRR35	+
chr16	29822408	29824408	PRRT2	+
chr16	2891752	2893752	PRSS30P	-
chr16	31146151	31148151	PRSS8	-
chr16	31212205	31214205	PYCARD-AS1	+
chr16	639172	641172	RAB40C	+
chr16	24549907	24551907	RBBP6	+
chr16	324943	326943	RGS11	-
chr16	121629	123629	RHBDF1	-
chr16	67678029	67680029	RLTPR	+
chr16	88771800	88773800	RNF166	-
chr16	66958439	66960439	RRAD	-
chr16	22448036	22450036	RRN3P3	-
chr16	57219240	57221240	RSPRY1	+
chr16	28302839	28304839	SBK1	+
chr16	30967614	30969614	SETD1A	+
chr16	29909585	29911585	SEZ6L2	-
chr16	56898118	56900118	SLC12A3	+
chr16	84074762	84076762	SLC38A8	-
chr16	24856551	24858551	SLC5A11	+
chr16	32895463	32897463	SLC6A10P	-
chr16	87902100	87904100	SLC7A5	-
chr16	29624038	29626038	SLC7A5P1	-
chr16	21530765	21532765	SLC7A5P2	-
chr16	67281854	67283854	SLC9A5	+
chr16	18936726	18938726	SMG1	-
chr16	22447328	22449328	SMG1P1	+
chr16	30316244	30318244	SMG1P2	-
chr16	21512602	21514602	SMG1P3	-
chr16	30345695	30347695	SMG1P5	-
chr16	70258936	70260936	SMG1P7	-
chr16	88751882	88753882	SNAI3	-
chr16	11761288	11763288	SNN	+
chr16	11349039	11351039	SOCS1	-
chr16	89767121	89769121	SPATA2L	-
chr16	28985095	28987095	SPNS1	+
chr16	4291081	4293081	SRL	-
chr16	77232348	77234348	SYCE1L	+
chr16	2038945	2040945	SYNGR3	+
chr16	29984187	29986187	TAOK2	+
chr16	89938993	89940993	TCF25	+
chr16	75680634	75682634	TERF2IP	+
chr16	31482475	31484475	TGFB1I1	+
chr16	3073031	3075031	THOC6	+
chr16	18994255	18996255	TMC7	+
chr16	430950	432950	TMEM8A	-
chr16	3069312	3071312	TNFRSF12A	+
chr16	67426438	67428438	TPPP3	-
chr16	89988686	89990686	TUBB3	+
chr16	4663927	4665927	UBALD1	-
chr16	4896631	4898631	UBN1	+
chr16	1463721	1465721	UNKL	-
chr16	4420848	4422848	VASN	+
chr16	22102858	22104858	VWA3A	+
chr16	11890114	11892114	ZC3H7A	-
chr16	75181420	75183420	ZFP1	+
chr16	31723549	31725549	ZNF720	+
chr16	31453348	31455348	ZNF843	-
chr16	3148318	3150318	ZSCAN10	-
chr17	74448432	74450432	AANAT	+
chr17	79138872	79140872	AATK	-
chr17	67239956	67241956	ABCA10	-
chr17	67137015	67139015	ABCA6	-
chr17	40074272	40076272	ACLY	-
chr17	79478892	79480892	ACTG1	-
chr17	42835567	42837567	ADAM11	+
chr17	26902951	26904951	ALDOC	-
chr17	6898383	6900383	ALOX12	+
chr17	6914653	6916653	ALOX12-AS1	-
chr17	41002200	41004200	AOC3	+
chr17	41018161	41020161	AOC4P	+
chr17	33913281	33915281	AP2B1	+
chr17	43502012	43504012	ARHGAP27	-
chr17	37321414	37323414	ARL5C	-
chr17	7081883	7083883	ASGR1	-
chr17	40609861	40611861	ATP6V0A1	+
chr17	42274529	42276529	ATXN7L3	-
chr17	79007946	79009946	BAIAP2	+
chr17	56405152	56407152	BZRAP1	-
chr17	4801947	4803947	C17orf107	+
chr17	6917055	6919055	C17orf49	+
chr17	58498864	58500864	C17orf64	+
chr17	54910256	54912256	C17orf67	-
chr17	3748545	3750545	C17orf85	-
chr17	36830187	36832187	C17orf96	-
chr17	48637428	48639428	CACNA1G	+
chr17	65039651	65041651	CACNG1	+
chr17	46907349	46909349	CALCOCO2	+
chr17	78160598	78162598	CARD14	+
chr17	72461521	72463521	CD300A	+
chr17	7481804	7483804	CD68	+
chr17	71307143	71309143	CDC42EP4	-
chr17	38443145	38445145	CDC6	+
chr17	73995986	73997986	CDK3	+
chr17	15522018	15524018	CDRT1	-
chr17	15369925	15371925	CDRT4	-
chr17	4805369	4807369	CHRNE	-
chr17	36885509	36887509	CISD3	+
chr17	7165512	7167512	CLDN7	-
chr17	40117758	40119758	CNP	+
chr17	40833631	40835631	CNTNAP1	+
chr17	7834441	7836441	CNTROB	+
chr17	30185326	30187326	COPRS	-
chr17	46114168	46116168	COPZ2	-
chr17	28704941	28706941	CPD	+
chr17	71257019	71259019	CPSF4L	-
chr17	1358561	1360561	CRK	-
chr17	29150778	29152778	CRLF3	-
chr17	80230594	80232594	CSNK1D	-
chr17	7154259	7156259	CTDNEP1	-
chr17	36980603	36982603	CWC25	-
chr17	7760063	7762063	CYB5D1	+
chr17	74532987	74534987	CYGB	-
chr17	76777424	76779424	CYTH1	-
chr17	42784975	42786975	DBF4B	+
chr17	62501484	62503484	DDX5	-
chr17	54910459	54912459	DGKE	+
chr17	34947225	34949225	DHRS11	+
chr17	57641885	57643885	DHX40	+
chr17	40263751	40265751	DHX58	-
chr17	7122369	7124369	DLG4	-
chr17	7619671	7621671	DNAH2	+
chr17	40168183	40170183	DNAJC7	-
chr17	30421	32421	DOC2B	-
chr17	80022697	80024697	DUS1L	-
chr17	35848950	35850950	DUSP14	+
chr17	41855368	41857368	DUSP3	-
chr17	7136863	7138863	DVL2	-
chr17	56159779	56161779	DYNLL2	+
chr17	7607519	7609519	EFNB3	+
chr17	39844126	39846126	EIF1	+
chr17	7475023	7477023	EIF4A1	+
chr17	7210693	7212693	EIF5A	+
chr17	3571016	3573016	EMC6	+
chr17	77070018	77072018	ENGASE	+
chr17	62206502	62208502	ERN1	-
chr17	294731	296731	FAM101B	-
chr17	47840518	47842518	FAM117A	-
chr17	634846	636846	FAM57A	+
chr17	18907060	18909060	FAM83G	-
chr17	73936119	73938119	FBF1	-
chr17	37122655	37124655	FBXO47	-
chr17	18646325	18648325	FBXW10	+
chr17	17139502	17141502	FLCN	-
chr17	74136380	74138380	FOXJ1	-
chr17	79494416	79496416	FSCN2	+
chr17	7144753	7146753	GABARAP	-
chr17	27915610	27917610	GIT1	-
chr17	42906607	42908607	GJC1	-
chr17	7217658	7219658	GPS2	-
chr17	37893575	37895575	GRB7	+
chr17	42421453	42423453	GRN	+
chr17	39889898	39891898	HAP1	-
chr17	42200014	42202014	HDAC5	-
chr17	1957392	1959392	HIC1	+
chr17	56564762	56566762	HSF5	-
chr17	62083283	62085283	ICAM2	-
chr17	4899905	4901905	INCA1	-
chr17	1419182	1421182	INPP5K	-
chr17	42465873	42467873	ITGA2B	-
chr17	74721881	74723881	JMJD6	-
chr17	40272382	40274382	KAT2A	-
chr17	40332296	40334296	KCNH4	-
chr17	7742234	7744234	KDM6B	+
chr17	76898299	76900299	KIAA1731NL	-
chr17	4900242	4902242	KIF1C	+
chr17	66030847	66032847	KPNA2	+
chr17	45726203	45728203	KPNB1	+
chr17	37025111	37027111	LASP1	+
chr17	76975061	76977061	LGALS3BP	-
chr17	25957173	25959173	LGALS9	+
chr17	61776519	61778519	LIMD2	-
chr17	37080420	37082420	LINC00672	+
chr17	41380062	41382062	LINC00854	-
chr17	47650426	47652426	LOC100288866	-
chr17	78387968	78389968	LOC100294362	-
chr17	36042	38042	LOC100506371	-
chr17	58041456	58043456	LOC101927755	+
chr17	9081435	9083435	LOC101928266	-
chr17	77899524	77901524	LOC101928766	-
chr17	45399979	45401979	LOC102724508	-
chr17	58640906	58642906	LOC388406	+
chr17	66193800	66195800	LOC440461	+
chr17	61776697	61778697	LOC729683	+
chr17	48473914	48475914	LRRC59	-
chr17	79884587	79886587	MAFG	-
chr17	43393430	43395430	MAP3K14	-
chr17	61698800	61700800	MAP3K3	+
chr17	81036566	81038566	METRNL	+
chr17	1618566	1620566	MIR22HG	-
chr17	36860872	36862872	MLLT6	+
chr17	2303258	2305258	MNT	-
chr17	41909547	41911547	MPP3	-
chr17	60703761	60705761	MRC2	+
chr17	22021436	22023436	MTRNR2L1	+
chr17	74706056	74708056	MXRA7	-
chr17	48584744	48586744	MYCBPAP	+
chr17	8533079	8535079	MYH10	-
chr17	10559626	10561626	MYH3	-
chr17	18011019	18013019	MYO15A	+
chr17	1393972	1395972	MYO1C	-
chr17	31203191	31205191	MYO1D	-
chr17	27043908	27045908	NARR	-
chr17	41276599	41278599	NBR2	+
chr17	47571654	47573654	NGFR	+
chr17	79603179	79605179	NPLOC4	-
chr17	379618	381618	NSF	-
chr17	27620166	27622166	NUFIP2	-
chr17	3818960	3820960	P2RX1	-
chr17	2495922	2497922	PAFAH1B1	+
chr17	36903558	36905558	PCGF2	-
chr17	79868115	79870115	PCYT2	-
chr17	79622607	79624607	PDE6G	-
chr17	8054753	8056753	PER1	-
chr17	7141249	7143249	PHF23	-
chr17	47307128	47309128	PHOSPHO1	-
chr17	1465110	1467110	PITPNA	-
chr17	6458877	6460877	PITPNM3	-
chr17	43208900	43210900	PLCD3	-
chr17	40828048	40830048	PLEKHH3	-
chr17	7297162	7299162	PLSCR3	-
chr17	37823705	37825705	PNMT	+
chr17	62492184	62494184	POLG2	-
chr17	58676543	58678543	PPM1D	+
chr17	56832229	56834229	PPM1E	+
chr17	79791926	79793926	PPP1R27	-
chr17	26573469	26575469	PPY2	+
chr17	64297925	64299925	PRKCA	+
chr17	4698438	4700438	PSMB6	+
chr17	30770480	30772480	PSMD11	+
chr17	42080837	42082837	PYY	-
chr17	27043908	27045908	RAB34	-
chr17	40306062	40308062	RAB5C	-
chr17	17398709	17400709	RASD1	-
chr17	34057678	34059678	RASL10B	+
chr17	80008650	80010650	RFNG	-
chr17	6914735	6916735	RNASEK	+
chr17	6914735	6916735	RNASEK-C17orf49	+
chr17	41176257	41178257	RND2	+
chr17	19313490	19315490	RNF112	+
chr17	74235390	74237390	RNF157	-
chr17	7656637	7658637	RPL29P2	+
chr17	48206246	48208246	SAMD14	-
chr17	5137155	5139155	SCIMP	-
chr17	7464308	7466308	SENP3-EIF4A1	+
chr17	1645129	1647129	SERPINF2	+
chr17	27332081	27334081	SEZ6	-
chr17	79875058	79877058	SIRT7	-
chr17	42401217	42403217	SLC25A39	-
chr17	78193199	78195199	SLC26A11	+
chr17	7184053	7186053	SLC2A4	+
chr17	1531180	1533180	SLC43A2	-
chr17	17681843	17683843	SMCR5	-
chr17	18217593	18219593	SMCR8	+
chr17	2206069	2208069	SMG6	-
chr17	73641645	73643645	SMIM6	+
chr17	62657386	62659386	SMURF2	-
chr17	41835156	41837156	SOST	-
chr17	26925056	26927056	SPAG5	-
chr17	49197226	49199226	SPAG9	-
chr17	43338479	43340479	SPATA32	-
chr17	7322678	7324678	SPEM1	+
chr17	74379689	74381689	SPHK1	+
chr17	17739325	17741325	SREBF1	-
chr17	74732493	74734493	SRSF2	-
chr17	40539513	40541513	STAT3	-
chr17	26988301	26990301	SUPT6H	+
chr17	76163670	76165670	SYNGR2	+
chr17	15634590	15636590	TBC1D26	+
chr17	18546740	18548740	TBC1D28	-
chr17	58095336	58097336	TBC1D3P1-DHX40P1	-
chr17	45771629	45773629	TBKBP1	+
chr17	59532806	59534806	TBX4	+
chr17	62339683	62341683	TEX2	-
chr17	76182285	76184285	TK1	-
chr17	1612662	1614662	TLCD2	-
chr17	42091345	42093345	TMEM101	-
chr17	72771621	72773621	TMEM104	+
chr17	41362845	41364845	TMEM106A	+
chr17	7757383	7759383	TMEM88	+
chr17	48364216	48366216	TMEM92-AS1	-
chr17	26645120	26647120	TMEM97	+
chr17	42263573	42265573	TMUB2	+
chr17	7451374	7453374	TNFSF12	+
chr17	7283292	7285292	TNK1	+
chr17	18217321	18219321	TOP3A	-
chr17	27070022	27072022	TRAF4	+
chr17	3495171	3497171	TRPV1	-
chr17	3460289	3462289	TRPV3	-
chr17	74260285	74262285	UBALD2	+
chr17	16283654	16285654	UBB	+
chr17	4268969	4270969	UBE2G1	-
chr17	46984730	46986730	UBE2Z	+
chr17	42297250	42299250	UBTF	-
chr17	26878646	26880646	UNC119	-
chr17	73839798	73841798	UNC13D	-
chr17	20945352	20947352	USP22	-
chr17	58468586	58470586	USP32	-
chr17	76835969	76837969	USP36	-
chr17	9547853	9549853	USP43	+
chr17	41173459	41175459	VAT1	-
chr17	73850501	73852501	WBP2	-
chr17	80605411	80607411	WDR45B	-
chr17	38374573	38376573	WIPF2	+
chr17	40931648	40933648	WNK4	+
chr17	25620105	25622105	WSB1	+
chr17	57408052	57410052	YPEL2	+
chr17	4642309	4644309	ZMYND15	+
chr17	30676156	30678156	ZNF207	+
chr18	19283766	19285766	ABHD3	-
chr18	47339251	47341251	ACAA2	-
chr18	77865914	77867914	ADNP2	+
chr18	21082433	21084433	C18orf8	+
chr18	21718447	21720447	CABYR	+
chr18	67623412	67625412	CD226	-
chr18	47791865	47793865	CFAP53	-
chr18	11850388	11852388	CHMP1B	+
chr18	43546305	43548305	EPG5	-
chr18	55252969	55254969	FECH	-
chr18	11856436	11858436	GNAL	+
chr18	61033506	61035506	KDSR	-
chr18	3465247	3467247	LINC01540	+
chr18	2945621	2947621	LOC727896	-
chr18	3010945	3012945	LPIN2	-
chr18	32620613	32622613	MAPRE2	+
chr18	47807144	47809144	MBD1	-
chr18	74843774	74845774	MBP	-
chr18	77154771	77156771	NFATC1	+
chr18	21165581	21167581	NPC1	-
chr18	77904806	77906806	PARD6G-AS1	+
chr18	44496495	44498495	PIAS2	-
chr18	77710653	77712653	PQLC1	-
chr18	77826255	77828255	RBFADN	+
chr18	29670817	29672817	RNF138	+
chr18	29339843	29341843	SLC25A52	-
chr18	59991519	59993519	TNFRSF11A	+
chr18	72921709	72923709	TSHZ1	+
chr18	811327	813327	YES1	-
chr18	60189657	60191657	ZCCHC2	+
chr19	1884518	1886518	ABHD17A	-
chr19	15489612	15491612	AKAP8	-
chr19	17391453	17393453	ANKLE1	+
chr19	50269179	50271179	AP2A1	+
chr19	1449147	1451147	APC2	+
chr19	45416920	45418920	APOC1	+
chr19	45408277	45410277	APOE	+
chr19	36265416	36267416	ARHGAP33	+
chr19	1811236	1813236	ATP8B3	-
chr19	826830	828830	AZU1	+
chr19	41869078	41871078	B9D2	-
chr19	47733451	47735451	BBC3	-
chr19	50167398	50169398	BCL2L12	+
chr19	12862406	12864406	BEST2	+
chr19	40970725	40972725	BLVRB	-
chr19	15390262	15392262	BRD4	-
chr19	571453	573453	BSG	+
chr19	17515457	17517457	BST2	-
chr19	58484902	58486902	C19orf18	-
chr19	1236990	1238990	C19orf26	-
chr19	10958105	10960105	C19orf38	+
chr19	12844529	12846529	C19orf43	-
chr19	3538154	3540154	C19orf71	+
chr19	408170	410170	C2CD4C	-
chr19	47812103	47814103	C5AR1	+
chr19	44142991	44144991	CADM4	-
chr19	47103511	47105511	CALM3	+
chr19	13048413	13050413	CALR	+
chr19	5719687	5721687	CATSPERD	+
chr19	38825442	38827442	CATSPERG	+
chr19	48822332	48824332	CCDC114	-
chr19	47758730	47760730	CCDC9	+
chr19	41815093	41817093	CCDC97	+
chr19	42380189	42382189	CD79A	+
chr19	530732	532732	CDC34	+
chr19	10513271	10515271	CDC37	-
chr19	45201420	45203420	CEACAM16	+
chr19	45173723	45175723	CEACAM19	+
chr19	45059150	45061150	CEACAM22P	-
chr19	33792470	33794470	CEBPA	-
chr19	33863574	33865574	CEBPG	+
chr19	3223700	3225700	CELF5	+
chr19	19005953	19007953	CERS1	-
chr19	49534129	49536129	CGB2	+
chr19	59065370	59067370	CHMP2A	-
chr19	34111860	34113860	CHST8	+
chr19	42787816	42789816	CIC	+
chr19	19648073	19650073	CILP2	+
chr19	14692895	14694895	CLEC17A	+
chr19	1025273	1027273	CNN2	+
chr19	40731597	40733597	CNTD2	-
chr19	50193364	50195364	CPT1C	+
chr19	6463259	6465259	CRB3	+
chr19	7990051	7992051	CTXN1	-
chr19	48971464	48973464	CYTH2	+
chr19	13079431	13081431	DAND5	+
chr19	3970121	3972121	DAPK3	-
chr19	17419336	17421336	DDA1	+
chr19	14529195	14531195	DDX39A	-
chr19	42720944	42722944	DEDD2	-
chr19	49435938	49437938	DHDH	+
chr19	47851537	47853537	DHX34	+
chr19	39988556	39990556	DLL3	+
chr19	14628371	14630371	DNAJB1	-
chr19	11372168	11374168	DOCK6	-
chr19	3984461	3986461	EEF2	-
chr19	1285152	1287152	EFNA2	+
chr19	41304333	41306333	EGLN2	+
chr19	11590803	11592803	ELAVL3	-
chr19	18631937	18633937	ELL	-
chr19	56185560	56187560	EPN1	+
chr19	42758316	42760316	ERF	-
chr19	41948062	41950062	ERICH4	+
chr19	44030396	44032396	ETHE1	-
chr19	36131638	36133638	ETV2	+
chr19	17633109	17635109	FAM129C	+
chr19	55873620	55875620	FAM71E2	-
chr19	49115694	49117694	FAM83E	-
chr19	12806455	12808455	FBXW9	-
chr19	50015435	50017435	FCGRT	+
chr19	638894	640894	FGF22	+
chr19	45970252	45972252	FOSB	+
chr19	49467565	49469565	FTL	+
chr19	5850485	5852485	FUT3	-
chr19	5869551	5871551	FUT5	-
chr19	5838742	5840742	FUT6	-
chr19	35629537	35631537	FXYD1	+
chr19	35633153	35635153	FXYD7	+
chr19	3505294	3507294	FZR1	+
chr19	19495641	19497641	GATAD2A	+
chr19	13000942	13002942	GCDH	+
chr19	38877668	38879668	GGN	-
chr19	3584568	3586568	GIPC3	+
chr19	3135029	3137029	GNA15	+
chr19	55548632	55550632	GP6	-
chr19	46104466	46106466	GPR4	-
chr19	999436	1001436	GRIN3B	+
chr19	42745736	42747736	GSK3A	-
chr19	6392291	6394291	GTF2F1	-
chr19	543033	545033	GZMM	+
chr19	35772409	35774409	HAMP	+
chr19	19372596	19374596	HAPLN4	-
chr19	588892	590892	HCN2	+
chr19	40895128	40897128	HIPK4	-
chr19	39339617	39341617	HNRNPL	-
chr19	8508802	8510802	HNRNPM	+
chr19	35530409	35532409	HPN	+
chr19	5679775	5681775	HSD11B1L	+
chr19	13260281	13262281	IER2	+
chr19	18283589	18285589	IFI30	+
chr19	10763936	10765936	ILF3	+
chr19	50168132	50170132	IRF3	-
chr19	44099287	44101287	IRGQ	-
chr19	18547972	18549972	ISYNA1	-
chr19	12901309	12903309	JUNB	+
chr19	18391466	18393466	JUND	-
chr19	11307243	11309243	KANK2	-
chr19	38809483	38811483	KCNK6	+
chr19	18061110	18063110	KCNN1	+
chr19	6423822	6425822	KHSRP	-
chr19	34744455	34746455	KIAA0355	+
chr19	45842997	45844997	KLC3	+
chr19	1862564	1864564	KLF16	-
chr19	16434650	16436650	KLF2	+
chr19	18746837	18748837	KLHL26	+
chr19	47986521	47988521	KPTN	-
chr19	11199037	11201037	LDLR	+
chr19	39302740	39304740	LGALS4	-
chr19	49616617	49618617	LIN7B	+
chr19	51918159	51920159	LOC100129083	+
chr19	12304829	12306829	LOC100289333	+
chr19	14246963	14248963	LOC100507373	+
chr19	13946103	13948103	LOC284454	-
chr19	18365229	18367229	LOC729966	-
chr19	14315997	14317997	LPHN1	-
chr19	13212974	13214974	LYL1	-
chr19	17829302	17831302	MAP1S	+
chr19	54692733	54694733	MBOAT7	-
chr19	7586495	7588495	MCOLN1	+
chr19	16738015	16740015	MED26	-
chr19	1567057	1569057	MEX3D	-
chr19	3556582	3558582	MFSD12	-
chr19	1247551	1249551	MIDN	+
chr19	343791	345791	MIER2	-
chr19	2050243	2052243	MKNK2	-
chr19	2095269	2097269	MOB3A	-
chr19	1353975	1355975	MUM1	+
chr19	54370118	54372118	MYADM	+
chr19	4669415	4671415	MYDGF	-
chr19	17185590	17187590	MYO9B	+
chr19	13228101	13230101	NACC1	+
chr19	48017515	48019515	NAPA	-
chr19	19321781	19323781	NCAN	+
chr19	39686603	39688603	NCCRP1	+
chr19	19626018	19628018	NDUFA13	+
chr19	39389569	39391569	NFKBIB	+
chr19	36390552	36392552	NFKBID	-
chr19	50082829	50084829	NOSIP	-
chr19	15310792	15312792	NOTCH3	-
chr19	50878679	50880679	NR1H2	+
chr19	41195563	41197563	NUMBL	-
chr19	2268484	2270484	OAZ1	+
chr19	39880835	39882835	PAF1	-
chr19	48613109	48615109	PLA2G4C	-
chr19	39902749	39904749	PLEKHG2	+
chr19	4866780	4868780	PLIN3	-
chr19	4516716	4518716	PLIN4	-
chr19	50369822	50371822	PNKP	-
chr19	14063204	14065204	PODNL1	-
chr19	50886579	50888579	POLD1	+
chr19	55627968	55629968	PPP1R12C	-
chr19	45908607	45910607	PPP1R13L	-
chr19	49374648	49376648	PPP1R15A	+
chr19	55769038	55771038	PPP6R1	-
chr19	8566538	8568538	PRAM1	-
chr19	54384466	54386466	PRKCG	+
chr19	47219384	47221384	PRKD2	-
chr19	50179408	50181408	PRMT1	+
chr19	36248043	36250043	PROSER3	+
chr19	42805283	42807283	PRR19	+
chr19	36235477	36237477	PSENEN	+
chr19	40475911	40477911	PSMC4	+
chr19	796391	798391	PTBP1	+
chr19	50353415	50355415	PTOV1	+
chr19	50353933	50355933	PTOV1-AS1	-
chr19	55719874	55721874	PTPRH	-
chr19	45348392	45350392	PVRL2	+
chr19	912225	914225	R3HDM4	-
chr19	8454204	8456204	RAB11B	+
chr19	8454575	8456575	RAB11B-AS1	-
chr19	41283123	41285123	RAB4B	+
chr19	41283123	41285123	RAB4B-EGLN2	+
chr19	45503706	45505706	RELB	+
chr19	46317605	46319605	RSPH6A	-
chr19	45995503	45997503	RTN2	-
chr19	10340948	10342948	S1PR2	-
chr19	47633114	47635114	SAE1	+
chr19	5622045	5624045	SAFB	+
chr19	5621938	5623938	SAFB2	-
chr19	39832098	39834098	SAMD4B	+
chr19	36018253	36020253	SBSN	-
chr19	50144381	50146381	SCAF1	+
chr19	49140295	49142295	SEC1P	+
chr19	48280841	48282841	SEPW1	+
chr19	40930932	40932932	SERTAD1	-
chr19	40949282	40951282	SERTAD3	-
chr19	2782354	2784354	SGTA	-
chr19	4277597	4279597	SHD	+
chr19	55953230	55955230	SHISA7	-
chr19	41081756	41083756	SHKBP1	+
chr19	50471911	50473911	SIGLEC16	+
chr19	19173802	19175802	SLC25A42	+
chr19	59022432	59024432	SLC27A5	-
chr19	17981781	17983781	SLC5A5	+
chr19	49827474	49829474	SLC6A16	-
chr19	47974307	47976307	SLC8A2	-
chr19	3479540	3481540	SMIM24	-
chr19	7984866	7986866	SNAPC2	+
chr19	41255758	41257758	SNRPA	+
chr19	49108999	49110999	SPACA4	+
chr19	50921194	50923194	SPIB	+
chr19	38879839	38881839	SPRED3	+
chr19	44115252	44117252	SRRM5	+
chr19	55998869	56000869	SSC5D	+
chr19	13029086	13031086	SYCE2	-
chr19	55690720	55692720	SYT5	-
chr19	3605831	3607831	TBXA2R	-
chr19	41858838	41860838	TGFB1	-
chr19	4830754	4832754	TICAM1	-
chr19	19383074	19385074	TM6SF2	-
chr19	42816476	42818476	TMEM145	+
chr19	18722681	18724681	TMEM59L	+
chr19	6530009	6532009	TNFSF9	+
chr19	53934226	53936226	TPM3P9	+
chr19	6738692	6740692	TRIP10	+
chr19	49660015	49662015	TRPM4	+
chr19	54694064	54696064	TSEN34	+
chr19	31839190	31841190	TSHZ3	-
chr19	40723306	40725306	TTC9B	-
chr19	6501595	6503595	TUBB4A	-
chr19	36235343	36237343	U2AF1L4	-
chr19	18681613	18683613	UBA52	+
chr19	36156417	36158417	UPK1A	+
chr19	46009687	46011687	VASP	+
chr19	51844378	51846378	VSIG10L	-
chr19	36544782	36546782	WDR62	+
chr19	34971879	34973879	WTIP	+
chr19	39896486	39898486	ZFP36	+
chr19	58977411	58979411	ZNF324	+
chr19	52551073	52553073	ZNF432	-
chr19	12145525	12147525	ZNF433	-
chr19	12404714	12406714	ZNF44	-
chr19	11924106	11926106	ZNF440	+
chr19	12475475	12477475	ZNF442	-
chr19	50528211	50530211	ZNF473	+
chr19	40501942	40503942	ZNF546	+
chr19	2866332	2868332	ZNF556	+
chr19	2899895	2901895	ZNF57	+
chr19	38041272	38043272	ZNF571-AS1	+
chr19	56904044	56906044	ZNF582-AS1	+
chr19	52510483	52512483	ZNF615	-
chr19	11615738	11617738	ZNF653	-
chr19	53695619	53697619	ZNF665	-
chr19	20149277	20151277	ZNF682	-
chr19	12034882	12036882	ZNF700	+
chr19	12594632	12596632	ZNF709	-
chr19	23432172	23434172	ZNF724P	-
chr19	53934226	53936226	ZNF761	+
chr19	12074868	12076868	ZNF763	+
chr19	2943969	2945969	ZNF77	-
chr19	56631742	56633742	ZNF787	-
chr19	58789317	58791317	ZNF8	+
chr19	11783812	11785812	ZNF833P	+
chr19	52598018	52600018	ZNF841	-
chr19	12162782	12164782	ZNF878	-
chr19	20010721	20012721	ZNF93	+
chr19	56738659	56740659	ZSCAN5A	-
chr19	13905273	13907273	ZSWIM4	+
chr2	242254275	242256275	44076	+
chr2	69869977	69871977	AAK1	-
chr2	219133932	219135932	AAMP	-
chr2	220082712	220084712	ABCB6	-
chr2	9694917	9696917	ADAM17	-
chr2	61403554	61405554	AHSA2	+
chr2	73871045	73873045	ALMS1P	+
chr2	233270551	233272551	ALPPL2	+
chr2	128641434	128643434	AMMECR1L	-
chr2	190539710	190541710	ANKAR	+
chr2	198166243	198168243	ANKRD44-IT1	-
chr2	71204574	71206574	ANKRD53	+
chr2	219081119	219083119	ARPC2	+
chr2	220377891	220379891	ASIC4	+
chr2	96803175	96805175	ASTL	-
chr2	176031934	176033934	ATF2	-
chr2	62422261	62424261	B3GNT2	+
chr2	232259334	232261334	B3GNT7	+
chr2	203240049	203242049	BMPR2	+
chr2	242497558	242499558	BOK-AS1	-
chr2	74374039	74376039	BOLA3	-
chr2	111434684	111436684	BUB1	-
chr2	132479063	132481063	C2orf27A	+
chr2	132558234	132560234	C2orf27B	-
chr2	10280508	10282508	C2orf48	+
chr2	152954235	152956235	CACNB4	-
chr2	47402740	47404740	CALM2	-
chr2	202046620	202048620	CASP10	+
chr2	219905273	219907273	CCDC108	-
chr2	109402205	109404205	CCDC138	+
chr2	132284406	132286406	CCDC74A	+
chr2	130901707	130903707	CCDC74B	-
chr2	208575263	208577263	CCNYL1	+
chr2	62114806	62116806	CCT4	-
chr2	39455673	39457673	CDKL4	-
chr2	27007881	27009881	CENPA	+
chr2	27340773	27342773	CGREF1	-
chr2	86789620	86791620	CHMP3	-
chr2	201728284	201730284	CLK1	-
chr2	220040702	220042702	CNPPD1	-
chr2	198317230	198319230	COQ10B	+
chr2	74207566	74209566	DGUOK-AS1	-
chr2	26623783	26625783	DRC1	+
chr2	96810179	96812179	DUSP2	-
chr2	233351569	233353569	ECEL1	-
chr2	25263972	25265972	EFR3B	+
chr2	73519829	73521829	EGR4	-
chr2	42395477	42397477	EML4	+
chr2	47595286	47597286	EPCAM	+
chr2	239007950	239009950	ESPNL	+
chr2	220041938	220043938	FAM134A	+
chr2	62080278	62082278	FAM161A	-
chr2	24396911	24398911	FAM228A	+
chr2	163099045	163101045	FAP	-
chr2	242294663	242296663	FARP2	+
chr2	112894961	112896961	FBLN7	+
chr2	48131932	48133932	FBXO11	-
chr2	68693390	68695390	FBXO48	-
chr2	24271583	24273583	FKBP1B	+
chr2	183730498	183732498	FRZB	-
chr2	27615443	27617443	FTH1P3	-
chr2	202898309	202900309	FZD7	+
chr2	242715239	242717239	GAL3ST2	+
chr2	219124737	219126737	GPBAR1	+
chr2	172777934	172779934	HAT1	+
chr2	239147765	239149765	HES6	-
chr2	234762212	234764212	HJURP	-
chr2	198363640	198365640	HSPD1	-
chr2	198363720	198365720	HSPE1	+
chr2	198363720	198365720	HSPE1-MOB4	+
chr2	74755531	74757531	HTRA2	+
chr2	219924238	219926238	IHH	-
chr2	242640455	242642455	ING5	+
chr2	206949906	206951906	INO80D	-
chr2	173291313	173293313	ITGA6	+
chr2	211035051	211037051	KANSL1L	-
chr2	85197230	85199230	KCMF1	+
chr2	42720237	42722237	KCNG3	-
chr2	86667583	86669583	KDM3A	+
chr2	241736229	241738229	KIF1A	-
chr2	10182955	10184955	KLF11	+
chr2	27664232	27666232	KRTCAP3	+
chr2	136593750	136595750	LCT	-
chr2	47054002	47056002	LINC01119	+
chr2	114736145	114738145	LINC01191	+
chr2	97404813	97406813	LMAN2L	-
chr2	98088620	98090620	LOC100506076	-
chr2	98090049	98092049	LOC100506123	-
chr2	238599806	238601806	LRRFIP1	+
chr2	99916639	99918639	LYG1	-
chr2	85765100	85767100	MAT2A	+
chr2	24231952	24233952	MFSD2B	+
chr2	202562417	202564417	MPP4	-
chr2	27544969	27546969	MPV17	-
chr2	74424689	74426689	MTHFD2	+
chr2	70141172	70143172	MXD1	+
chr2	178127617	178129617	NFE2L2	-
chr2	203129514	203131514	NOP58	+
chr2	10586925	10588925	ODC1	-
chr2	64370605	64372605	PELI1	-
chr2	239196207	239198207	PER2	-
chr2	219471487	219473487	PLCD4	+
chr2	198668425	198670425	PLCL1	+
chr2	44394941	44396941	PPM1B	+
chr2	27631550	27633550	PPM1G	-
chr2	238474216	238476216	PRLH	+
chr2	232572234	232574234	PTMA	+
chr2	73339146	73341146	RAB11FIP5	-
chr2	238706387	238708387	RBM44	+
chr2	220196899	220198899	RESP18	-
chr2	46768866	46770866	RHOQ	+
chr2	7056522	7058522	RNF144A	+
chr2	85821836	85823836	RNF181	+
chr2	55276734	55278734	RTN4	-
chr2	234215308	234217308	SAG	+
chr2	128783869	128785869	SAP130	-
chr2	201389864	201391864	SGOL2	+
chr2	113402433	113404433	SLC20A1	+
chr2	220033817	220035817	SLC23A3	-
chr2	27484960	27486960	SLC30A3	-
chr2	44501596	44503596	SLC3A1	+
chr2	220491291	220493291	SLC4A3	+
chr2	74569534	74571534	SLC4A5	-
chr2	55843860	55845860	SMEK2	-
chr2	110370910	110372910	SOWAHC	+
chr2	29032699	29034699	SPDYA	+
chr2	65658656	65660656	SPRED2	-
chr2	38977636	38979636	SRSF7	-
chr2	197035336	197037336	STK17B	-
chr2	48756307	48758307	STON1	+
chr2	48756063	48758063	STON1-GTF2A1L	+
chr2	162271619	162273619	TBR1	+
chr2	242575725	242577725	THAP4	-
chr2	74740595	74742595	TLX2	+
chr2	85828822	85830822	TMEM150A	-
chr2	220407727	220409727	TMEM198	+
chr2	230785725	230787725	TRIP12	-
chr2	32852086	32854086	TTC27	+
chr2	113238742	113240742	TTL	+
chr2	179386917	179388917	TTN-AS1	+
chr2	220117668	220119668	TUBA4A	-
chr2	220116964	220118964	TUBA4B	+
chr2	24162375	24164375	UBXN2A	+
chr2	219282837	219284837	VIL1	+
chr2	30368749	30370749	YPEL5	+
chr2	220070505	220072505	ZFAND2B	+
chr20	33463327	33465327	ACSS2	+
chr20	37208837	37210837	ADIG	+
chr20	60876951	60878951	ADRM1	+
chr20	30945146	30947146	ASXL1	+
chr20	57606422	57608422	ATP5E	-
chr20	54966351	54968351	AURKA	-
chr20	3064370	3066370	AVP	-
chr20	34116481	34118481	C20orf173	-
chr20	62183372	62185372	C20orf195	+
chr20	1183097	1185097	C20orf202	+
chr20	31238783	31240783	C20orf203	-
chr20	35233136	35235136	C20orf24	+
chr20	43092984	43094984	C20orf62	-
chr20	270419	272419	C20orf96	-
chr20	60981339	60983339	CABLES2	-
chr20	30597244	30599244	CCM2L	+
chr20	5106406	5108406	CDS2	+
chr20	34555502	34557502	CNBD2	+
chr20	61923537	61925537	COL20A1	+
chr20	61447413	61449413	COL9A3	+
chr20	44518590	44520590	CTSA	+
chr20	57581309	57583309	CTSZ	-
chr20	47834831	47836831	DDX27	+
chr20	62525454	62527454	DNAJC5	+
chr20	61474917	61476917	DPH3P1	+
chr20	62129668	62131668	EEF1A2	-
chr20	32699085	32701085	EIF2S2	-
chr20	39994498	39996498	EMILIN3	-
chr20	55098784	55100784	FAM209A	+
chr20	55107301	55109301	FAM209B	+
chr20	33879225	33881225	FAM83C	-
chr20	37553954	37555954	FAM83D	+
chr20	34194484	34196484	FER1L4	-
chr20	62257381	62259381	GMEB2	-
chr20	57465425	57467425	GNAS	+
chr20	3712316	3714316	HSPA12B	+
chr20	62102993	62104993	KCNQ2	-
chr20	21105623	21107623	KIZ	+
chr20	60941368	60943368	LAMA5	-
chr20	34637882	34639882	LINC00657	-
chr20	43299380	43301380	LINC01260	-
chr20	43078197	43080197	LINC01430	-
chr20	4172736	4174736	LINC01433	+
chr20	52168308	52170308	LOC101927770	+
chr20	3788140	3790140	LOC101929125	+
chr20	3153238	3155238	LZTS3	-
chr20	33133687	33135687	MAP1LC3A	+
chr20	31406698	31408698	MAPRE1	+
chr20	42294658	42296658	MYBL2	+
chr20	30406177	30408177	MYLK2	+
chr20	45178213	45180213	OCSTAMP	-
chr20	62710470	62712470	OPRL1	+
chr20	60812540	60814540	OSBPL2	+
chr20	42838546	42840546	OSER1	-
chr20	42838721	42840721	OSER1-AS1	+
chr20	56284031	56286031	PMEPA1	-
chr20	4666156	4668156	PRNP	+
chr20	60717514	60719514	PSMA7	-
chr20	32580457	32582457	RALY	+
chr20	55965453	55967453	RBM38	+
chr20	48551913	48553913	RNF114	+
chr20	17661928	17663928	RRBP1	-
chr20	981907	983907	RSPO4	-
chr20	18487606	18489606	SEC23B	+
chr20	42193736	42195736	SGK2	+
chr20	1874825	1876825	SIRPA	+
chr20	44656820	44658820	SLC12A5	+
chr20	61582998	61584998	SLC17A9	+
chr20	48598512	48600512	SNAI1	+
chr20	10198476	10200476	SNAP25	+
chr20	48531080	48533080	SPATA2	-
chr20	35973530	35975530	SRC	+
chr20	62177857	62179857	SRMS	-
chr20	42085503	42087503	SRSF6	+
chr20	60717775	60719775	SS18L1	+
chr20	47803904	47805904	STAU1	-
chr20	2081527	2083527	STK35	+
chr20	442197	444197	TBC1D20	-
chr20	44454953	44456953	TNNC2	-
chr20	39656461	39658461	TOP1	+
chr20	33291147	33293147	TP53INP2	+
chr20	62495580	62497580	TPD52L2	+
chr20	44440671	44442671	UBE2C	+
chr20	61846538	61848538	YTHDF1	-
chr20	62435856	62437856	ZBTB46	-
chr20	44599833	44601833	ZNF335	-
chr20	47893756	47895756	ZNFX1	-
chr21	30670115	30672115	BACH1	+
chr21	18984268	18986268	BTG3	-
chr21	37756688	37758688	CHAF1B	+
chr21	47517032	47519032	COL6A2	+
chr21	47877861	47879861	DIP2A	+
chr21	47881383	47883383	DIP2A-IT1	+
chr21	34960014	34962014	DONSON	-
chr21	37497938	37499938	LOC100133286	-
chr21	45874368	45876368	LRRC3	+
chr21	30448791	30450791	MAP3K7CL	+
chr21	35444822	35446822	MRPS6	+
chr21	47743035	47745035	PCNT	+
chr21	46706811	46708811	POFUT2	-
chr21	40554440	40556440	PSMG1	-
chr21	45526207	45528207	PWP2	+
chr21	43186249	43188249	RIPK4	-
chr21	33103431	33105431	SCAF4	-
chr21	44846002	44848002	SIK1	-
chr21	35444822	35446822	SLC5A3	+
chr21	33030934	33032934	SOD1	+
chr21	34914343	34916343	SON	+
chr21	47603373	47605373	SPATC1L	-
chr21	46237044	46239044	SUMO3	-
chr21	45772483	45774483	TRPM2	+
chr21	44526688	44528688	U2AF1	-
chr21	43822970	43824970	UBASH3A	+
chr21	43429496	43431496	ZBTB21	-
chr22	24818564	24820564	ADORA2A	+
chr22	43252408	43254408	ARFGAP3	-
chr22	39915563	39917563	ATF4	+
chr22	18256261	18258261	BID	-
chr22	43505753	43507753	BIK	+
chr22	21986085	21988085	CCDC116	+
chr22	17072700	17074700	CCT8L2	-
chr22	37955470	37957470	CDC42EP1	+
chr22	23723313	23725313	CES5AP1	-
chr22	41635935	41637935	CHADL	-
[truncated: 971 more rows]

## Sheet: K562_HS_up_promoters
chr1	229693442	229695442	ABCB10	-
chr1	226373423	226375423	ACBD3	-
chr1	167882464	167884464	ADCY10	-
chr1	95537507	95539507	ALG14	-
chr1	114446525	114448525	AP4B1	-
chr1	3370146	3372146	ARHGEF16	+
chr1	212780969	212782969	ATF3	+
chr1	116960197	116962197	ATP1A1-AS1	-
chr1	115123265	115125265	BCAS2	-
chr1	85741587	85743587	BCL10	-
chr1	242120068	242122068	BECN1P1	+
chr1	203273663	203275663	BTG2	+
chr1	228698989	228700989	BTNL10	-
chr1	207205101	207207101	C1orf116	-
chr1	11041094	11043094	C1orf127	-
chr1	247274719	247276719	C1orf229	-
chr1	151019258	151021258	C1orf56	+
chr1	151812033	151814033	C2CD4D	-
chr1	174967891	174969891	CACYBP	+
chr1	223899118	223901118	CAPN2	+
chr1	43282059	43284059	CCDC23	-
chr1	3667964	3669964	CCDC27	+
chr1	27708823	27710823	CD164L2	-
chr1	167486847	167488847	CD247	-
chr1	51433366	51435366	CDKN2C	+
chr1	41327018	41329018	CITED4	-
chr1	154946117	154948117	CKS1B	+
chr1	184005904	184007904	COLGALT2	-
chr1	160312354	160314354	COPA	-
chr1	153939314	153941314	CREB3L4	+
chr1	75198092	75200092	CRYZ	-
chr1	110452232	110454232	CSF1	+
chr1	114446914	114448914	DCLRE1B	+
chr1	12676737	12678737	DHRS3	-
chr1	64013650	64015650	DLEU2L	+
chr1	78469635	78471635	DNAJB4	+
chr1	155111883	155113883	DPM3	-
chr1	206807880	206809880	DYRK3	+
chr1	184723041	184725041	EDEM3	-
chr1	63987971	63989971	EFCAB7	+
chr1	155099348	155101348	EFNA1	+
chr1	225996775	225998775	EPHX1	+
chr1	220219000	220221000	EPRS	-
chr1	43281775	43283775	ERMAP	+
chr1	236444339	236446339	ERO1LB	-
chr1	8085393	8087393	ERRFI1	-
chr1	6483847	6485847	ESPN	+
chr1	26347270	26349270	EXTL1	+
chr1	46898498	46900498	FAAHP1	+
chr1	207094235	207096235	FAIM3	-
chr1	109101970	109103970	FAM102B	+
chr1	26484510	26486510	FAM110D	+
chr1	32711817	32713817	FAM167B	+
chr1	222909557	222911557	FAM177B	+
chr1	118147603	118149603	FAM46C	+
chr1	161691442	161693442	FCRLB	+
chr1	154954769	154956769	FLAD1	+
chr1	16173642	16175642	FLJ37453	-
chr1	63787729	63789729	FOXD3	+
chr1	100230349	100232349	FRRS1	-
chr1	209847669	209849669	G0S2	+
chr1	68149859	68151859	GADD45A	+
chr1	173831385	173833385	GAS5-AS1	+
chr1	89590842	89592842	GBP2	-
chr1	90459525	90461525	GEMIN8P4	-
chr1	228336414	228338414	GJC2	+
chr1	145826103	145828103	GPR89A	-
chr1	147399505	147401505	GPR89B	+
chr1	42629395	42631395	GUCA2A	-
chr1	114470880	114472880	HIPK1-AS1	-
chr1	162759491	162761491	HSD17B7	+
chr1	161493329	161495329	HSPA6	+
chr1	161574848	161576848	HSPA7	+
chr1	23885285	23887285	ID3	-
chr1	181056637	181058637	IER5	+
chr1	234744271	234746271	IRF2BP2	-
chr1	947846	949846	ISG15	+
chr1	63987944	63989944	ITGB3BP	-
chr1	153949451	153951451	JTB	-
chr1	59248785	59250785	JUN	-
chr1	180881312	180883312	KIAA1614	+
chr1	226075846	226077846	LEFTY1	-
chr1	154965061	154967061	LENEP	+
chr1	180242816	180244816	LHX4-AS1	-
chr1	761902	763902	LINC00115	-
chr1	47643921	47645921	LINC00853	+
chr1	200341920	200343920	LINC00862	-
chr1	192916387	192918387	LINC01032	-
chr1	234858788	234860788	LINC01132	+
chr1	159930013	159932013	LINC01133	+
chr1	59249822	59251822	LINC01135	+
chr1	203273453	203275453	LINC01136	-
chr1	87596608	87598608	LINC01140	+
chr1	246951918	246953918	LINC01341	+
chr1	1071396	1073396	LINC01342	+
chr1	234666525	234668525	LINC01354	-
chr1	23611011	23613011	LINC01355	-
chr1	85099703	85101703	LINC01555	-
chr1	165737165	165739165	LOC100147773	+
chr1	164742878	164744878	LOC100505795	-
chr1	55680080	55682080	LOC100507634	+
chr1	224406314	224408314	LOC101927164	+
chr1	229643176	229645176	LOC101927478	+
chr1	234508149	234510149	LOC101927765	-
chr1	245133171	245135171	LOC101928068	-
chr1	117020448	117022448	LOC101929023	-
chr1	11668587	11670587	LOC101929181	+
chr1	46598042	46600042	LOC101929626	+
chr1	174127425	174129425	LOC102724601	-
chr1	186403292	186405292	LOC102724919	+
chr1	207990723	207992723	LOC148696	+
chr1	246686589	246688589	LOC255654	-
chr1	85741040	85743040	LOC646626	+
chr1	111505566	111507566	LRIF1	-
chr1	90285572	90287572	LRRC8D	+
chr1	166957325	166959325	MAEL	+
chr1	113932474	113934474	MAGI3	+
chr1	11106296	11108296	MASP2	-
chr1	67394925	67396925	MIER1	+
chr1	100177513	100179513	MIR548D1	-
chr1	161278762	161280762	MPZ	-
chr1	174991591	174993591	MRPS14	-
chr1	149907266	149909266	MTMR11	-
chr1	40366687	40368687	MYCL	-
chr1	16766166	16768166	NECAP2	+
chr1	156646189	156648189	NES	-
chr1	78353199	78355199	NEXN	+
chr1	61546979	61548979	NFIA	+
chr1	160335860	160337860	NHLH1	+
chr1	27247212	27249212	NUDC	+
chr1	145588435	145590435	NUDT17	-
chr1	151734955	151736955	OAZ3	+
chr1	114521012	114523012	OLFML3	+
chr1	36915086	36917086	OSCP1	-
chr1	111969399	111971399	OVGP1	-
chr1	26323648	26325648	PAFAH2	-
chr1	47654771	47656771	PDZK1IP1	-
chr1	249199441	249201441	PGBD2	+
chr1	153320317	153322317	PGLYRP4	-
chr1	120253418	120255418	PHGDH	+
chr1	20464822	20466822	PLA2G2F	+
chr1	6579121	6581121	PLEKHG5	-
chr1	11993723	11995723	PLOD1	+
chr1	154908484	154910484	PMVK	-
chr1	2984741	2986741	PRDM16	+
chr1	173445485	173447485	PRDX6	+
chr1	45307616	45309616	PTCH2	-
chr1	192777168	192779168	RGS2	+
chr1	25746363	25748363	RHCE	-
chr1	1008687	1010687	RNF223	-
chr1	220045618	220047618	RNU5F-1	+
chr1	201766778	201768778	RNU6-79P	-
chr1	213223574	213225574	RPS6KC1	+
chr1	100730713	100732713	RTCA	+
chr1	100730730	100732730	RTCA-AS1	-
chr1	155910479	155912479	RXFP4	+
chr1	151965714	151967714	S100A10	-
chr1	151118140	151120140	SEMA6C	-
chr1	173885516	173887516	SERPINC1	-
chr1	28584962	28586962	SESN2	+
chr1	201856796	201858796	SHISA4	+
chr1	110932704	110934704	SLC16A4	-
chr1	43423847	43425847	SLC2A1	-
chr1	43423719	43425719	SLC2A1-AS1	+
chr1	220100993	220102993	SLC30A10	-
chr1	205648630	205650630	SLC45A3	-
chr1	44496164	44498164	SLC6A9	-
chr1	3688350	3690350	SMIM1	+
chr1	179261848	179263848	SOAT1	+
chr1	213019991	213021991	SPATA45	-
chr1	85155151	85157151	SSX2IP	-
chr1	185125290	185127290	SWT1	+
chr1	85665728	85667728	SYDE2	-
chr1	47696561	47698561	TAL1	-
chr1	1265725	1267725	TAS1R3	+
chr1	67217139	67219139	TCTEX1D1	+
chr1	218518020	218520020	TGFB2-AS1	-
chr1	205196037	205198037	TMCC2	+
chr1	95581893	95583893	TMEM56	+
chr1	95582478	95584478	TMEM56-RWDD3	+
chr1	1141089	1143089	TNFRSF18	-
chr1	1148548	1150548	TNFRSF4	-
chr1	248019500	248021500	TRIM58	+
chr1	231297673	231299673	TRIM67	+
chr1	156306104	156308104	TSACC	+
chr1	184019784	184021784	TSEN15	+
chr1	145437437	145439437	TXNIP	+
chr1	75197839	75199839	TYW3	+
chr1	156268428	156270428	VHLL	-
chr1	67389570	67391570	WDR78	-
chr1	33282633	33284633	YARS	-
chr1	54354487	54356487	YIPF1	-
chr1	22777343	22779343	ZBTB40	+
chr1	37939118	37941118	ZC3H12A	+
chr1	52606765	52608765	ZFYVE9	+
chr1	23693879	23695879	ZNF436	-
chr1	23694710	23696710	ZNF436-AS1	+
chr1	71511188	71513188	ZRANB2-AS1	+
chr10	5004453	5006453	AKR1C1	+
chr10	97415567	97417567	ALDH18A1	-
chr10	45868623	45870623	ALOX5	+
chr10	73974757	73976757	ANAPC16	+
chr10	73974867	73976867	ASCC1	-
chr10	121409881	121411881	BAG3	+
chr10	28965423	28967423	BAMBI	+
chr10	88515395	88517395	BMPR1A	+
chr10	43276953	43278953	BMS1	+
chr10	45473330	45475330	C10orf10	-
chr10	98740040	98742040	C10orf12	+
chr10	104210300	104212300	C10orf95	-
chr10	75117617	75119617	CFAP70	-
chr10	22604311	22606311	COMMD3	+
chr10	74032676	74034676	DDIT4	+
chr10	75006089	75008089	DNAJC9	-
chr10	124638157	124640157	FAM24B	-
chr10	124638157	124640157	FAM24B-CUZD1	-
chr10	126431930	126433930	FAM53B	-
chr10	99093458	99095458	FRAT2	-
chr10	75531048	75533048	FUT11	+
chr10	35893337	35895337	GJD4	+
chr10	69834103	69836103	HERC4	-
chr10	124894566	124896566	HMX3	+
chr10	38644307	38646307	HSD17B7P2	+
chr10	1067576	1069576	IDI2-AS1	+
chr10	3826473	3828473	KLF6	-
chr10	89622194	89624194	KLLN	-
chr10	102132332	102134332	LINC00263	+
chr10	42969938	42971938	LINC00839	+
chr10	77167914	77169914	LOC101929234	+
chr10	82290005	82292005	LOC102723703	+
chr10	89101167	89103167	LOC439994	+
chr10	42862493	42864493	LOC441666	-
chr10	81584657	81586657	LOC642361	+
chr10	30721949	30723949	MAP3K8	+
chr10	74450888	74452888	MCU	+
chr10	74384949	74386949	MICU1	-
chr10	89266589	89268589	MINPP1	+
chr10	135060389	135062389	MIR202HG	-
chr10	51564107	51566107	NCOA4	+
chr10	21462230	21464230	NEBL-AS1	+
chr10	72200465	72202465	NODAL	-
chr10	126106545	126108545	OAT	-
chr10	74855732	74857732	P4HA1	-
chr10	72647011	72649011	PCBD1	-
chr10	112630552	112632552	PDCD4	+
chr10	98479279	98481279	PIK3AP1	-
chr10	74713510	74715510	PLA2G12B	-
chr10	93391858	93393858	PPP1R3C	-
chr10	102278595	102280595	SEC31B	-
chr10	38690780	38692780	SEPT7P9	-
chr10	7450303	7452303	SFMBT2	-
chr10	97320177	97322177	SORBS1	-
chr10	73847531	73849531	SPOCK2	-
chr10	17495254	17497254	ST8SIA6	-
chr10	17685123	17687123	STAM	+
chr10	17684917	17686917	STAM-AS1	-
chr10	75409797	75411797	SYNPO2L	-
chr10	45405763	45407763	TMEM72	+
chr10	11652788	11654788	USP6NL	-
chr10	17270984	17272984	VIM-AS1	-
chr10	80826205	80828205	ZMIZ1-AS1	-
chr11	34378555	34380555	ABTB2	-
chr11	62313332	62315332	AHNAK	-
chr11	44330716	44332716	ALX4	-
chr11	82903780	82905780	ANKRD42	+
chr11	57003927	57005927	APLNR	-
chr11	129938715	129940715	APLP2	+
chr11	116707338	116709338	APOA1	-
chr11	120206617	120208617	ARHGEF12	+
chr11	2291182	2293182	ASCL2	-
chr11	288137	290137	ATHL1	+
chr11	65768549	65770549	BANF1	+
chr11	112045207	112047207	BCO2	+
chr11	111748947	111750947	C11orf1	+
chr11	111788600	111790600	C11orf52	+
chr11	86012252	86014252	C11orf73	+
chr11	63579845	63581845	C11orf84	+
chr11	43963105	43965105	C11orf96	+
chr11	73881064	73883064	C2CD3	-
chr11	3077681	3079681	CARS	-
chr11	27383795	27385795	CCDC34	-
chr11	86084777	86086777	CCDC81	+
chr11	118867842	118869842	CCDC84	+
chr11	60738112	60740112	CD6	+
chr11	2905995	2907995	CDKN1C	-
chr11	89955532	89957532	CHORDC1	-
chr11	111781750	111783750	CRYAB	-
chr11	65778461	65780461	CST6	+
chr11	10771533	10773533	CTR9	+
chr11	111806926	111808926	DIXDC1	+
chr11	6517525	6519525	DNHD1	+
chr11	34653010	34655010	EHF	+
chr11	31530275	31532275	ELP4	+
chr11	94821973	94823973	ENDOD1	+
chr11	82443906	82445906	FAM181B	-
chr11	111749181	111751181	FDXACB1	-
chr11	86665440	86667440	FZD4	-
chr11	118965177	118967177	H2AFX	-
chr11	5254858	5256858	HBD	-
chr11	5290373	5292373	HBE1	-
chr11	5270087	5272087	HBG1	-
chr11	118954586	118956586	HMBS	+
chr11	43701142	43703142	HSD17B12	+
chr11	122932043	122934043	HSPA8	-
chr11	111782459	111784459	HSPB2	+
chr11	111782459	111784459	HSPB2-C11orf52	+
chr11	20384402	20386402	HTATIP2	+
chr11	298526	300526	IFITM5	-
chr11	64057792	64059792	KCNK4	+
chr11	2720228	2722228	KCNQ1OT1	-
chr11	77756237	77758237	KCTD14	-
chr11	77898664	77900664	KCTD21	-
chr11	27493334	27495334	LGR4	-
chr11	129871518	129873518	LINC00167	+
chr11	133901166	133903166	LOC100128239	+
chr11	71724336	71726336	LOC100128494	+
chr11	94962349	94964349	LOC100129203	+
chr11	67084309	67086309	LOC100130987	+
chr11	4207381	4209381	LOC100506082	+
chr11	45375921	45377921	LOC101928812	+
chr11	47292626	47294626	LOC101928943	-
chr11	94882702	94884702	LOC101929295	+
chr11	124628029	124630029	LOC101929340	+
chr11	574885	576885	LOC143666	-
chr11	71790376	71792376	LRTOMT	+
chr11	65264232	65266232	MALAT1	+
chr11	96075344	96077344	MAML2	-
chr11	68747455	68749455	MRGPRD	-
chr11	3252616	3254616	MRGPRE	-
chr11	3238561	3240561	MRGPRG-AS1	+
chr11	59949804	59951804	MS4A6A	-
chr11	76838309	76840309	MYO7A	+
chr11	64825009	64827009	NAALADL1	-
chr11	65189268	65191268	NEAT1	+
chr11	66187474	66189474	NPAS4	+
chr11	4902048	4904048	OR51T1	+
chr11	5220930	5222930	OR51V1	-
chr11	5172599	5174599	OR52A1	-
chr11	6007215	6009215	OR52L1	-
chr11	111943895	111945895	PIH1D2	-
chr11	64017994	64019994	PLCB3	+
chr11	73881107	73883107	PPME1	+
chr11	64084559	64086559	PRDX5	+
chr11	6340740	6342740	PRKCDBP	-
chr11	235807	237807	PSMD13	+
chr11	82781965	82783965	RAB30	-
chr11	107798276	107800276	RAB39A	+
chr11	32111476	32113476	RCN1	+
chr11	206510	208510	RIC8A	+
chr11	62185506	62187506	SCGB1A1	+
chr11	626173	628173	SCT	-
chr11	75272100	75274100	SERPINH1	+
chr11	94963246	94965246	SESN3	-
chr11	111472114	111474114	SIK2	+
chr11	235362	237362	SIRT3	-
chr11	62647343	62649343	SLC3A2	+
chr11	57193621	57195621	SLC43A3	-
chr11	94799040	94801040	SRSF8	+
chr11	63952586	63954586	STIP1	+
chr11	64066862	64068862	TEX40	+
chr11	134122260	134124260	THYN1	-
chr11	65121281	65123281	TIGD3	+
chr11	60690912	60692912	TMEM132A	+
chr11	86747885	86749885	TMEM135	+
chr11	64855581	64857581	TMEM262	-
chr11	74950949	74952949	TPBGL	+
chr11	6639692	6641692	TPP1	-
chr11	36530863	36532863	TRAF6	-
chr11	5709816	5711816	TRIM22	+
chr11	5705339	5707339	TRIM5	-
chr11	64084556	64086556	TRMT112	-
chr11	57334803	57336803	UBE2L6	-
chr11	5530153	5532153	UBQLN3	-
chr11	73719282	73721282	UCP3	-
chr11	57416417	57418417	YPEL4	-
chr12	8996599	8998599	A2ML1	+
chr12	112122856	112124856	ACAD10	+
chr12	6755580	6757580	ACRBP	-
chr12	52344450	52346450	ACVR1B	+
chr12	112203690	112205690	ALDH2	+
chr12	56755583	56757583	APOF	-
chr12	123463606	123465606	ARL6IP4	+
chr12	14995413	14997413	ART4	-
chr12	90048844	90050844	ATP2B1	-
chr12	57038852	57040852	ATP5B	-
chr12	568542	570542	B4GALNT3	+
chr12	57029163	57031163	BAZ2A	-
chr12	25055009	25057009	BCAT1	-
chr12	70082057	70084057	BEST3	-
chr12	92538673	92540673	BTG1	-
chr12	124456163	124458163	CCDC92	-
chr12	69978461	69980461	CCT2	+
chr12	102090416	102092416	CHPT1	+
chr12	104849691	104851691	CHST11	+
chr12	10021458	10023458	CLEC2B	-
chr12	122879088	122881088	CLIP1-AS1	+
chr12	56709128	56711128	CNPY2	-
chr12	48397285	48399285	COL2A1	-
chr12	77271820	77273820	CSRP2	-
chr12	57913300	57915300	DDIT3	-
chr12	49487602	49489602	DHH	-
chr12	120932858	120934858	DYNLL1	+
chr12	7022613	7024613	ENO2	+
chr12	50296760	50298760	FAIM2	-
chr12	8379214	8381214	FAM90A1	-
chr12	1702331	1704331	FBXL14	-
chr12	95610240	95612240	FGD6	-
chr12	2903107	2905107	FKBP4	+
chr12	89917583	89919583	GALNT4	-
chr12	104322989	104324989	GNN	-
chr12	131437451	131439451	GPR133	+
chr12	21756781	21758781	GYS2	-
chr12	112818896	112820896	HECTD4	-
chr12	104323111	104325111	HSP90B1	+
chr12	6664249	6666249	IFFO1	-
chr12	54812050	54814050	ITGA5	-
chr12	70759061	70761061	KCNMB4	+
chr12	497621	499621	KDM5A	-
chr12	57942846	57944846	KIF5A	+
chr12	50793591	50795591	LARP4	+
chr12	116970239	116972239	LINC00173	+
chr12	90101731	90103731	LINC00936	+
chr12	114210488	114212488	LINC01234	-
chr12	62996214	62998214	LINC01465	-
chr12	68122255	68124255	LOC101927901	-
chr12	8387010	8389010	LOC101927905	+
chr12	10515367	10517367	LOC101928100	+
chr12	131831014	131833014	LOC338797	+
chr12	127358236	127360236	LOC440117	-
chr12	93770512	93772512	LOC643339	-
chr12	7124842	7126842	LPCAT3	-
chr12	133186037	133188037	LRCOL1	-
chr12	7012896	7014896	LRRC23	+
chr12	112279706	112281706	MAPKAPK5-AS1	-
chr12	51317533	51319533	METTL7A	+
chr12	56235767	56237767	MMP19	-
chr12	107379944	107381944	MTERF2	-
chr12	57633475	57635475	NDUFA4L2	-
chr12	718579	720579	NINJ2	-
chr12	120932749	120934749	NRAV	-
chr12	93771325	93773325	NUDT4	+
chr12	93770745	93772745	NUDT4P1	+
chr12	93770701	93772701	NUDT4P2	+
chr12	56029675	56031675	OR10P1	+
chr12	56726533	56728533	PAN2	-
chr12	48498655	48500655	PFKM	+
chr12	89919039	89921039	POC1B-GALNT4	-
chr12	121018201	121020201	POP5	-
chr12	120104760	120106760	PRKAB1	+
chr12	53834432	53836432	PRR13	+
chr12	57080781	57082781	PTGES3	-
chr12	6874540	6876540	PTMS	+
chr12	70131465	70133465	RAB3IP	+
chr12	7280466	7282466	RBP5	-
chr12	49462808	49464808	RHEBL1	-
chr12	117175095	117177095	RNFT2	+
chr12	125347519	125349519	SCARB1	-
chr12	109026670	109028670	SELPLG	-
chr12	48498775	48500775	SENP1	-
chr12	100749856	100751856	SLC17A8	+
chr12	46765645	46767645	SLC38A2	-
chr12	113771925	113773925	SLC8B1	-
chr12	21678255	21680255	SPX	+
chr12	56753037	56755037	STAT2	-
chr12	57504196	57506196	STAT6	-
chr12	102132250	102134250	SYCP3	-
chr12	10954226	10956226	TAS2R7	-
chr12	10958579	10960579	TAS2R8	-
chr12	115120969	115122969	TBX3	-
chr12	111050911	111052911	TCTN1	+
chr12	117536251	117538251	TESC	-
chr12	72056676	72058676	THAP2	+
chr12	125510969	125512969	THRIL	-
chr12	107348543	107350543	TMEM263	+
chr12	72331625	72333625	TPH2	+
chr12	49582107	49584107	TUBA1A	-
chr12	125398587	125400587	UBC	-
chr12	109490770	109492770	USP30-AS1	-
chr12	72056749	72058749	ZFC3H1	-
chr12	124456761	124458761	ZNF664	+
chr12	124456761	124458761	ZNF664-FAM101A	+
chr13	103410422	103412422	CCDC168	-
chr13	96185164	96187164	CLDN10-AS1	-
chr13	99737976	99739976	DOCK9-AS2	+
chr13	114566076	114568076	GAS6	-
chr13	114566149	114568149	GAS6-AS2	+
chr13	31735158	31737158	HSPH1	-
chr13	111364609	111366609	ING1	+
chr13	30947051	30949051	LINC00426	-
chr13	100228365	100230365	LINC01039	+
chr13	91144541	91146541	LINC01049	+
chr13	80139861	80141861	LINC01068	+
chr13	20675839	20677839	LINC01072	+
chr13	97873549	97875549	MBNL2	+
chr13	33001315	33003315	N4BP2L1	-
chr13	41884340	41886340	NAA16	+
chr13	80054366	80056366	NDFIP2-AS1	-
chr13	67803468	67805468	PCDH9	-
chr13	27843463	27845463	RASL11A	+
chr13	44946977	44948977	SERP2	+
chr13	50745153	50747153	ST13P4	+
chr13	53225830	53227830	SUGT1	+
chr13	108920976	108922976	TNFSF13B	+
chr13	45010390	45012390	TSC22D1	-
chr13	31190829	31192829	USPL1	+
chr14	71000732	71002732	ADAM20	-
chr14	77923372	77925372	AHSA1	+
chr14	64931216	64933216	AKAP5	+
chr14	21151335	21153335	ANG	+
chr14	68085578	68087578	ARG2	+
chr14	32545494	32547494	ARHGAP5	+
chr14	50558361	50560361	C14orf183	-
chr14	24422406	24424406	DHRS4-AS1	-
chr14	73359824	73361824	DPF3	-
chr14	103799338	103801338	EIF5	+
chr14	65878447	65880447	FUT8	+
chr14	65878335	65880335	FUT8-AS1	-
chr14	95235499	95237499	GSC	-
chr14	62214807	62216807	HIF1A-AS2	-
chr14	102552512	102554512	HSP90AA1	-
chr14	77494042	77496042	IRF2BPL	-
chr14	74959422	74961422	ISCA2	+
chr14	75894059	75896059	JDP2	+
chr14	102195773	102197773	LINC00239	+
chr14	75760106	75762106	LINC01220	+
chr14	65688065	65690065	LOC100128233	-
chr14	70233430	70235430	LOC100289511	-
chr14	31358014	31360014	LOC100506071	-
chr14	77541534	77543534	LOC102724190	-
chr14	77506391	77508391	LOC283575	+
chr14	37666117	37668117	MIPOL1	+
chr14	102770537	102772537	MOK	-
chr14	77888399	77890399	NOXRED1	-
chr14	20610894	20612894	OR4N5	+
chr14	75421467	75423467	PGF	-
chr14	102227134	102229134	PPP2R5C	+
chr14	23387664	23389664	PRMT5-AS1	+
chr14	23351431	23353431	REM2	+
chr14	21270036	21272036	RNASE1	-
chr14	77842761	77844761	SAMD15	+
chr14	61189852	61191852	SIX4	-
chr14	37640865	37642865	SLC25A21	-
chr14	37640230	37642230	SLC25A21-AS1	+
chr14	23622659	23624659	SLC7A8	-
chr14	70232833	70234833	SRSF5	+
chr14	25518095	25520095	STXBP6	-
chr14	24673925	24675925	TSSK4	+
chr14	77922983	77924983	VIPAS39	-
chr14	69259631	69261631	ZFP36L1	-
chr15	43621553	43623553	ADAL	+
chr15	58357121	58359121	ALDH1A2	-
chr15	74832547	74834547	ARID3B	+
chr15	98502932	98504932	ARRDC4	+
chr15	40544110	40546110	C15orf56	-
chr15	40856256	40858256	C15orf57	-
chr15	55699722	55701722	C15orf65	+
chr15	43476465	43478465	CCNDBP1	+
chr15	41244635	41246635	CHAC1	+
chr15	78856861	78858861	CHRNA5	+
chr15	66083631	66085631	DENND4A	-
chr15	35837395	35839395	DPH6-AS1	+
chr15	45414241	45416241	DUOXA1	-
chr15	43512323	43514323	EPB42	-
chr15	82554151	82556151	FAM154B	+
chr15	91426664	91428664	FES	+
chr15	91410821	91412821	FURIN	+
chr15	50646605	50648605	GABPB1	-
chr15	50557162	50559162	HDC	-
chr15	83620476	83622476	HOMER2	-
chr15	44091618	44093618	HYPK	+
chr15	75931664	75933664	IMP3	-
chr15	76628064	76630064	ISL2	+
chr15	40696685	40698685	IVD	+
chr15	86337189	86339189	KLHL25	-
chr15	57591562	57593562	LINC00926	+
chr15	93425072	93427072	LINC01578	+
chr15	45020185	45022185	LOC100419583	+
chr15	52215317	52217317	LOC100422556	-
chr15	86300956	86302956	LOC101929679	-
chr15	95397591	95399591	LOC440311	+
chr15	42840002	42842002	LRRC57	-
chr15	43808805	43810805	MAP1A	+
chr15	90293540	90295540	MESP1	-
chr15	90318588	90320588	MESP2	+
chr15	82337484	82339484	MEX3B	-
chr15	40986303	40988303	RAD51-AS1	-
chr15	41165487	41167487	RHOV	-
chr15	63448741	63450741	RPS27L	-
chr15	90727151	90729151	SEMA4B	+
chr15	74725001	74727001	SEMA7A	-
chr15	44083173	44085173	SERF2-C15ORF63	+
chr15	44091295	44093295	SERINC4	-
chr15	84114979	84116979	SH3GL3	+
chr15	50473392	50475392	SLC27A2	+
chr15	42786503	42788503	SNAP23	+
chr15	45925937	45927937	SQRDL	+
chr15	40330389	40332389	SRP14	-
chr15	40330511	40332511	SRP14-AS1	+
chr15	80214112	80216112	ST20-AS1	+
chr15	99644285	99646285	SYNM	+
chr15	43593453	43595453	TGM7	-
chr15	90117817	90119817	TICRR	+
chr15	43801707	43803707	TP53BP1	-
chr15	63339635	63341635	TPM1	+
chr15	45027559	45029559	TRIM69	+
chr15	74752529	74754529	UBL7	-
chr15	43397286	43399286	UBR1	-
chr15	42782395	42784395	ZNF106	-
chr15	64790618	64792618	ZNF609	+
chr16	70322412	70324412	AARS	-
chr16	46602009	46604009	ANKRD26P1	-
chr16	10478911	10480911	ATF7IP2	+
chr16	87984037	87986037	BANP	+
chr16	89042504	89044504	CBFA2T3	-
chr16	3084542	3086542	CCDC64B	-
chr16	30365682	30367682	CD2BP2	-
chr16	3061456	3063456	CLDN9	+
chr16	21313457	21315457	CRYM	-
chr16	21311169	21313169	CRYM-AS1	+
chr16	30906927	30908927	CTF1	+
chr16	21169762	21171762	DNAH3	-
chr16	3701939	3703939	DNASE1	+
chr16	57727712	57729712	DRC7	+
chr16	23567696	23569696	EARS2	-
chr16	23723821	23725821	ERN2	-
chr16	70284833	70286833	EXOSC6	-
chr16	30933590	30935590	FBXL19-AS1	-
chr16	56224250	56226250	GNAO1	+
chr16	19895151	19897151	GPRC5B	-
chr16	225649	227649	HBA1	+
chr16	221845	223845	HBA2	+
chr16	229332	231332	HBQ1	+
chr16	201853	203853	HBZ	+
chr16	56965001	56967001	HERPUD1	+
chr16	27437578	27439578	IL21R	+
chr16	85060356	85062356	KIAA0513	+
chr16	3013216	3015216	KREMEN2	+
chr16	89224627	89226627	LINC00304	+
chr16	34739840	34741840	LOC100130700	-
chr16	68048814	68050814	LOC100131303	-
chr16	88796587	88798587	LOC100289580	+
chr16	48388595	48390595	LOC100507577	+
chr16	87811754	87813754	LOC102724467	-
chr16	89231790	89233790	LOC400558	+
chr16	89983286	89985286	MC1R	+
chr16	3305627	3307627	MEFV	-
chr16	48343528	48345528	MIR5095	+
chr16	74733789	74735789	MLKL	-
chr16	56715381	56717381	MT1X	+
chr16	56641477	56643477	MT2A	+
chr16	46781221	46783221	MYLK3	-
chr16	615994	617994	NHLRC4	+
chr16	187697	189697	NPRL3	-
chr16	2068520	2070520	NPW	+
chr16	2520499	2522499	NTN3	+
chr16	50185828	50187828	PAPD5	+
chr16	3018342	3020342	PAQR4	+
chr16	57317584	57319584	PLLP	-
chr16	29822408	29824408	PRRT2	+
chr16	2003679	2005679	RPL3L	-
chr16	66958439	66960439	RRAD	-
chr16	30456296	30458296	SEPHS2	-
chr16	87902100	87904100	SLC7A5	-
chr16	68481409	68483409	SMPD3	-
chr16	88728780	88730780	SNAI3-AS1	+
chr16	21359683	21361683	SNX29P1	+
chr16	11349039	11351039	SOCS1	-
chr16	21168697	21170697	TMEM159	+
chr16	31579845	31581845	YBX3P1	-
chr16	88519013	88521013	ZFPM1	+
chr16	2879172	2881172	ZG16B	+
chr16	3164599	3166599	ZNF205-AS1	-
chr16	88492878	88494878	ZNF469	+
chr16	30545194	30547194	ZNF747	-
chr17	74448432	74450432	AANAT	+
chr17	73974515	73976515	ACOX1	-
chr17	6898383	6900383	ALOX12	+
chr17	41002200	41004200	AOC3	+
chr17	30477590	30479590	ARGFXP2	-
chr17	42247073	42249073	ASB16	+
chr17	34086915	34088915	C17orf50	+
chr17	80407707	80409707	C17orf62	-
chr17	54910256	54912256	C17orf67	-
chr17	59488111	59490111	C17orf82	+
chr17	259117	261117	C17orf97	+
chr17	77029380	77031380	C1QTNF1	+
chr17	48637428	48639428	CACNA1G	+
chr17	40832845	40834845	CCR10	-
chr17	71307143	71309143	CDC42EP4	-
chr17	73995986	73997986	CDK3	+
chr17	7787122	7789122	CHD3	+
chr17	40949743	40951743	COA3	-
chr17	48278000	48280000	COL1A1	-
chr17	46114168	46116168	COPZ2	-
chr17	28704941	28706941	CPD	+
chr17	7760063	7762063	CYB5D1	+
chr17	54910459	54912459	DGKE	+
chr17	27229089	27231089	DHRS13	-
chr17	40168183	40170183	DNAJC7	-
chr17	45400326	45402326	EFCAB13	+
chr17	77070018	77072018	ENGASE	+
chr17	48609047	48611047	EPN3	+
chr17	27181042	27183042	ERAL1	+
chr17	47840518	47842518	FAM117A	-
chr17	79790170	79792170	FAM195B	-
chr17	73936119	73938119	FBF1	-
chr17	21903061	21905061	FLJ36000	+
chr17	47922271	47924271	FLJ45513	+
chr17	27223715	27225715	FLOT2	-
chr17	26849958	26851958	FOXN1	+
chr17	7144753	7146753	GABARAP	-
chr17	79761007	79763007	GCGR	+
chr17	38073903	38075903	GSDMB	-
chr17	40336470	40338470	HCRT	-
chr17	43223683	43225683	HEXIM1	+
chr17	43236540	43238540	HEXIM2	+
chr17	72965783	72967783	HID1-AS1	+
chr17	48248837	48250837	HILS1	-
chr17	46620712	46622712	HOXB-AS1	+
chr17	46607272	46609272	HOXB1	-
chr17	46621393	46623393	HOXB2	-
chr17	46702835	46704835	HOXB9	-
chr17	14203366	14205366	HS3ST3B1	+
chr17	40273755	40275755	HSPB9	+
chr17	41157741	41159741	IFI35	+
chr17	26661515	26663515	IFT20	-
chr17	4899905	4901905	INCA1	-
chr17	1419182	1421182	INPP5K	-
chr17	74721881	74723881	JMJD6	-
chr17	40272382	40274382	KAT2A	-
chr17	68099985	68101985	KCNJ16	+
chr17	7254207	7256207	KCTD11	+
chr17	38977863	38979863	KRT10	-
chr17	25798035	25800035	KSR1	+
chr17	8126361	8128361	LINC00324	-
chr17	39709747	39711747	LINC00974	-
chr17	20977868	20979868	LINC01563	+
chr17	79358160	79360160	LOC100130370	-
chr17	48291054	48293054	LOC101927230	+
chr17	49413075	49415075	LOC440446	+
chr17	56314786	56316786	LPO	+
chr17	72208460	72210460	MGC16275	-
chr17	55332930	55334930	MSI2	+
chr17	54961274	54963274	MTVR2	-
chr17	80415539	80417539	NARF	+
chr17	40171086	40173086	NKIRAS2	+
chr17	79859071	79861071	NPB	+
chr17	38082884	38084884	ORMDL3	-
chr17	79622607	79624607	PDE6G	-
chr17	15163161	15165161	PMP22	-
chr17	37823705	37825705	PNMT	+
chr17	79791926	79793926	PPP1R27	-
chr17	64297925	64299925	PRKCA	+
chr17	26552588	26554588	PYY2	+
chr17	74302761	74304761	QRICH2	-
chr17	17398709	17400709	RASD1	-
chr17	47784313	47786313	SLC35B1	-
chr17	57286370	57288370	SMG8	+
chr17	74638920	74640920	ST6GALNAC1	-
chr17	59476256	59478256	TBX2	+
chr17	73974297	73976297	TEN1	+
chr17	73974297	73976297	TEN1-CDK3	+
chr17	53808482	53810482	TMEM100	-
chr17	7257496	7259496	TMEM95	+
chr17	26645120	26647120	TMEM97	+
chr17	38974436	38976436	TMEM99	+
chr17	7460608	7462608	TNFSF13	+
chr17	54990409	54992409	TRIM25	-
chr17	79603196	79605196	TSPAN10	+
chr17	16283654	16285654	UBB	+
chr17	33473835	33475835	UNC45B	+
chr17	58468586	58470586	USP32	-
chr17	73850501	73852501	WBP2	-
chr17	44895126	44897126	WNT3	-
chr18	19283766	19285766	ABHD3	-
chr18	43752987	43754987	C18orf25	+
chr18	2846027	2848027	EMILIN2	+
chr18	71813999	71815999	FBXO15	-
chr18	55252969	55254969	FECH	-
chr18	19747929	19749929	GATA6-AS1	-
chr18	44675871	44677871	HDHD2	-
chr18	22039592	22041592	HRH4	+
chr18	44525786	44527786	KATNAL2	+
chr18	9135718	9137718	NDUFV2-AS1	-
chr18	57566191	57568191	PMAIP1	+
chr18	108064	110064	ROCK1P1	+
chr18	47900391	47902391	SKA1	+
chr18	46476081	46478081	SMAD7	-
chr18	53256045	53258045	TCF4	-
chr18	72921709	72923709	TSHZ1	+
chr18	9884722	9886722	TXNDC2	+
chr18	9912954	9914954	VAPA	+
chr19	11688801	11690801	ACP5	-
chr19	3760673	3762673	APBA3	-
chr19	45408277	45410277	APOE	+
chr19	12862406	12864406	BEST2	+
chr19	17515457	17517457	BST2	-
chr19	10958105	10960105	C19orf38	+
chr19	51892828	51894828	C19orf84	-
chr19	47812103	47814103	C5AR1	+
chr19	49148451	49150451	CA11	-
chr19	48757931	48759931	CARD8-AS1	+
chr19	11545603	11547603	CCDC151	-
chr19	10513271	10515271	CDC37	-
chr19	33461935	33463935	CEP89	-
chr19	19648073	19650073	CILP2	+
chr19	1269259	1271259	CIRBP-AS1	-
chr19	11648578	11650578	CNN1	+
chr19	1025273	1027273	CNN2	+
chr19	40731597	40733597	CNTD2	-
chr19	18716660	18718660	CRLF1	-
chr19	49139807	49141807	DBP	-
chr19	42720944	42722944	DEDD2	-
chr19	49435938	49437938	DHDH	+
chr19	46712498	46714498	DKFZp434J0226	+
chr19	55677090	55679090	DNAAF3	-
chr19	14628371	14630371	DNAJB1	-
chr19	1285152	1287152	EFNA2	+
chr19	40029838	40031838	EID2	-
chr19	38892774	38894774	FAM98C	+
chr19	39522236	39524236	FBXO27	-
chr19	49467565	49469565	FTL	+
chr19	49257647	49259647	FUT1	-
chr19	5869551	5871551	FUT5	-
chr19	2475122	2477122	GADD45B	+
chr19	1400569	1402569	GAMT	-
chr19	18495967	18497967	GDF15	+
chr19	2701746	2703746	GNG7	-
chr19	19372596	19374596	HAPLN4	-
chr19	588892	590892	HCN2	+
chr19	36392381	36394381	HCST	+
chr19	1066164	1068164	HMHA1	+
chr19	35596175	35598175	HPN-AS1	-
chr19	49338934	49340934	HSD17B14	-
chr19	39738496	39740496	IFNL4	-
chr19	55880831	55882831	IL11	-
chr19	49249166	49251166	IZUMO1	-
chr19	2255422	2257422	JSRP1	-
chr19	18391466	18393466	JUND	-
chr19	8407146	8409146	KANK3	-
chr19	55234951	55236951	KIR3DL3	+
chr19	16434650	16436650	KLF2	+
chr19	51326043	51328043	KLK1	-
chr19	51471047	51473047	KLK6	-
chr19	11199037	11201037	LDLR	+
chr19	35625178	35627178	LGI4	-
chr19	49519347	49521347	LHB	-
chr19	51890210	51892210	LIM2	-
chr19	16143929	16145929	LINC00905	+
chr19	52096633	52098633	LINC01530	-
chr19	2307156	2309156	LINGO3	-
chr19	1821087	1823087	LOC100288123	+
chr19	14246963	14248963	LOC100507373	+
chr19	49521741	49523741	LOC101059948	-
chr19	14182820	14184820	LOC113230	+
chr19	13212974	13214974	LYL1	-
chr19	42346794	42348794	LYPD4	-
chr19	49221976	49223976	MAMSTR	-
chr19	39107675	39109675	MAP4K1	-
chr19	54692733	54694733	MBOAT7	-
chr19	51319936	51321936	MGC45922	+
chr19	41280281	41282281	MIA	+
chr19	41280441	41282441	MIA-RAB4B	+
chr19	4768116	4770116	MIR7-3HG	+
chr19	3761664	3763664	MRPL54	+
chr19	1353975	1355975	MUM1	+
chr19	17529655	17531655	MVB12A	+
chr19	59069552	59071552	MZF1-AS1	+
chr19	13987062	13989062	NANOS3	+
chr19	50867931	50869931	NAPSA	-
chr19	5822817	5824817	NRTN	+
chr19	49402306	49404306	NUCB1	+
chr19	2268484	2270484	OAZ1	+
chr19	48613109	48615109	PLA2G4C	-
chr19	49370884	49372884	PLEKHA4	-
chr19	46973820	46975820	PNMAL1	-
chr19	14063204	14065204	PODNL1	-
chr19	49374648	49376648	PPP1R15A	+
chr19	47219384	47221384	PRKD2	-
chr19	7938326	7940326	PRR36	-
chr19	6374860	6376860	PSPN	-
chr19	14585174	14587174	PTGER1	-
chr19	50353415	50355415	PTOV1	+
chr19	50353933	50355933	PTOV1-AS1	-
chr19	41283123	41285123	RAB4B	+
chr19	5977320	5979320	RANBP3	-
chr19	50142400	50144400	RRAS	-
chr19	49140295	49142295	SEC1P	+
chr19	48280841	48282841	SEPW1	+
chr19	41081756	41083756	SHKBP1	+
chr19	39389463	39391463	SIRT2	-
chr19	19173802	19175802	SLC25A42	+
chr19	49108999	49110999	SPACA4	+
chr19	49121789	49123789	SPHK2	+
chr19	44115252	44117252	SRRM5	+
chr19	39693906	39695906	SYCN	-
chr19	1651328	1653328	TCF3	-
chr19	14639378	14641378	TECR	+
chr19	19383074	19385074	TM6SF2	-
chr19	54675944	54677944	TMC4	-
chr19	19248310	19250310	TMEM161A	-
chr19	2388783	2390783	TMPRSS9	+
chr19	55668100	55670100	TNNI3	-
chr19	54694064	54696064	TSEN34	+
chr19	50265515	50267515	TSKS	-
chr19	49400996	49402996	TULP2	-
chr19	36156417	36158417	UPK1A	+
chr19	12779465	12781465	WDR83OS	-
chr19	36202829	36204829	ZBTB32	+
chr19	9472695	9474695	ZNF177	+
chr19	37095206	37097206	ZNF382	+
chr19	11876814	11878814	ZNF441	+
chr19	12475475	12477475	ZNF442	-
chr2	219133932	219135932	AAMP	-
chr2	169886833	169888833	ABCB11	-
chr2	223724731	223726731	ACSL3	+
chr2	61403554	61405554	AHSA2	+
chr2	39145503	39147503	ARHGEF33	+
chr2	220377891	220379891	ASIC4	+
chr2	111877490	111879490	BCL2L11	+
chr2	28112981	28114981	BRE-AS1	-
chr2	200819039	200821039	C2orf47	+
chr2	47381517	47383517	C2orf61	-
chr2	197674000	197676000	C2orf66	-
chr2	202046620	202048620	CASP10	+
chr2	131098956	131100956	CCDC115	-
chr2	27850745	27852745	CCDC121	-
chr2	62114806	62116806	CCT4	-
chr2	37898342	37900342	CDC42EP3	-
chr2	169311758	169313758	CERS6	+
chr2	169641939	169643939	CERS6-AS1	-
chr2	53993928	53995928	CHAC2	+
chr2	122406052	122408052	CLASP1	-
chr2	201728284	201730284	CLK1	-
chr2	7004950	7006950	CMPK2	-
chr2	136872813	136874813	CXCR4	-
chr2	10219538	10221538	CYS1	-
chr2	136741745	136743745	DARS-AS1	+
chr2	220143039	220145039	DNAJB2	+
chr2	183942286	183944286	DUSP19	+
chr2	172543181	172545181	DYNC1I2	+
chr2	56150298	56152298	EFEMP1	-
chr2	37383190	37385190	EIF2AK2	-
chr2	73143603	73145603	EMX1	+
chr2	119604759	119606759	EN1	-
chr2	114333958	114335958	FAM138B	+
chr2	97559899	97561899	FAM178B	-
chr2	68693390	68695390	FBXO48	-
chr2	28616539	28618539	FLJ31356	-
chr2	113400757	113402757	FLJ42351	-
chr2	202898309	202900309	FZD7	+
chr2	242715239	242717239	GAL3ST2	+
chr2	38892051	38894051	GALM	+
chr2	70055817	70057817	GMCL1	+
chr2	241374114	241376114	GPC1	+
chr2	27850862	27852862	GPN1	+
chr2	10090791	10092791	GRHL1	+
chr2	197663492	197665492	GTF3C3	-
chr2	191183771	191185771	HIBCH	-
chr2	138720807	138722807	HNMT	+
chr2	198363640	198365640	HSPD1	-
chr2	198363720	198365720	HSPE1	+
chr2	198363720	198365720	HSPE1-MOB4	+
chr2	9613669	9615669	IAH1	+
chr2	8821112	8823112	ID2	+
chr2	8820993	8822993	ID2-AS1	-
chr2	209118867	209120867	IDH1	-
chr2	209118956	209120956	IDH1-AS1	+
chr2	27711678	27713678	IFT172	-
chr2	211035051	211037051	KANSL1L	-
chr2	20250789	20252789	LAPTM4A	-
chr2	30453396	30455396	LBH	+
chr2	74728743	74730743	LBX2-AS1	+
chr2	136593750	136595750	LCT	-
chr2	97404813	97406813	LMAN2L	-
chr2	70351448	70353448	LOC100133985	-
chr2	98088620	98090620	LOC100506076	-
chr2	98090049	98092049	LOC100506123	-
chr2	179277385	179279385	LOC101927027	+
chr2	97583842	97585842	LOC101927053	+
chr2	42159863	42161863	LOC101929723	-
chr2	11017392	11019392	LOC101929733	+
chr2	64833445	64835445	LOC339807	+
chr2	160470804	160472804	LOC643072	+
chr2	33171368	33173368	LTBP1	+
chr2	99916639	99918639	LYG1	-
chr2	27192238	27194238	MAPRE3	+
chr2	9142876	9144876	MBOAT2	-
chr2	66659602	66661602	MEIS1-AS3	-
chr2	112655190	112657190	MERTK	+
chr2	179245804	179247804	MIR548N	+
chr2	99796492	99798492	MITD1	-
chr2	174145764	174147764	MLK7-AS1	-
chr2	198380021	198382021	MOB4	+
chr2	86425555	86427555	MRPL35	+
chr2	70141172	70143172	MXD1	+
chr2	203129514	203131514	NOP58	+
chr2	110961639	110963639	NPHP1	-
chr2	179058207	179060207	OSBPL6	+
chr2	26699910	26701910	OTOF	-
chr2	70313584	70315584	PCBP1	+
chr2	70484230	70486230	PCYOX1	+
chr2	114299267	114301267	PGM5P4-AS1	-
chr2	46843251	46845251	PIGF	-
chr2	241395117	241397117	PP14571	-
chr2	68478651	68480651	PPP3R1	-
chr2	95939200	95941200	PROM2	+
chr2	55508454	55510454	PRORSD1P	+
chr2	25015251	25017251	PTRHD1	-
chr2	178976181	178978181	RBM45	+
chr2	227699670	227701670	RHBDD1	+
chr2	7057813	7059813	RNF144A-AS1	-
chr2	7016795	7018795	RSAD2	+
chr2	55276734	55278734	RTN4	-
chr2	128457596	128459596	SFT2D3	+
chr2	113402433	113404433	SLC20A1	+
chr2	55843860	55845860	SMEK2	-
chr2	231083827	231085827	SP110	-
chr2	171570856	171572856	SP5	+
chr2	175198820	175200820	SP9	+
chr2	201170355	201172355	SPATS2L	+
chr2	29032699	29034699	SPDYA	+
chr2	73113511	73115511	SPR	+
chr2	86115157	86117157	ST3GAL5	-
chr2	86115402	86117402	ST3GAL5-AS1	+
chr2	37414690	37416690	SULT6B1	-
chr2	120188445	120190445	TMEM37	+
chr2	218807796	218809796	TNS1	-
chr2	12855997	12857997	TRIB2	+
chr2	178482694	178484694	TTC30A	-
chr2	238874586	238876586	UBE2F	+
chr2	238874586	238876586	UBE2F-SCLY	+
chr2	68383678	68385678	WDR92	-
chr2	61764418	61766418	XPO1	-
chr2	145276958	145278958	ZEB2	-
chr2	145276180	145278180	ZEB2-AS1	+
chr20	25037818	25039818	ACSS1	-
chr20	33463327	33465327	ACSS2	+
chr20	32253303	32255303	ACTL10	+
chr20	32249091	32251091	C20orf144	+
chr20	58629979	58631979	C20orf197	+
chr20	48806119	48808119	CEBPB	+
chr20	48807606	48809606	CEBPB-AS1	-
chr20	61991748	61993748	CHRNA4	-
chr20	54932982	54934982	FAM210B	+
chr20	49307067	49309067	FAM65C	-
chr20	42938889	42940889	FITM2	-
chr20	61050026	61052026	GATA5	-
chr20	5590672	5592672	GPCPD1	-
chr20	33421265	33423265	HMGB3P1	-
chr20	21105623	21107623	KIZ	+
chr20	48908256	48910256	LINC01270	+
chr20	45946245	45948245	LOC100131496	+
chr20	25833657	25835657	LOC101926935	-
chr20	5489648	5491648	LOC101929207	-
chr20	22400281	22402281	LOC284788	-
chr20	32261264	32263264	NECAB3	-
chr20	31171875	31173875	NOL4L	-
chr20	42838546	42840546	OSER1	-
chr20	49347080	49349080	PARD6B	+
chr20	56135136	56137136	PCK1	+
chr20	32581173	32583173	RALY-AS1	-
chr20	34541548	34543548	SCAND1	-
chr20	44461469	44463469	SNX21	+
chr20	55903830	55905830	SPO11	+
chr20	36792700	36794700	TGM2	-
chr20	44454953	44456953	TNNC2	-
chr20	39656461	39658461	TOP1	+
chr20	44005957	44007957	TP53TG5	-
chr20	62495580	62497580	TPD52L2	+
chr20	43103525	43105525	TTPAL	+
chr20	62583736	62585736	UCKL1-AS1	+
chr20	56194632	56196632	ZBP1	-
chr20	25676540	25678540	ZNF337	-
chr21	15351765	15353765	ANKRD20A11P	-
chr21	44495040	44497040	CBS	-
chr21	45681099	45683099	DNMT3L	-
chr21	41754010	41756010	DSCAM-AS1	+
chr21	39492454	39494454	DSCR4	-
chr21	39492544	39494544	DSCR8	+
chr21	47574481	47576481	FTCD	-
chr21	45659887	45661887	ICOSLG	-
chr21	34637565	34639565	IL10RB-AS1	-
chr21	35551977	35553977	LINC00310	+
chr21	44868903	44870903	LINC00319	+
chr21	35302515	35304515	LINC00649	+
chr21	34429134	34431134	LINC00945	+
chr21	47391883	47393883	LOC101928796	+
chr21	16014428	16016428	LOC388813	-
chr21	35320229	35322229	LOC400863	+
chr21	47647738	47649738	LSS	-
chr21	35444822	35446822	MRPS6	+
chr21	44393619	44395619	PKNOX1	+
chr21	15953522	15955522	SAMSN1-AS1	+
chr21	40816796	40818796	SH3BGR	+
chr21	35444822	35446822	SLC5A3	+
chr21	33030934	33032934	SOD1	+
chr21	33956845	33958845	TCP10L	-
chr21	45936097	45938097	TSPEAR-AS2	+
chr21	40751212	40753212	WRB	+
chr22	18256261	18258261	BID	-
chr22	37583330	37585330	C1QTNF6	-
chr22	24104207	24106207	C22orf15	+
chr22	24406819	24408819	CABIN1	+
chr22	29167661	29169661	CCDC117	+
chr22	17746623	17748623	CECR3	-
chr22	41635935	41637935	CHADL	-
chr22	24109159	24111159	CHCHD10	-
chr22	27016927	27018927	CRYBA4	+
chr22	24180199	24182199	DERL3	-
chr22	39051634	39053634	FAM227A	-
chr22	32870223	32872223	FBXO7	+
chr22	30959876	30961876	GAL3ST1	-
chr22	24383311	24385311	GSTT1	-
chr22	24400899	24402899	GSTTP2	-
chr22	38200113	38202113	H1F0	+
chr22	39095459	39097459	JOSD1	-
chr22	18259055	18261055	LINC00528	+
chr22	21310379	21312379	LOC101928891	+
chr22	18070958	18072958	LOC101929372	-
chr22	27052445	27054445	MIAT	+
chr22	18388652	18390652	MICAL3	-
chr22	36783112	36785112	MYH9	-
chr22	50945644	50947644	NCAPH2	+
chr22	44419156	44421156	PARVB	+
chr22	22306250	22308250	PPM1F	-
chr22	18922964	18924964	PRODH	-
chr22	41681255	41683255	RANGAP1	-
chr22	31555137	31557137	RNF185	+
chr22	42895584	42897584	SERHL	+
chr22	42948867	42950867	SERHL2	+
chr22	40765565	40767565	SGSM3	+
chr22	21212291	21214291	SNAP29	+
chr22	42228082	42230082	SREBF2	+
chr22	41252012	41254012	ST13	-
chr22	26985089	26987089	TPST2	-
chr22	28314363	28316363	TTC28-AS1	+
chr22	36876687	36878687	TXN2	-
chr22	24095630	24097630	VPREB3	-
chr22	41252084	41254084	XPNPEP3	+
chr22	22873624	22875624	ZNF280A	-
chr3	43731374	43733374	ABHD5	+
chr3	132317980	132319980	ACKR4	+
chr3	169486683	169488683	ACTRT3	-
chr3	125654887	125656887	ALG1L	-
chr3	129799673	129801673	ALG1L2	+
chr3	134203831	134205831	ANAPC13	-
chr3	48955818	48957818	ARIH2OS	-
chr3	141594469	141596469	ATP1B3	+
chr3	130611904	130613904	ATP2C1	+
chr3	28389618	28391618	AZI2	-
chr3	187453285	187455285	BCL6	-
chr3	42813745	42815745	CCDC13	-
chr3	134204046	134206046	CEP63	+
chr3	32725636	32727636	CNOT10	+
chr3	130063358	130065358	COL6A5	+
chr3	48631593	48633593	COL7A1	-
chr3	194071057	194073057	CPN2	-
chr3	98311455	98313455	CPOX	-
chr3	97539883	97541883	CRYBG3	+
chr3	129146494	129148494	EFCAB12	-
chr3	40350172	40352172	EIF1B	+
chr3	37033795	37035795	EPM2AIP1	-
chr3	194405621	194407621	FAM43A	+
chr3	13589624	13591624	FBLN2	+
chr3	99594047	99596047	FILIP1L	-
chr3	138664982	138666982	FOXL2	-
chr3	180629233	180631233	FXR1	+
chr3	71802200	71804200	GPR27	+
chr3	141496042	141498042	GRK7	+
chr3	160116320	160118320	IFT80	-
chr3	136675706	136677706	IL20RB	+
chr3	128879073	128881073	ISY1	-
chr3	67047726	67049726	KBTBD8	+
chr3	49208017	49210017	KLHDC8B	+
chr3	72199407	72201407	LINC00870	+
chr3	72148606	72150606	LINC00877	-
chr3	156839791	156841791	LINC00880	-
chr3	156806669	156808669	LINC00881	+
chr3	195868506	195870506	LINC00885	+
chr3	178135988	178137988	LINC01014	+
chr3	169683522	169685522	LOC100128164	-
chr3	142719309	142721309	LOC100289361	-
chr3	128589384	128591384	LOC653712	-
chr3	46607040	46609040	LRRC2	-
chr3	46597887	46599887	LRRC2-AS1	+
chr3	51421667	51423667	MANF	+
chr3	151986415	151988415	MBNL1-AS1	-
chr3	196728776	196730776	MFI2-AS1	+
chr3	69787585	69789585	MITF	+
chr3	37034267	37036267	MLH1	+
chr3	154796435	154798435	MME	+
chr3	23957537	23959537	NKIRAS1	-
chr3	193309932	193311932	OPA1	+
chr3	8810300	8812300	OXTR	-
chr3	142681899	142683899	PAQR9-AS1	+
chr3	52278808	52280808	PPM1M	+
chr3	9988087	9990087	PRRT3-AS1	+
chr3	133613691	133615691	RAB6B	-
chr3	196229639	196231639	RNF168	-
chr3	141456050	141458050	RNF7	+
chr3	77088293	77090293	ROBO2	+
chr3	46538484	46540484	RTP3	+
chr3	72494774	72496774	RYBP	-
chr3	53924989	53926989	SELK	-
chr3	20214735	20216735	SGOL1-AS1	+
chr3	15373136	15375136	SH3BP5	-
chr3	155571248	155573248	SLC33A1	-
chr3	196241237	196243237	SMCO1	-
chr3	133463976	133465976	TF	+
chr3	9438174	9440174	THUMPD3-AS1	-
chr3	99903667	99905667	TMEM30C	+
chr3	171177197	171179197	TNIK	-
chr3	48600201	48602201	UCN2	-
chr3	179369932	179371932	USP13	+
chr3	21446217	21448217	VENTXP7	+
chr3	167370289	167372289	WDR49	-
chr4	87927152	87929152	AFF1	+
chr4	186316839	186318839	ANKRD37	+
chr4	122790652	122792652	BBS7	-
chr4	120220968	120222968	C4orf3	-
chr4	130016281	130018281	C4orf33	+
chr4	110623629	110625629	CASP6	-
chr4	7043728	7045728	CCDC96	-
chr4	170540671	170542671	CLCN3	+
chr4	141347815	141349815	CLGN	-
chr4	47839123	47841123	CORIN	-
chr4	74734108	74736108	CXCL1	+
chr4	76956350	76958350	CXCL11	-
chr4	41982712	41984712	DCAF4L1	+
chr4	75173186	75175186	EPGN	+
chr4	175204402	175206402	FBXO8	-
chr4	153863134	153865134	FHDC1	+
chr4	144479624	144481624	GUSBP5	+
chr4	145060904	145062904	GYPA	-
chr4	144939498	144941498	GYPB	-
chr4	144825716	144827716	GYPE	-
chr4	100870512	100872512	H2AFZ	-
chr4	174450378	174452378	HAND2	-
chr4	88243058	88245058	HSD17B13	-
chr4	128702452	128704452	HSPA4L	+
chr4	55523094	55525094	KIT	+
chr4	54458122	54460122	LNX1-AS2	+
chr4	774636	776636	LOC100129917	-
chr4	7046958	7048958	LOC100129931	-
chr4	1201750	1203750	LOC100130872	-
chr4	87855002	87857002	LOC100506746	-
chr4	129348170	129350170	LOC100507487	+
chr4	40308201	40310201	LOC101060498	+
chr4	31998000	32000000	LOC102723828	+
chr4	184424668	184426668	LOC389247	-
chr4	39480874	39482874	LOC401127	+
chr4	185767200	185769200	LOC731424	-
chr4	110768339	110770339	LRIT3	+
chr4	682230	684230	MFSD7	-
chr4	140200492	140202492	MGARP	-
chr4	6640817	6642817	MRFAP1	+
chr4	6710606	6712606	MRFAP1L1	-
chr4	166247817	166249817	MSMO1	+
chr4	4860391	4862391	MSX1	+
chr4	187475537	187477537	MTNR1A	-
chr4	164252947	164254947	NPY1R	-
chr4	88342727	88344727	NUDT9	+
chr4	135121903	135123903	PABPC4L	-
chr4	56457379	56459379	PDCL2	-
chr4	159643552	159645552	PPID	-
chr4	99181526	99183526	RAP1GDS1	+
chr4	160187997	160189997	RAPGEF2	+
chr4	40193586	40195586	RHOH	+
chr4	110353973	110355973	SEC24B-AS1	-
chr4	139162503	139164503	SLC7A11	-
chr4	144434990	144436990	SMARCA5-AS1	-
chr4	24796084	24798084	SOD3	+
chr4	1201750	1203750	SPON2	-
chr4	26861312	26863312	STIM2	+
chr4	48270814	48272814	TEC	-
chr4	106273038	106275038	TET2-AS1	-
chr4	57395774	57397774	THEGL	+
chr4	48135273	48137273	TXK	-
chr5	74906300	74908300	ANKDD1B	+
chr5	43039447	43041447	ANXA2R	-
chr5	150536443	150538443	ANXA6	-
chr5	141060800	141062800	ARAP3	-
chr5	148960134	148962134	ARHGEF37	+
chr5	53605403	53607403	ARL15	-
chr5	90678149	90680149	ARRDC3	-
chr5	90675163	90677163	ARRDC3-AS1	+
chr5	131745464	131747464	C5orf56	+
chr5	169658949	169660949	C5orf58	+
chr5	134367969	134369969	C5orf66	+
chr5	134374737	134376737	C5orf66-AS1	-
chr5	96037492	96039492	CAST	+
chr5	179106975	179108975	CBY3	-
chr5	43396366	43398366	CCL28	-
chr5	140012035	140014035	CD14	-
chr5	78984658	78986658	CMYA5	+
chr5	154237076	154239076	CNOT8	+
chr5	173314330	173316330	CPEB4	+
chr5	79378488	79380488	CTD-2201I18.1	-
chr5	139027300	139029300	CXXC5	+
chr5	139553652	139555652	CYSTM1	+
chr5	54602521	54604521	DHX29	-
chr5	172197203	172199203	DUSP1	-
chr5	95296775	95298775	ELL2	-
chr5	73936249	73938249	ENC1	-
chr5	111754279	111756279	EPB41L4A-AS2	+
chr5	172260222	172262222	ERGIC1	+
chr5	79782799	79784799	FAM151B	+
chr5	10249021	10251021	FAM173B	-
chr5	154229213	154231213	FAXDC2	-
chr5	167955581	167957581	FBLL1	+
chr5	108082522	108084522	FER	+
chr5	42992435	42994435	FLJ32255	-
chr5	180075624	180077624	FLT4	-
chr5	72743352	72745352	FOXD1	-
chr5	74062196	74064196	GFM2	-
chr5	179779315	179781315	GFPT2	-
chr5	95157577	95159577	GLRX	-
chr5	177613433	177615433	GMCL1P1	-
chr5	56468774	56470774	GPBP1	+
chr5	43312614	43314614	HMGCS1	-
chr5	132386661	132388661	HSPA4	+
chr5	137910318	137912318	HSPA9	-
chr5	55289821	55291821	IL6ST	-
chr5	61873561	61875561	IPO11-LRRC70	+
chr5	52083135	52085135	ITGA1	+
chr5	154392259	154394259	KIF4B	+
chr5	132208357	132210357	LEAP2	+
chr5	40051392	40053392	LINC00603	+
chr5	95186935	95188935	LINC01554	+
chr5	14711802	14713802	LOC100130744	+
chr5	43066073	43068073	LOC100132356	-
chr5	109217882	109219882	LOC100289673	+
chr5	43066124	43068124	LOC100506639	+
chr5	151150069	151152069	LOC100652758	-
chr5	114936851	114938851	LOC101927100	+
chr5	102876686	102878686	LOC102467212	-
chr5	149864555	149866555	LOC102546298	-
chr5	43041235	43043235	LOC153684	+
chr5	52404671	52406671	LOC257396	+
chr5	52404602	52406602	MOCS2	-
chr5	36240900	36242900	NADK2	-
chr5	43191953	43193953	NIM1K	+
chr5	14663782	14665782	OTULIN	+
chr5	131562556	131564556	P4HA2	-
chr5	141256975	141258975	PCDH1	-
chr5	140709251	140711251	PCDHGA1	+
chr5	140717326	140719326	PCDHGA2	+
chr5	52082773	52084773	PELO	+
chr5	134368964	134370964	PITX1	-
chr5	145482946	145484946	PLAC8L1	-
chr5	70670611	70672611	PMCHL2	+
chr5	139174405	139176405	PSD2	+
chr5	10440963	10442963	ROPN1L-AS1	-
chr5	132165590	132167590	SHROOM1	-
chr5	1111172	1113172	SLC12A7	-
chr5	135469579	135471579	SMAD5-AS1	-
chr5	172755506	172757506	STC2	-
chr5	140699351	140701351	TAF7	-
chr5	33439881	33441881	TARS	+
chr5	125966413	125968413	TEX43	+
chr5	114937176	114939176	TICAM2	-
chr5	133705866	133707866	UBE2B	+
chr5	76381622	76383622	ZBED3-AS1	+
chr5	850101	852101	ZDHHC11	-
chr5	43120609	43122609	ZNF131	+
chr6	3000668	3002668	ABHD16A	-
chr6	41067772	41069772	ADCY10P1	+
chr6	11778280	11780280	ADTRP	-
chr6	161694107	161696107	AGPAT4	-
chr6	161582014	161584014	AGPAT4-IT1	-
chr6	135270260	135272260	ALDH8A1	-
chr6	57036103	57038103	BAG2	+
chr6	26382438	26384438	BTN2A2	+
chr6	26420618	26422618	BTN2A3P	+
chr6	26439699	26441699	BTN3A3	+
chr6	3202294	3204294	C2-AS1	-
chr6	42109715	42111715	C6orf132	-
chr6	42857554	42859554	C6orf226	-
chr6	3007229	3009229	C6orf47	-
chr6	163833982	163835982	CAHM	-
chr6	109614505	109616505	CCDC162P	+
chr6	109702762	109704762	CD164	-
chr6	14116864	14118864	CD83	+
chr6	36645455	36647455	CDKN1A	+
chr6	84936353	84938353	CEP162	-
chr6	139694499	139696499	CITED2	-
chr6	49916157	49918157	DEFB133	-
chr6	116600282	116602282	DSE	+
chr6	56818426	56820426	DST	-
chr6	32131381	32133381	EGFL8	+
chr6	53212743	53214743	ELOVL5	-
chr6	119398812	119400812	FAM184A	-
chr6	82461428	82463428	FAM46A	-
chr6	3376239	3378239	FKBPL	-
chr6	16237810	16239810	GMPR	+
chr6	28492788	28494788	GPX5	+
chr6	42161694	42163694	GUCA1B	-
chr6	2939610	2941610	HCP5	+
chr6	44213694	44215694	HSP90AB1	+
chr6	31794512	31796512	HSPA1B	+
chr6	31781835	31783835	HSPA1L	-
chr6	15245205	15247205	JARID2	+
chr6	15247927	15249927	JARID2-AS1	-
chr6	117001366	117003366	KPNA5	+
chr6	170189168	170191168	LINC00574	+
chr6	2987200	2989200	LINC01011	+
chr6	13294818	13296818	LOC100130357	-
chr6	138188370	138190370	LOC100130476	-
chr6	57127144	57129144	LOC100506188	-
chr6	4135305	4137305	LOC100507506	+
chr6	71102904	71104904	LOC101928353	+
chr6	168642617	168644617	LOC101929420	+
chr6	139794733	139796733	LOC645434	-
chr6	52528198	52530198	LOC730101	+
chr6	43477081	43479081	LRRC73	-
chr6	2931370	2933370	LY6G5B	+
chr6	3026830	3028830	LY6G5C	-
chr6	31688511	31690511	LY6G6C	-
chr6	31680842	31682842	LY6G6E	-
chr6	36097260	36099260	MAPK13	+
chr6	52148679	52150679	MCM3	-
chr6	84139938	84141938	ME1	-
chr6	31370343	31372343	MICA	+
chr6	31464826	31466826	MICB	+
chr6	126442762	126444762	MIR5695	-
chr6	168226476	168228476	MLLT4-AS1	-
chr6	97730052	97732052	MMS22L	-
chr6	84742419	84744419	MRAP2	+
chr6	160210491	160212491	MRPL18	+
chr6	36953327	36955327	MTCH1	-
chr6	135501452	135503452	MYB	+
chr6	16128316	16130316	MYLIP	+
chr6	18121851	18123851	NHLRC1	-
chr6	709693	711693	OR10C1	+
chr6	27879174	27881174	OR2B2	-
chr6	27924018	27926018	OR2B6	+
chr6	159277664	159279664	OSTCP1	-
chr6	28248313	28250313	PGBD1	+
chr6	160220280	160222280	PNLDC1	+
chr6	150463187	150465187	PPP1R14C	+
chr6	32120775	32122775	PPT2	+
chr6	166720871	166722871	PRR18	-
chr6	2930333	2932333	PRRC2A	+
chr6	150325280	150327280	RAET1K	-
chr6	49603587	49605587	RHAG	-
chr6	53201415	53203415	RPS16P5	-
chr6	2247033	2249033	SFTA2	-
chr6	134495034	134497034	SGK1	-
chr6	44224089	44226089	SLC35B2	-
chr6	108581464	108583464	SNX3	-
chr6	158243202	158245202	SNX9	+
chr6	147524750	147526750	STXBP5-AS1	-
chr6	13327815	13329815	TBC1D7	-
chr6	85472954	85474954	TBX18	-
chr6	160209735	160211735	TCP1	-
chr6	170150638	170152638	TCTE3	-
chr6	40345162	40347162	TDRG1	+
chr6	138187324	138189324	TNFAIP3	+
chr6	116600280	116602280	TSPYL1	-
chr6	116574261	116576261	TSPYL4	-
chr6	42530759	42532759	UBR2	+
chr6	150284142	150286142	ULBP1	+
chr6	4728327	4730327	ZBTB22	-
chr6	28316690	28318690	ZKSCAN3	+
chr6	28219074	28221074	ZKSCAN4	-
chr6	28234136	28236136	ZSCAN26	+
chr6	28302911	28304911	ZSCAN31	-
chr6	116988973	116990973	ZUFSP	-
chr7	73148398	73150398	ABHD11-AS1	+
chr7	100492592	100494592	ACHE	-
chr7	150019758	150021758	ACTR3C	-
chr7	16684442	16686442	ANKMY2	-
chr7	36428411	36430411	ANLN	+
chr7	30959914	30961914	AQP1	+
chr7	150744378	150746378	ASIC3	+
chr7	97500477	97502477	ASNS	-
chr7	42950689	42952689	C7orf25	-
chr7	1176893	1178893	C7orf50	-
chr7	112578932	112580932	C7orf60	-
chr7	106300634	106302634	CCDC71L	-
chr7	75418064	75420064	CCL26	-
chr7	56118377	56120377	CCT6A	+
chr7	105602656	105604656	CDHR3	+
chr7	90031647	90033647	CLDN12	+
chr7	139207673	139209673	CLEC2L	+
chr7	101005100	101007100	COL26A1	+
chr7	129905702	129907702	CPA2	+
chr7	120627750	120629750	CPED1	+
chr7	137685847	137687847	CREB3L2	-
chr7	99424635	99426635	CYP3A43	+
chr7	99276649	99278649	CYP3A5	-
chr7	99331823	99333823	CYP3A7-CYP3A51P	-
chr7	157128709	157130709	DNAJB6	+
chr7	108209188	108211188	DNAJB9	+
chr7	73096781	73098781	DNAJC30	-
chr7	29723769	29725769	DPY19L2P3	+
chr7	6097860	6099860	EIF2AK1	-
chr7	64466124	64468124	ERV3-1	-
chr7	559027	561027	FLJ44511	+
chr7	128469482	128471482	FLNC	+
chr7	27701620	27703620	HIBADH	-
chr7	27169399	27171399	HOXA4	-
chr7	75930874	75932874	HSPB1	+
chr7	50342678	50344678	IKZF1	+
chr7	120589816	120591816	ING3	+
chr7	155088485	155090485	INSIG1	+
chr7	123173718	123175718	IQUB	-
chr7	16249110	16251110	ISPD-AS1	+
chr7	139876060	139878060	JHDM1D-AS1	+
chr7	139875741	139877741	KDM7A	-
chr7	142658503	142660503	KEL	-
chr7	104653636	104655636	KMT2E	+
chr7	104653588	104655588	KMT2E-AS1	-
chr7	107642804	107644804	LAMB1	-
chr7	107769801	107771801	LAMB4	-
chr7	104630612	104632612	LINC01004	-
chr7	47660536	47662536	LINC01447	+
chr7	7135417	7137417	LOC100131257	-
chr7	96292650	96294650	LOC100506136	-
chr7	90024605	90026605	LOC101409256	+
chr7	1199009	1201009	LOC101927021	+
chr7	100659889	100661889	LOC102724094	-
chr7	150019295	150021295	LRRC61	+
chr7	99723319	99725319	MBLAC1	+
chr7	1498109	1500109	MICALL2	-
chr7	140395877	140397877	NDUFB2-AS1	-
chr7	99473656	99475656	OR2AE1	-
chr7	142723219	142725219	OR9A2	-
chr7	141617675	141619675	OR9A4	+
chr7	100198881	100200881	PCOLCE	+
chr7	558481	560481	PDGFA	-
chr7	56159689	56161689	PHKG1	-
chr7	99970067	99972067	PILRA	+
chr7	100860011	100862011	PLOD3	-
chr7	106684177	106686177	PRKAR2B	+
chr7	56118268	56120268	PSPH	-
chr7	103628963	103630963	RELN	-
chr7	75507316	75509316	RHBDD2	+
chr7	5820361	5822361	RNF216	-
chr7	5719092	5721092	RNF216-IT1	-
chr7	5012615	5014615	RNF216P1	+
chr7	32981782	32983782	RP9P	-
chr7	127636561	127638561	SND1-IT1	+
chr7	76038012	76040012	SSC4D	-
chr7	116593388	116595388	ST7-AS1	-
chr7	27778713	27780713	TAX1BP1	+
chr7	75622992	75624992	TMEM120A	-
chr7	98466673	98468673	TMEM130	-
chr7	142981042	142983042	TMEM139	+
chr7	16792350	16794350	TSPAN13	+
chr7	129591800	129593800	UBE2H	-
chr7	73081173	73083173	VPS37D	+
chr7	75987342	75989342	YWHAG	-
chr7	138793465	138795465	ZC3HAV1	-
chr7	1198855	1200855	ZFAND2A	-
chr7	64450414	64452414	ZNF117	-
chr7	64253765	64255765	ZNF138	+
chr7	99096877	99098877	ZNF394	-
chr7	149469295	149471295	ZNF467	-
chr7	100859984	100861984	ZNHIT1	+
chr7	32766561	32768561	ZNRF2P1	+
chr7	29724437	29726437	ZNRF2P2	-
chr8	38964049	38966049	ADAM32	+
chr8	143694833	143696833	ARC	-
chr8	17941507	17943507	ASAH1	-
chr8	104032247	104034247	ATP6V1C1	+
chr8	103875428	103877428	AZIN1	-
chr8	22498722	22500722	BIN3-IT1	-
chr8	26239522	26241522	BNIP3L	+
chr8	144119625	144121625	C8orf31	+
chr8	86252943	86254943	CA1	-
chr8	61192954	61194954	CA8	-
chr8	48649726	48651726	CEBPD	-
chr8	27335813	27337813	CHRNA2	-
chr8	27467954	27469954	CLU	-
chr8	11724646	11726646	CTSB	-
chr8	30012812	30014812	DCTN6	+
chr8	21914374	21916374	DMTN	+
chr8	21770205	21772205	DOK2	-
chr8	26434339	26436339	DPYSL2	+
chr8	27347518	27349518	EPHX2	+
chr8	124193265	124195265	FAM83A	+
chr8	102063281	102065281	FLJ42969	+
chr8	143915216	143917216	GML	+
chr8	103667130	103669130	KLF10	-
chr8	29951921	29953921	LEPROTL1	+
chr8	91617291	91619291	LINC01030	-
chr8	96227602	96229602	LINC01298	-
chr8	61879307	61881307	LOC100130298	-
chr8	17941376	17943376	LOC101929066	+
chr8	42127479	42129479	LOC101929897	-
chr8	37593944	37595944	LOC102723701	-
chr8	22924741	22926741	LOC286059	+
chr8	143780528	143782528	LY6K	+
chr8	144511602	144513602	MAFA	-
chr8	30107213	30109213	MIR548O2	-
chr8	125739748	125741748	MTSS1	-
chr8	134308547	134310547	NDRG1	-
chr8	59571404	59573404	NSMAF	-
chr8	22784421	22786421	PEBP4	-
chr8	96144948	96146948	PLEKHF2	+
chr8	9007220	9009220	PPP1R3B	-
chr8	30669352	30671352	PPP2CB	-
chr8	10382055	10384055	PRSS55	+
chr8	30890231	30892231	PURG	-
chr8	117885662	117887662	RAD21-AS1	+
chr8	144449805	144451805	RHPN1-AS1	-
chr8	125485595	125487595	RNF139-AS1	-
chr8	29939724	29941724	SARAF	-
chr8	23385362	23387362	SLC25A37	+
chr8	126009719	126011719	SQLE	+
chr8	42697474	42699474	THAP1	-
chr8	38853041	38855041	TM2D2	-
chr8	23020543	23022543	TNFRSF10D	-
chr8	72986819	72988819	TRPA1	-
chr8	11990518	11992518	USP17L7	-
chr8	64080001	64082001	YTHDF3-AS1	-
chr8	106330146	106332146	ZFPM2	+
chr8	102216960	102218960	ZNF706	-
chr9	136149630	136151630	ABO	-
chr9	19407924	19409924	ACER2	+
chr9	116162618	116164618	ALAD	-
chr9	75567233	75569233	ALDH1A1	-
chr9	75765646	75767646	ANXA1	+
chr9	33000610	33002610	APTX	-
chr9	139838697	139840697	C8G	+
chr9	139737866	139739866	C9orf172	+
chr9	140146949	140148949	C9orf173-AS1	-
chr9	214893	216893	C9orf66	-
chr9	136324086	136326086	CACFD1	+
chr9	36168388	36170388	CCIN	+
chr9	4678480	4680480	CDC37L1-AS1	-
chr9	91925112	91927112	CKS2	+
chr9	126117445	126119445	CRB2	+
chr9	35731316	35733316	CREB3	+
chr9	90339973	90341973	CTSL	+
chr9	90386829	90388829	CTSL3P	+
chr9	99800592	99802592	CTSV	-
chr9	90111595	90113595	DAPK1	+
chr9	117266736	117268736	DFNB31	-
chr9	33024208	33026208	DNAJA1	+
chr9	34988637	34990637	DNAJB5	+
chr9	34988376	34990376	DNAJB5-AS1	-
chr9	130608446	130610446	ENG	-
chr9	5832081	5834081	ERMP1	-
chr9	102860334	102862334	ERP44	-
chr9	71393963	71395963	FAM122A	+
chr9	20683749	20685749	FOCAD-AS1	-
chr9	92218926	92220926	GADD45G	+
chr9	135853097	135855097	GFI1B	+
chr9	86431752	86433752	GKAP1	-
chr9	41954177	41956177	GLIDR	-
chr9	100699675	100701675	HEMGN	-
chr9	35814042	35816042	HINT2	-
chr9	128002666	128004666	HSPA5	-
chr9	131939540	131941540	IER5L	-
chr9	21076943	21078943	IFNB1	-
chr9	102860501	102862501	INVS	+
chr9	115248247	115250247	KIAA1958	+
chr9	139636411	139638411	LCN10	-
chr9	139845767	139847767	LCN12	+
chr9	131485740	131487740	LOC100506100	+
chr9	66552199	66554199	LOC728673	+
chr9	140063491	140065491	LRRC26	-
chr9	103339360	103341360	MURC	+
chr9	139439238	139441238	NOTCH1	-
chr9	140195703	140197703	NRARP	-
chr9	71319329	71321329	PIP5K1B	+
chr9	133538980	133540980	PRDM12	+
chr9	80910990	80912990	PSAT1	+
chr9	125136600	125138600	PTGS1	+
chr9	94711444	94713444	ROR2	-
chr9	138590374	138592374	SOHLH1	-
chr9	131313836	131315836	SPTAN1	+
chr9	108423737	108425737	TAL2	+
chr9	101017003	101019003	TBC1D2	-
chr9	71787970	71789970	TJP2	+
chr9	74382800	74384800	TMEM2	-
chr9	140065498	140067498	TMEM210	-
chr9	111881225	111883225	TMEM245	-
chr9	100262920	100264920	TMOD1	+
chr9	139779964	139781964	TRAF2	+
chr9	127614695	127616695	WDR38	+
chrX	70796873	70798873	ACRC	+
chrX	55056497	55058497	ALAS2	-
chrX	55025755	55027755	APEX2	+
chrX	101853275	101855275	ARMCX5-GPRASP2	+
chrX	107333898	107335898	ATG4A	+
chrX	152800579	152802579	ATP2B3	+
chrX	152988556	152990556	BCAP31	-
chrX	102469019	102471019	BEX4	+
chrX	101974641	101976641	BHLHB9	+
chrX	47488704	47490704	CFP	-
chrX	46432121	46434121	CHST7	+
chrX	10123984	10125984	CLCN4	+
chrX	49686224	49688224	CLCN5	+
chrX	154562990	154564990	CLIC2	-
chrX	16729340	16731340	CTPS2	-
chrX	44702248	44704248	DUSP21	+
chrX	55186535	55188535	FAM104B	-
chrX	133940222	133942222	FAM122C	+
chrX	147002676	147004676	FMR1-AS1	-
chrX	48643981	48645981	GATA1	+
chrX	153664258	153666258	GDI1	+
chrX	14047035	14049035	GEMIN8	-
chrX	48979151	48981151	GPKOW	-
chrX	101905293	101907293	GPRASP1	+
chrX	101966103	101968103	GPRASP2	+
chrX	153233215	153235215	HCFC1-AS1	+
chrX	133593174	133595174	HPRT1	+
chrX	37849069	37851069	HYPM	+
chrX	108867393	108869393	KCNE5	-
chrX	44731420	44733420	KDM6A	+
chrX	37429821	37431821	LANCL3	+
chrX	47341114	47343114	LINC01560	+
chrX	40121169	40123169	LOC101927476	+
chrX	118424491	118426491	LOC101928336	+
chrX	103368317	103370317	LOC286437	-
chrX	30247552	30249552	MAGEB3	+
chrX	55477521	55479521	MAGEH1	+
chrX	49018180	49020180	MAGIX	+
chrX	20134114	20136114	MAP7D2	-
chrX	138789381	138791381	MCF2	-
chrX	38659684	38661684	MID1IP1	+
chrX	38662136	38664136	MID1IP1-AS1	-
chrX	106242474	106244474	MORC4	-
chrX	102940746	102942746	MORF4L2	-
chrX	102941211	102943211	MORF4L2-AS1	+
chrX	119378122	119380122	NKAPP1	-
chrX	118738846	118740846	NKRF	-
chrX	108779346	108781346	NXT2	+
chrX	13751831	13753831	OFD1	+
chrX	150731006	150733006	PASD1	+
chrX	77358665	77360665	PGK1	+
chrX	133506341	133508341	PHF6	+
chrX	54069607	54071607	PHF8	-
chrX	107333874	107335874	PSMD10	-
chrX	129304772	129306772	RAB33A	+
chrX	154492874	154494874	RAB39B	-
chrX	119004791	119006791	RNF113A	-
chrX	23800274	23802274	SAT1	+
chrX	123479131	123481131	SH2D1A	+
chrX	134123967	134125967	SMIM10	+
chrX	139586225	139588225	SOX3	-
chrX	62570218	62572218	SPIN4	-
chrX	102882891	102884891	TCEAL1	+
chrX	102584113	102586113	TCEAL7	+
chrX	102509121	102511121	TCEAL8	-
chrX	12992225	12994225	TMSB4X	+
chrX	107018017	107020017	TSC22D3	-
chrX	38419730	38421730	TSPAN7	+
chrX	53110541	53112541	TSPYL2	+
chrX	74492893	74494893	UPRT	+
chrX	49642959	49644959	USP27X-AS1	-
chrX	55514631	55516631	USP51	-
chrX	47517231	47519231	UXT-AS1	+
chrX	26575453	26577453	VENTXP1	+
chrX	102610379	102612379	WBP5	+
chrX	46403892	46405892	ZNF674	-

## Sheet: K562_As_up_promoters
chr1	33785699	33787699	A3GALT2	-
chr1	229568843	229570843	ACTA1	-
chr1	104111025	104113025	ACTG1P4	+
chr1	150546028	150548028	ADAMTSL4-AS1	-
chr1	202926112	202928112	ADIPOR1	-
chr1	36395682	36397682	AGO3	+
chr1	27929005	27931005	AHDC1	-
chr1	159045647	159047647	AIM2	-
chr1	39455915	39457915	AKIRIN1	+
chr1	115237239	115239239	AMPD1	-
chr1	173638001	173640001	ANKRD45	-
chr1	1355824	1357824	ANKRD65	-
chr1	150207504	150209504	ANP32E	-
chr1	228269360	228271360	ARF1	+
chr1	235490532	235492532	ARID4B	-
chr1	183604076	183606076	ARPC5	-
chr1	44397991	44399991	ARTN	+
chr1	155531324	155533324	ASH1L	-
chr1	155530771	155532771	ASH1L-AS1	+
chr1	212780969	212782969	ATF3	+
chr1	44439319	44441319	ATP6V0B	+
chr1	1309580	1311580	AURKAIP1	-
chr1	212872327	212874327	BATF3	-
chr1	115123265	115125265	BCAS2	-
chr1	85741587	85743587	BCL10	-
chr1	242120068	242122068	BECN1P1	+
chr1	156210950	156212950	BGLAP	+
chr1	39956317	39958317	BMP8A	+
chr1	151008028	151010028	BNIPL	+
chr1	149870154	149872154	BOLA1	+
chr1	32859062	32861062	BSDC1	-
chr1	45273153	45275153	BTBD19	+
chr1	38272472	38274472	C1orf122	+
chr1	36183790	36185790	C1orf216	-
chr1	186343889	186345889	C1orf27	+
chr1	228290022	228292022	C1orf35	-
chr1	151019258	151021258	C1orf56	+
chr1	151812033	151814033	C2CD4D	-
chr1	174967891	174969891	CACYBP	+
chr1	40505254	40507254	CAP1	+
chr1	19811135	19813135	CAPZB	-
chr1	52830877	52832877	CC2D1B	-
chr1	45964751	45966751	CCDC163P	-
chr1	46088731	46090731	CCDC17	-
chr1	32664986	32666986	CCDC28B	+
chr1	156307206	156309206	CCT3	-
chr1	117543371	117545371	CD101	+
chr1	27708823	27710823	CD164L2	-
chr1	54617679	54619679	CDCP2	-
chr1	173792777	173794777	CENPL	-
chr1	150254131	150256131	CIART	+
chr1	41327018	41329018	CITED4	-
chr1	154946117	154948117	CKS1B	+
chr1	43204925	43206925	CLDN19	-
chr1	25070759	25072759	CLIC4	+
chr1	26502980	26504980	CNKSR1	+
chr1	160312354	160314354	COPA	-
chr1	156674459	156676459	CRABP2	-
chr1	153930132	153932132	CRTC2	-
chr1	70875900	70877900	CTH	+
chr1	15763937	15765937	CTRC	+
chr1	150779917	150781917	CTSK	-
chr1	202935404	202937404	CYB5R1	-
chr1	86045443	86047443	CYR61	+
chr1	32673694	32675694	DCDC2B	+
chr1	155005281	155007281	DCST1	+
chr1	162601227	162603227	DDR2	+
chr1	50888119	50890119	DMRTA2	-
chr1	78469635	78471635	DNAJB4	+
chr1	28558542	28560542	DNAJC8	-
chr1	155111883	155113883	DPM3	-
chr1	212207894	212209894	DTL	+
chr1	221914518	221916518	DUSP10	-
chr1	63987971	63989971	EFCAB7	+
chr1	155050347	155052347	EFNA3	+
chr1	32686970	32688970	EIF3I	+
chr1	201978689	201980689	ELF3	+
chr1	150600609	150602609	ENSA	-
chr1	225996775	225998775	EPHX1	+
chr1	236444339	236446339	ERO1LB	-
chr1	8085393	8087393	ERRFI1	-
chr1	197035397	197037397	F13B	-
chr1	46858938	46860938	FAAH	+
chr1	1181102	1183102	FAM132A	-
chr1	32711817	32713817	FAM167B	+
chr1	222909557	222911557	FAM177B	+
chr1	32826844	32828844	FAM229A	-
chr1	27338333	27340333	FAM46B	-
chr1	212796788	212798788	FAM71A	+
chr1	11713888	11715888	FBXO2	-
chr1	149753249	149755249	FCGR1A	+
chr1	16173642	16175642	FLJ37453	-
chr1	109254555	109256555	FNDC7	+
chr1	173831385	173833385	GAS5-AS1	+
chr1	89590842	89592842	GBP2	-
chr1	90459525	90461525	GEMIN8P4	-
chr1	235490868	235492868	GGPS1	+
chr1	78510588	78512588	GIPC2	+
chr1	228336414	228338414	GJC2	+
chr1	156264480	156266480	GLMP	-
chr1	150668672	150670672	GOLPH3L	-
chr1	155826086	155828086	GON4L	-
chr1	27225962	27227962	GPATCH3	-
chr1	46151302	46153302	GPBP1L1	-
chr1	200841082	200843082	GPR25	+
chr1	101002727	101004727	GPR88	+
chr1	147399505	147401505	GPR89B	+
chr1	110282660	110284660	GSTM3	-
chr1	89356301	89358301	GTF2B	-
chr1	42629395	42631395	GUCA2A	-
chr1	226249407	226251407	H3F3A	+
chr1	226249427	226251427	H3F3AP4	+
chr1	154244038	154246038	HAX1	+
chr1	6303251	6305251	HES3	+
chr1	934552	936552	HES4	-
chr1	222720444	222722444	HHIPL2	-
chr1	245026827	245028827	HNRNPU	-
chr1	245009243	245011243	HNRNPU-AS1	-
chr1	21112181	21114181	HP1BP3	-
chr1	33351097	33353097	HPCA	+
chr1	162759491	162761491	HSD17B7	+
chr1	161493329	161495329	HSPA6	+
chr1	161574848	161576848	HSPA7	+
chr1	23885285	23887285	ID3	-
chr1	181056637	181058637	IER5	+
chr1	67772046	67774046	IL12RB2	+
chr1	947846	949846	ISG15	+
chr1	145523890	145525890	ITGA10	+
chr1	153949451	153951451	JTB	-
chr1	59248785	59250785	JUN	-
chr1	110751609	110753609	KCNC4-AS1	-
chr1	32478294	32480294	KHDRBS1	+
chr1	155903233	155905233	KIAA0907	-
chr1	180881312	180883312	KIAA1614	+
chr1	200588862	200590862	KIF14	-
chr1	47015887	47017887	KNCN	-
chr1	32715839	32717839	LCK	+
chr1	54482859	54484859	LDLRAD1	-
chr1	226075846	226077846	LEFTY1	-
chr1	236686808	236688808	LGALS8-AS1	-
chr1	761902	763902	LINC00115	-
chr1	182375755	182377755	LINC00272	+
chr1	6295299	6297299	LINC00337	+
chr1	120140914	120142914	LINC00622	-
chr1	204337847	204339847	LINC00628	-
chr1	200341920	200343920	LINC00862	-
chr1	193272874	193274874	LINC01031	+
chr1	192916387	192918387	LINC01032	-
chr1	203273453	203275453	LINC01136	-
chr1	87596608	87598608	LINC01140	+
chr1	246951918	246953918	LINC01341	+
chr1	110624309	110626309	LINC01397	+
chr1	85099703	85101703	LINC01555	-
chr1	94056524	94058524	LOC100129046	+
chr1	43252660	43254660	LOC100129924	+
chr1	854072	856072	LOC100130417	-
chr1	713068	715068	LOC100288069	-
chr1	229643176	229645176	LOC101927478	+
chr1	22351541	22353541	LOC101928043	-
chr1	174922398	174924398	LOC101928696	-
chr1	117020448	117022448	LOC101929023	-
chr1	11668587	11670587	LOC101929181	+
chr1	11838676	11840676	LOC102724659	-
chr1	186403292	186405292	LOC102724919	+
chr1	207990723	207992723	LOC148696	+
chr1	43322292	43324292	LOC339539	+
chr1	160177659	160179659	LOC729867	-
chr1	111505566	111507566	LRIF1	-
chr1	100642829	100644829	LRRC39	-
chr1	23494351	23496351	LUZP1	-
chr1	24116645	24118645	LYPLA2	+
chr1	116653375	116655375	MAB21L3	+
chr1	53703282	53705282	MAGOH	-
chr1	242161385	242163385	MAP1LC3C	-
chr1	32800840	32802840	MARCKSL1	-
chr1	11106296	11108296	MASP2	-
chr1	150551214	150553214	MCL1	-
chr1	156469634	156471634	MEF2D	-
chr1	17307081	17309081	MFAP2	-
chr1	1549794	1551794	MIB2	+
chr1	186445655	186447655	MIR548F1	-
chr1	47081563	47083563	MOB3C	-
chr1	113216094	113218094	MOV10	+
chr1	167904439	167906439	MPC2	-
chr1	151735392	151737392	MRPL9	-
chr1	149907266	149909266	MTMR11	-
chr1	155177489	155179489	MTX1	+
chr1	1292927	1294927	MXRA8	-
chr1	109848663	109850663	MYBPHL	-
chr1	46048659	46050659	NASP	+
chr1	160312062	160314062	NCSTN	+
chr1	41156933	41158933	NFYC-AS1	-
chr1	160335860	160337860	NHLH1	+
chr1	31711734	31713734	NKAIN1	-
chr1	52343609	52345609	NRD1	-
chr1	27247212	27249212	NUDC	+
chr1	145588435	145590435	NUDT17	-
chr1	114521012	114523012	OLFML3	+
chr1	158548689	158550689	OR10X1	-
chr1	248083319	248085319	OR2T8	+
chr1	36915086	36917086	OSCP1	-
chr1	111969399	111971399	OVGP1	-
chr1	186648785	186650785	PACERR	+
chr1	154927567	154929567	PBXIP1	-
chr1	47654771	47656771	PDZK1IP1	-
chr1	160174108	160176108	PEA15	+
chr1	32109218	32111218	PEF1	-
chr1	916497	918497	PERM1	-
chr1	160253941	160255941	PEX19	-
chr1	144611719	144613719	PFN1P2	-
chr1	6672755	6674755	PHF13	+
chr1	114300777	114302777	PHTF1	-
chr1	151299133	151301133	PI4KB	-
chr1	46597380	46599380	PIK3R3	-
chr1	150121169	150123169	PLEKHO1	+
chr1	11993723	11995723	PLOD1	+
chr1	24285300	24287300	PNRC2	+
chr1	53526723	53528723	PODN	+
chr1	38511450	38513450	POU3F1	-
chr1	204379945	204381945	PPP1R15B	-
chr1	45986610	45988610	PRDX1	-
chr1	52869218	52871218	PRPF38A	+
chr1	150979866	150981866	PRUNE	+
chr1	109968081	109970081	PSMA5	-
chr1	36106152	36108152	PSMB2	-
chr1	151371040	151373040	PSMB4	+
chr1	28519447	28521447	PTAFR	-
chr1	45307616	45309616	PTCH2	-
chr1	31537564	31539564	PUM1	-
chr1	153957853	153959853	RAB13	-
chr1	28918006	28920006	RAB42	+
chr1	235323571	235325571	RBM34	-
chr1	173961210	173963210	RC3H1	-
chr1	24827840	24829840	RCAN3	+
chr1	192777168	192779168	RGS2	+
chr1	155880193	155882193	RIT1	-
chr1	40626040	40628040	RLF	+
chr1	145609989	145611989	RNF115	+
chr1	1008687	1010687	RNF223	-
chr1	186280028	186282028	RNU6-72P	-
chr1	201766778	201768778	RNU6-79P	-
chr1	150335586	150337586	RPRD2	+
chr1	46111357	46113357	RPS15AP10	-
chr1	153962238	153964238	RPS27	+
chr1	16562659	16564659	RSG1	-
chr1	25572985	25574985	RSRP1	-
chr1	155293185	155295185	RUSC1	+
chr1	153587808	153589808	S100A14	-
chr1	155231176	155233176	SCAMP3	-
chr1	145095406	145097406	SEC22B	+
chr1	151118140	151120140	SEMA6C	-
chr1	173885516	173887516	SERPINC1	-
chr1	28584962	28586962	SESN2	+
chr1	149899144	149901144	SF3B4	-
chr1	35657743	35659743	SFPQ	-
chr1	21058133	21060133	SH2D5	-
chr1	154945959	154947959	SHC1	-
chr1	201856796	201858796	SHISA4	+
chr1	110932704	110934704	SLC16A4	-
chr1	16061808	16063808	SLC25A34	+
chr1	156162722	156164722	SLC25A44	+
chr1	153746767	153748767	SLC27A3	+
chr1	211751099	211753099	SLC30A1	-
chr1	101360631	101362631	SLC30A7	+
chr1	205648630	205650630	SLC45A3	-
chr1	27480621	27482621	SLC9A1	-
chr1	41486427	41488427	SLFNL1	-
chr1	153630129	153632129	SNAPIN	+
chr1	38018945	38020945	SNIP1	-
chr1	31768644	31770644	SNRNP40	-
chr1	231611271	231613271	SNRPD2P2	-
chr1	231472681	231474681	SPRTN	+
chr1	29507637	29509637	SRSF4	-
chr1	54701115	54703115	SSBP3-AS1	+
chr1	47778819	47780819	STIL	-
chr1	36850528	36852528	STK40	-
chr1	185125290	185127290	SWT1	+
chr1	25558013	25560013	SYF2	-
chr1	155828259	155830259	SYT11	+
chr1	27667482	27669482	SYTL1	+
chr1	59042166	59044166	TACSTD2	-
chr1	1265725	1267725	TAS1R3	+
chr1	23750272	23752272	TCEA3	-
chr1	36548675	36550675	TEKT2	+
chr1	36037970	36039970	TFAP2E	+
chr1	218517675	218519675	TGFB2	+
chr1	6684209	6686209	THAP3	+
chr1	151825173	151827173	THEM5	-
chr1	40712572	40714572	TMCO2	+
chr1	29449421	29451421	TMEM200B	-
chr1	1474740	1476740	TMEM240	-
chr1	32537502	32539502	TMEM39B	+
chr1	54518111	54520111	TMEM59	-
chr1	16067986	16069986	TMEM82	+
chr1	1141089	1143089	TNFRSF18	-
chr1	1148548	1150548	TNFRSF4	-
chr1	45804341	45806341	TOE1	+
chr1	179850176	179852176	TOR1AIP1	+
chr1	179845941	179847941	TOR1AIP2	-
chr1	156306104	156308104	TSACC	+
chr1	51809788	51811788	TTC39A	-
chr1	151511784	151513784	TUFT1	+
chr1	32644344	32646344	TXLNA	+
chr1	162530295	162532295	UAP1	+
chr1	10092040	10094040	UBE4B	+
chr1	161122533	161124533	UFC1	+
chr1	161128253	161130253	USP21	+
chr1	156268428	156270428	VHLL	-
chr1	109583850	109585850	WDR47	-
chr1	54354487	54356487	YIPF1	-
chr1	29062451	29064451	YTHDF2	+
chr1	155657568	155659568	YY1AP1	-
chr1	22777343	22779343	ZBTB40	+
chr1	33115185	33117185	ZBTB8OS	-
chr1	31768828	31770828	ZCCHC17	+
chr1	200378186	200380186	ZNF281	-
chr1	23694710	23696710	ZNF436-AS1	+
chr1	26495387	26497387	ZNF593	+
chr1	91486812	91488812	ZNF644	-
chr1	71545972	71547972	ZRANB2	-
chr10	101541354	101543354	ABCC2	+
chr10	27149016	27151016	ABI1	-
chr10	15129775	15131775	ACBD7	-
chr10	88727187	88729187	ADIRF	+
chr10	112835789	112837789	ADRA2A	+
chr10	121409881	121411881	BAG3	+
chr10	93682735	93684735	BTAF1	+
chr10	45473330	45475330	C10orf10	-
chr10	15138318	15140318	C10orf111	-
chr10	98740040	98742040	C10orf12	+
chr10	85932553	85934553	C10orf99	+
chr10	75117617	75119617	CFAP70	-
chr10	75540807	75542807	CHCHD1	+
chr10	17170816	17172816	CUBN	-
chr10	94832646	94834646	CYP26A1	+
chr10	94820020	94822020	CYP26C1	+
chr10	54073040	54075040	DKK1	+
chr10	74113907	74115907	DNAJB12	-
chr10	112256624	112258624	DUSP5	+
chr10	74926853	74928853	ECD	-
chr10	127439629	127441629	EDRF1-AS1	-
chr10	64575126	64577126	EGR2	-
chr10	50341065	50343065	FAM170B	-
chr10	126431930	126433930	FAM53B	-
chr10	75531048	75533048	FUT11	+
chr10	8094385	8096385	GATA3-AS1	-
chr10	85898184	85900184	GHITM	+
chr10	35893337	35895337	GJD4	+
chr10	124906637	124908637	HMX2	+
chr10	70090767	70092767	HNRNPH3	+
chr10	14879158	14881158	HSPA14	+
chr10	1094061	1096061	IDI1	-
chr10	1070799	1072799	IDI2	-
chr10	1067576	1069576	IDI2-AS1	+
chr10	65224761	65226761	JMJD1C	-
chr10	65223988	65225988	JMJD1C-AS1	+
chr10	70747476	70749476	KIAA1279	+
chr10	976645	978645	LARP4B	-
chr10	27229930	27231930	LINC00202-1	-
chr10	102132332	102134332	LINC00263	+
chr10	22725858	22727858	LOC100499489	-
chr10	6659677	6661677	LOC101928150	+
chr10	77167914	77169914	LOC101929234	+
chr10	82290005	82292005	LOC102723703	+
chr10	45947569	45949569	LOC102724323	-
chr10	89101167	89103167	LOC439994	+
chr10	81584657	81586657	LOC642361	+
chr10	27442752	27444752	MASTL	+
chr10	74384949	74386949	MICU1	-
chr10	127463390	127465390	MMP21	-
chr10	104154352	104156352	NFKB2	+
chr10	134598537	134600537	NKX6-2	-
chr10	81461982	81463982	NUTM2B	+
chr10	89116476	89118476	NUTM2D	+
chr10	74652313	74654313	OIT3	+
chr10	74855732	74857732	P4HA1	-
chr10	3182792	3184792	PITRM1-AS1	+
chr10	74713510	74715510	PLA2G12B	-
chr10	96045827	96047827	PLCE1-AS1	-
chr10	133746954	133748954	PPP2R2D	+
chr10	100173978	100175978	PYROXD2	-
chr10	71929285	71931285	SAR1A	-
chr10	82299574	82301574	SH2D4B	+
chr10	112678300	112680300	SHOC2	+
chr10	73847531	73849531	SPOCK2	-
chr10	46969601	46971601	SYT15	-
chr10	98272683	98274683	TLL2	-
chr10	12083840	12085840	UPF2	-
chr10	75756871	75758871	VCL	+
chr10	70882907	70884907	VPS26A	+
chr10	28821420	28823420	WAC	+
chr10	104502726	104504726	WBP1L	+
chr10	27442349	27444349	YME1L1	-
chr11	77531207	77533207	AAMDC	+
chr11	66312865	66314865	ACTN3	+
chr11	47735928	47737928	AGBL2	-
chr11	71822344	71824344	ANAPC15	-
chr11	113257512	113259512	ANKK1	+
chr11	82903780	82905780	ANKRD42	+
chr11	47197676	47199676	ARFGAP2	-
chr11	6501709	6503709	ARFIP2	-
chr11	64683722	64685722	ATG2A	-
chr11	288137	290137	ATHL1	+
chr11	76744384	76746384	B3GNT6	+
chr11	66114161	66116161	B4GAT1	-
chr11	65768549	65770549	BANF1	+
chr11	112045207	112047207	BCO2	+
chr11	27527398	27529398	BDNF-AS	+
chr11	61716355	61718355	BEST1	+
chr11	76155068	76157068	C11orf30	+
chr11	57507721	57509721	C11orf31	+
chr11	4598050	4600050	C11orf40	-
chr11	114270272	114272272	C11orf71	-
chr11	86012252	86014252	C11orf73	+
chr11	63579845	63581845	C11orf84	+
chr11	33721286	33723286	C11orf91	-
chr11	43963105	43965105	C11orf96	+
chr11	73881064	73883064	C2CD3	-
chr11	67221817	67223817	CABP4	+
chr11	104971158	104973158	CARD17	-
chr11	3077681	3079681	CARS	-
chr11	2397546	2399546	CD81	+
chr11	65081288	65083288	CDC42EP2	+
chr11	64850615	64852615	CDCA5	-
chr11	2905995	2907995	CDKN1C	-
chr11	789126	791126	CEND1	-
chr11	65624804	65626804	CFL1	-
chr11	89955532	89957532	CHORDC1	-
chr11	46407107	46409107	CHRM4	-
chr11	3691614	3693614	CHRNA10	-
chr11	66044671	66046671	CNIH2	+
chr11	14520441	14522441	COPB1	-
chr11	63741078	63743078	COX8A	+
chr11	827259	829259	CRACR2B	+
chr11	111781750	111783750	CRYAB	-
chr11	65778461	65780461	CST6	+
chr11	33182037	33184037	CSTF3	-
chr11	33182202	33184202	CSTF3-AS1	+
chr11	57528233	57530233	CTNND1	+
chr11	65646283	65648283	CTSW	+
chr11	125773260	125775260	DDX25	+
chr11	9285873	9287873	DENND5A	-
chr11	85337314	85339314	DLG2	-
chr11	73660363	73662363	DNAJB13	+
chr11	6517525	6519525	DNHD1	+
chr11	65685727	65687727	DRAP1	+
chr11	636304	638304	DRD4	+
chr11	1592150	1594150	DUSP8	-
chr11	65639405	65641405	EFEMP2	-
chr11	64645240	64647240	EHD1	-
chr11	65768637	65770637	EIF1AD	-
chr11	10829582	10831582	EIF4G2	-
chr11	31530275	31532275	ELP4	+
chr11	124631223	124633223	ESAM	-
chr11	46739742	46741742	F2	+
chr11	47607229	47609229	FAM180B	+
chr11	64888672	64890672	FAU	-
chr11	61559108	61561108	FEN1	+
chr11	63973151	63975151	FERMT3	+
chr11	65655010	65657010	FIBP	-
chr11	71133400	71135400	FLJ42102	-
chr11	65666997	65668997	FOSL1	-
chr11	94133585	94135585	GPR83	-
chr11	67350065	67352065	GSTP1	+
chr11	118991232	118993232	HINFP	+
chr11	18342721	18344721	HPS5	-
chr11	6461254	6463254	HPX	-
chr11	122932043	122934043	HSPA8	-
chr11	111782459	111784459	HSPB2	+
chr11	1770824	1772824	IFITM10	-
chr11	6624039	6626039	ILK	+
chr11	614999	616999	IRF7	-
chr11	64057792	64059792	KCNK4	+
chr11	65362467	65364467	KCNK7	-
chr11	2720228	2722228	KCNQ1OT1	-
chr11	67006505	67008505	KDM2A	+
chr11	28128746	28130746	KIF18A	-
chr11	75140674	75142674	KLHL35	-
chr11	71237312	71239312	KRTAP5-7	+
chr11	1592970	1594970	KRTAP5-AS1	+
chr11	71813433	71815433	LAMTOR1	-
chr11	18432852	18434852	LDHC	+
chr11	129871518	129873518	LINC00167	+
chr11	2011325	2013325	LINC01219	+
chr11	133901166	133903166	LOC100128239	+
chr11	71724336	71726336	LOC100128494	+
chr11	4207381	4209381	LOC100506082	+
chr11	130731005	130733005	LOC100507431	-
chr11	117071630	117073630	LOC100652768	-
chr11	114249761	114251761	LOC101928940	-
chr11	94882702	94884702	LOC101929295	+
chr11	9481245	9483245	LOC644656	-
chr11	536521	538521	LRRC56	+
chr11	62456371	62458371	LRRN4CL	-
chr11	71790376	71792376	LRTOMT	+
chr11	45906046	45908046	MAPK8IP1	+
chr11	12307446	12309446	MICALCL	+
chr11	64888654	64890654	MRPL49	+
chr11	10561782	10563782	MRVI1-AS1	+
chr11	62368312	62370312	MTA2	-
chr11	65626871	65628871	MUS81	+
chr11	34126110	34128110	NAT10	+
chr11	74698949	74700949	NEU3	+
chr11	7040699	7042699	NLRP14	+
chr11	66187474	66189474	NPAS4	+
chr11	108092365	108094365	NPAT	-
chr11	71790520	71792520	NUMA1	-
chr11	47869057	47871057	NUP160	-
chr11	62571964	62573964	NXF1	-
chr11	5344582	5346582	OR51B2	-
chr11	5220930	5222930	OR51V1	-
chr11	6219453	6221453	OR52W1	+
chr11	58274578	58276578	OR5B21	-
chr11	124438964	124440964	OR8A1	+
chr11	63752324	63754324	OTUB1	+
chr11	82867136	82869136	PCF11	+
chr11	45938674	45940674	PEX16	-
chr11	2949650	2951650	PHLDA2	-
chr11	71954220	71956220	PHOX2A	-
chr11	111943895	111945895	PIH1D2	-
chr11	17190354	17192354	PIK3C2A	-
chr11	817900	819900	PNPLA2	+
chr11	73881107	73883107	PPME1	+
chr11	67168376	67170376	PPP1CA	-
chr11	61247584	61249584	PPP1R32	+
chr11	64084559	64086559	PRDX5	+
chr11	57147623	57149623	PRG3	-
chr11	6340740	6342740	PRKCDBP	-
chr11	47447024	47449024	PSMC3	-
chr11	235807	237807	PSMD13	+
chr11	64527187	64529187	PYGM	-
chr11	66035055	66037055	RAB1B	+
chr11	82781965	82783965	RAB30	-
chr11	82782107	82784107	RAB30-AS1	+
chr11	87907635	87909635	RAB38	-
chr11	64511928	64513928	RASGRP2	-
chr11	13029969	13031969	RASSF10	+
chr11	66383052	66385052	RBM14-RBM4	+
chr11	66405087	66407087	RBM4	+
chr11	114270250	114272250	RBM7	+
chr11	66103000	66105000	RIN1	-
chr11	65487409	65489409	RNASEH2C	-
chr11	67194934	67196934	RPS6KB2	+
chr11	6623880	6625880	RRP8	-
chr11	61956709	61958709	SCGB1D1	+
chr11	626173	628173	SCT	-
chr11	75272100	75274100	SERPINH1	+
chr11	117048938	117050938	SIDT2	+
chr11	64980310	64982310	SLC22A20	+
chr11	62647343	62649343	SLC3A2	+
chr11	64936706	64938706	SPDYC	+
chr11	18655020	18657020	SPTY2D1	-
chr11	126137877	126139877	SRPR	-
chr11	67069918	67071918	SSH3	+
chr11	65336929	65338929	SSSCA1	+
chr11	63952586	63954586	STIP1	+
chr11	62598563	62600563	STX5	-
chr11	6632475	6634475	TAF10	-
chr11	62537774	62539774	TAF6L	+
chr11	117069039	117071039	TAGLN	+
chr11	67170446	67172446	TBC1D10C	+
chr11	12694968	12696968	TEAD1	+
chr11	65121281	65123281	TIGD3	+
chr11	6501676	6503676	TIMM10B	+
chr11	126151981	126153981	TIRAP	+
chr11	86747885	86749885	TMEM135	+
chr11	66058372	66060372	TMEM151A	+
chr11	61158864	61160864	TMEM216	+
chr11	62558486	62560486	TMEM223	-
chr11	118400802	118402802	TMEM25	+
chr11	61559085	61561085	TMEM258	-
chr11	64855581	64857581	TMEM262	-
chr11	9335315	9337315	TMEM41B	-
chr11	57478994	57480994	TMX2-CTNND1	+
chr11	6639692	6641692	TPP1	-
chr11	118888240	118890240	TRAPPC4	+
chr11	6494214	6496214	TRIM3	-
chr11	64084556	64086556	TRMT112	-
chr11	841940	843940	TSPAN4	+
chr11	89818117	89820117	UBTFL1	+
chr11	62445589	62447589	UBXN1	-
chr11	73719282	73721282	UCP3	-
chr11	124621109	124623109	VSIG2	-
chr11	61061788	61063788	VWCE	-
chr11	62520656	62522656	ZBTB3	-
chr11	57434473	57436473	ZDHHC5	+
chr11	64850693	64852693	ZFPL1	+
chr11	9481511	9483511	ZNF143	+
chr11	64884210	64886210	ZNHIT2	-
chr12	9216772	9218772	A2M-AS1	+
chr12	6755580	6757580	ACRBP	-
chr12	1799246	1801246	ADIPOR2	+
chr12	58134944	58136944	AGAP2	-
chr12	58119022	58121022	AGAP2-AS1	+
chr12	34174215	34176215	ALG10	+
chr12	100377432	100379432	ANKS1B	-
chr12	110887216	110889216	ARPC3	-
chr12	58208852	58210852	AVIL	-
chr12	58026022	58028022	B4GALNT1	-
chr12	57029163	57031163	BAZ2A	-
chr12	92538673	92540673	BTG1	-
chr12	88422176	88424176	C12orf50	-
chr12	7244043	7246043	C1R	-
chr12	7166979	7168979	C1S	+
chr12	25347094	25349094	CASC1	-
chr12	54672915	54674915	CBX5	-
chr12	6559683	6561683	CD27-AS1	-
chr12	6960230	6962230	CDCA3	-
chr12	56359552	56361552	CDK2	+
chr12	122879088	122881088	CLIP1-AS1	+
chr12	56709128	56711128	CNPY2	-
chr12	107486635	107488635	CRY1	-
chr12	51476437	51478437	CSRNP2	-
chr12	77271820	77273820	CSRP2	-
chr12	51631507	51633507	DAZAP2	+
chr12	57940114	57942114	DCTN2	-
chr12	57913300	57915300	DDIT3	-
chr12	49392088	49394088	DDN	-
chr12	16063105	16065105	DERA	+
chr12	6992845	6994845	DSTNP2	+
chr12	57997404	57999404	DTX3	+
chr12	12714448	12716448	DUSP16	-
chr12	120932858	120934858	DYNLL1	+
chr12	1099373	1101373	ERC1	+
chr12	22777075	22779075	ETNK1	+
chr12	49998433	50000433	FAM186B	-
chr12	2903107	2905107	FKBP4	+
chr12	10364488	10366488	GABARAPL1	+
chr12	4828751	4830751	GALNT8	+
chr12	50496601	50498601	GPD1	+
chr12	110905089	110907089	GPN3	-
chr12	54757270	54759270	GPR84	-
chr12	52403275	52405275	GRASP	+
chr12	54365909	54367909	HOXC11	+
chr12	13152375	13154375	HTR7P1	+
chr12	6664249	6666249	IFFO1	-
chr12	56413688	56415688	IKZF4	+
chr12	57827467	57829467	INHBC	+
chr12	2920786	2922786	ITFG2	+
chr12	54812050	54814050	ITGA5	-
chr12	49931939	49933939	KCNH3	+
chr12	70759061	70761061	KCNMB4	+
chr12	109914155	109916155	KCTD10	-
chr12	497621	499621	KDM5A	-
chr12	13196314	13198314	KIAA1467	+
chr12	53341654	53343654	KRT18	+
chr12	6880669	6882669	LAG3	+
chr12	50793591	50795591	LARP4	+
chr12	90101731	90103731	LINC00936	+
chr12	46120704	46122704	LINC00938	-
chr12	2044742	2046742	LINC00940	-
chr12	127255808	127257808	LINC00944	-
chr12	122240390	122242390	LINC01089	-
chr12	62996214	62998214	LINC01465	-
chr12	70636140	70638140	LINC01481	-
chr12	108866466	108868466	LINC01498	-
chr12	66523530	66525530	LLPH-AS1	+
chr12	13131770	13133770	LOC100506314	+
chr12	117424142	117426142	LOC100506551	-
chr12	29469781	29471781	LOC100506606	-
chr12	69079639	69081639	LOC100507250	-
chr12	53906767	53908767	LOC100652999	+
chr12	50355707	50357707	LOC101927318	-
chr12	58014686	58016686	LOC101927583	-
chr12	68122255	68124255	LOC101927901	-
chr12	108129331	108131331	LOC101929162	+
chr12	9519059	9521059	LOC101930452	+
chr12	365465	367465	LOC102723544	-
chr12	105500420	105502420	LOC414300	-
chr12	133186037	133188037	LRCOL1	-
chr12	7012896	7014896	LRRC23	+
chr12	122666666	122668666	LRRC43	+
chr12	112279706	112281706	MAPKAPK5-AS1	-
chr12	57880735	57882735	MARS	+
chr12	6861082	6863082	MLF2	-
chr12	6601471	6603471	MRPL51	-
chr12	56551044	56553044	MYL6	+
chr12	57442901	57444901	MYO1A	-
chr12	50221208	50223208	NCKAP5L	-
chr12	57633475	57635475	NDUFA4L2	-
chr12	52444185	52446185	NR4A1	+
chr12	120932749	120934749	NRAV	-
chr12	113415273	113417273	OAS2	+
chr12	52472479	52474479	OR7E47P	+
chr12	56210805	56212805	ORMDL2	+
chr12	54942176	54944176	PDE1B	+
chr12	53688234	53690234	PFDN5	+
chr12	133286392	133288392	PGAM5	+
chr12	76424556	76426556	PHLDA1	-
chr12	49687908	49689908	PRPH	+
chr12	53834432	53836432	PRR13	+
chr12	11001075	11003075	PRR4	-
chr12	57080781	57082781	PTGES3	-
chr12	6874540	6876540	PTMS	+
chr12	7054739	7056739	PTPN6	+
chr12	56366794	56368794	RAB5B	+
chr12	49462808	49464808	RHEBL1	-
chr12	122230594	122232594	RHOF	-
chr12	49258653	49260653	RND1	-
chr12	120971131	120973131	RNF10	+
chr12	6992144	6994144	RPL13P5	+
chr12	56434685	56436685	RPS26	+
chr12	123010560	123012560	RSRC2	-
chr12	56210540	56212540	SARNP	-
chr12	100660548	100662548	SCYL2	+
chr12	109026670	109028670	SELPLG	-
chr12	122241637	122243637	SETD1B	+
chr12	100749856	100751856	SLC17A8	+
chr12	69138935	69140935	SLC35E3	+
chr12	105321472	105323472	SLC41A2	-
chr12	371039	373039	SLC6A13	-
chr12	49759687	49761687	SPATS2	+
chr12	21678255	21680255	SPX	+
chr12	56390042	56392042	SUOX	+
chr12	102132250	102134250	SYCP3	-
chr12	10977868	10979868	TAS2R10	-
chr12	11090806	11092806	TAS2R14	-
chr12	10954226	10956226	TAS2R7	-
chr12	10958579	10960579	TAS2R8	-
chr12	72232486	72234486	TBC1D15	+
chr12	64844839	64846839	TBK1	+
chr12	72056676	72058676	THAP2	+
chr12	112450023	112452023	TMEM116	-
chr12	56222391	56224391	TMEM198B	+
chr12	72331625	72333625	TPH2	+
chr12	6976277	6978277	TPI1	+
chr12	49715970	49717970	TROAP	+
chr12	58137783	58139783	TSPAN31	+
chr12	49582107	49584107	TUBA1A	-
chr12	49524304	49526304	TUBA1B	-
chr12	49657781	49659781	TUBA1C	+
chr12	125398587	125400587	UBC	-
chr12	132378278	132380278	ULK1	+
chr12	109489374	109491374	USP30	+
chr12	109490770	109492770	USP30-AS1	-
chr12	6960290	6962290	USP5	+
chr12	6579065	6581065	VAMP1	-
chr12	123379712	123381712	VPS37B	-
chr12	122984620	122986620	ZCCHC8	-
chr12	72056749	72058749	ZFC3H1	-
chr13	114102457	114104457	ADPRHL1	-
chr13	111799912	111801912	ARHGEF7-AS1	-
chr13	60737119	60739119	DIAPH3	-
chr13	50698677	50700677	DLEU2	-
chr13	37573677	37575677	EXOSC8	+
chr13	92049872	92051872	GPC5	+
chr13	31735158	31737158	HSPH1	-
chr13	111364609	111366609	ING1	+
chr13	52026275	52028275	INTS6	-
chr13	52026480	52028480	INTS6-AS1	+
chr13	113950468	113952468	LAMP1	+
chr13	46755459	46757459	LCP1	-
chr13	52418286	52420286	LINC00282	-
chr13	48505757	48507757	LINC00562	-
chr13	114630964	114632964	LINC00565	-
chr13	30995381	30997381	LINC01058	-
chr13	80139861	80141861	LINC01068	+
chr13	20675839	20677839	LINC01072	+
chr13	103531448	103533448	METTL21EP	+
chr13	33071629	33073629	MINOS1P1	-
chr13	30060887	30062887	MTUS2-AS1	-
chr13	33001315	33003315	N4BP2L1	-
chr13	33112022	33114022	N4BP2L2	-
chr13	21347057	21349057	N6AMT2	-
chr13	80054366	80056366	NDFIP2-AS1	-
chr13	28712311	28714311	PAN3-AS1	-
chr13	29232140	29234140	POMP	+
chr13	20356159	20358159	PSPC1	-
chr13	27843463	27845463	RASL11A	+
chr13	21713652	21715652	SAP18	+
chr13	53225830	53227830	SUGT1	+
chr13	41494910	41496910	SUGT1P3	-
chr13	111971990	111973990	TEX29	+
chr13	45914419	45916419	TPT1	-
chr13	41494886	41496886	TPTE2P5	-
chr13	31190829	31192829	USPL1	+
chr13	20436776	20438776	ZMYM5	-
chr14	71000732	71002732	ADAM20	-
chr14	77923372	77925372	AHSA1	+
chr14	23450851	23452851	AJUBA	-
chr14	64931216	64933216	AKAP5	+
chr14	103387992	103389992	AMN	+
chr14	21151335	21153335	ANG	+
chr14	50358735	50360735	ARF6	+
chr14	68085578	68087578	ARG2	+
chr14	58764221	58766221	ARID4A	+
chr14	67825720	67827720	ATP6V1D	-
chr14	35343853	35345853	BAZ1A	-
chr14	54420270	54422270	BMP4	-
chr14	23563682	23565682	C14orf119	+
chr14	93672459	93674459	C14orf142	-
chr14	50558361	50560361	C14orf183	-
chr14	74485058	74487058	CCDC176	+
chr14	23525747	23527747	CDH24	-
chr14	103988196	103990196	CKB	-
chr14	93812536	93814536	COX8C	+
chr14	105940111	105942111	CRIP2	+
chr14	24582985	24584985	DCAF11	+
chr14	55657396	55659396	DLGAP5	-
chr14	75347593	75349593	DLST	+
chr14	35007943	35009943	EAPP	-
chr14	103799338	103801338	EIF5	+
chr14	74416117	74418117	FAM161B	-
chr14	92413046	92415046	FBLN5	-
chr14	39900704	39902704	FBXO33	-
chr14	75178849	75180849	FCF1	+
chr14	24599674	24601674	FITM1	+
chr14	75744480	75746480	FOS	+
chr14	89882697	89884697	FOXN3-AS1	+
chr14	63784593	63786593	GPHB5	-
chr14	21736638	21738638	HNRNPC	-
chr14	102552512	102554512	HSP90AA1	-
chr14	94576078	94578078	IFI27	+
chr14	77964210	77966210	ISM2	-
chr14	20902801	20904801	KLHL33	-
chr14	74550655	74552655	LIN52	+
chr14	75760106	75762106	LINC01220	+
chr14	70233430	70235430	LOC100289511	-
chr14	31358014	31360014	LOC100506071	-
chr14	65555635	65557635	LOC100506321	+
chr14	50505602	50507602	LOC100506499	-
chr14	81915501	81917501	LOC100506700	-
chr14	35549286	35551286	LOC101927178	+
chr14	96967663	96969663	LOC730202	-
chr14	23339959	23341959	LRP10	+
chr14	24520205	24522205	LRRC16B	+
chr14	24684276	24686276	MDP1	-
chr14	50086488	50088488	MGAT2	+
chr14	93650249	93652249	MOAP1	-
chr14	102770537	102772537	MOK	-
chr14	77736655	77738655	NGB	-
chr14	73924286	73926286	NUMB	-
chr14	20181491	20183491	OR11H2	-
chr14	96967712	96969712	PAPOLA	+
chr14	20810772	20812772	PARP2	+
chr14	75421467	75423467	PGF	-
chr14	74180128	74182128	PNMA1	-
chr14	20936537	20938537	PNP	+
chr14	23387664	23389664	PRMT5-AS1	+
chr14	73602142	73604142	PSEN1	+
chr14	35760522	35762522	PSMA6	+
chr14	23510375	23512375	PSMB11	+
chr14	53172895	53174895	PSMC6	+
chr14	23387396	23389396	RBM23	-
chr14	24640233	24642233	REC8	+
chr14	23351431	23353431	REM2	+
chr14	50086403	50088403	RPL36AL	-
chr14	31090524	31092524	SCFD1	+
chr14	70232833	70234833	SRSF5	+
chr14	64813329	64815329	TEX21P	-
chr14	24710880	24712880	TINF2	-
chr14	93650374	93652374	TMEM251	+
chr14	21566095	21568095	TMEM253	+
chr14	61747530	61749530	TMEM30B	-
chr14	20928771	20930771	TMEM55B	-
chr14	58861643	58863643	TOMM20L	+
chr14	21944334	21946334	TOX4	+
chr14	103242815	103244815	TRAF3	+
chr14	20773153	20775153	TTC5	-
chr14	77922983	77924983	VIPAS39	-
chr14	102605188	102607188	WDR20	+
chr14	74352317	74354317	ZNF410	+
chr15	78526049	78528049	ACSBG1	-
chr15	35086927	35088927	ACTC1	-
chr15	43621553	43623553	ADAL	+
chr15	73074175	73076175	ADPGK-AS1	+
chr15	58357121	58359121	ALDH1A2	-
chr15	85358910	85360910	ALPK3	+
chr15	63568748	63570748	APH1B	+
chr15	74832547	74834547	ARID3B	+
chr15	72765666	72767666	ARIH1	+
chr15	42650697	42652697	CAPN3	+
chr15	59396283	59398283	CCNB2	+
chr15	72611287	72613287	CELF6	-
chr15	41244635	41246635	CHAC1	+
chr15	93442550	93444550	CHD2	+
chr15	78856861	78858861	CHRNA5	+
chr15	74906334	74908334	CLK3	+
chr15	75117950	75119950	CPLX3	+
chr15	64647442	64649442	CSNK1G1	-
chr15	66083631	66085631	DENND4A	-
chr15	49169289	49171289	EID1	+
chr15	44828265	44830265	EIF3J	+
chr15	44828098	44830098	EIF3J-AS1	-
chr15	52969831	52971831	FAM214A	-
chr15	63888551	63890551	FBXL22	+
chr15	91426664	91428664	FES	+
chr15	45669980	45671980	GATM	-
chr15	72489136	72491136	GRAMD2	-
chr15	59948737	59950737	GTF2A2	-
chr15	89437770	89439770	HAPLN3	-
chr15	42840010	42842010	HAUS2	+
chr15	44091618	44093618	HYPK	+
chr15	40696685	40698685	IVD	+
chr15	42119282	42121282	JMJD7	+
chr15	79723857	79725857	KIAA1024	+
chr15	57591562	57593562	LINC00926	+
chr15	82379934	82381934	LINC01583	+
chr15	75104193	75106193	LMAN1L	+
chr15	32827959	32829959	LOC100996255	+
chr15	98102928	98104928	LOC101927310	-
chr15	76472827	76474827	LOC101929439	-
chr15	37177734	37179734	LOC145845	-
chr15	83381745	83383745	LOC338963	-
chr15	42840002	42842002	LRRC57	-
chr15	41805085	41807085	LTK	-
chr15	42065631	42067631	MAPKBP1	+
chr15	44115951	44117951	MFAP1	-
chr15	75638959	75640959	NEIL1	+
chr15	90807894	90809894	NGRN	+
chr15	85200802	85202802	NMB	-
chr15	34634362	34636362	NOP10	-
chr15	41623891	41625891	NUSAP1	+
chr15	102344922	102346922	OR4F6	+
chr15	40530997	40532997	PAK6	+
chr15	42447839	42449839	PLA2G4F	-
chr15	65133081	65135081	PLEKHO2	+
chr15	91536881	91538881	PRC1	-
chr15	101098488	101100488	PRKXP1	-
chr15	78831746	78833746	PSMA4	+
chr15	40986303	40988303	RAD51-AS1	-
chr15	65359388	65361388	RASL12	-
chr15	59278864	59280864	RNF111	+
chr15	55488231	55490231	RSL24D1	-
chr15	32932869	32934869	SCG5	+
chr15	44068293	44070293	SERF2	+
chr15	44083173	44085173	SERF2-C15ORF63	+
chr15	44091295	44093295	SERINC4	-
chr15	75742926	75744926	SIN3A	-
chr15	68111041	68113041	SKOR1	+
chr15	34629265	34631265	SLC12A6	-
chr15	66993673	66995673	SMAD6	+
chr15	42786503	42788503	SNAP23	+
chr15	64442915	64444915	SNX22	+
chr15	42185275	42187275	SPTBN5	-
chr15	40330389	40332389	SRP14	-
chr15	80214112	80216112	ST20-AS1	+
chr15	43909998	43911998	STRC	-
chr15	90117817	90119817	TICRR	+
chr15	63339635	63341635	TPM1	+
chr15	90791763	90793763	TTLL13P	+
chr15	74752529	74754529	UBL7	-
chr15	43397286	43399286	UBR1	-
chr15	63892026	63894026	USP3-AS1	-
chr15	50837902	50839902	USP50	-
chr15	42499524	42501524	VPS39	-
chr16	67693718	67695718	ACD	-
chr16	2569362	2571362	AMDHD2	+
chr16	71841976	71843976	AP1G1	-
chr16	57278037	57280037	ARL2BP	+
chr16	18811857	18813857	ARL6IP1	-
chr16	28890363	28892363	ATP2A1	+
chr16	2562870	2564870	ATP6V0C	+
chr16	67514089	67516089	ATP6V0D1	-
chr16	28833368	28835368	ATXN2L	+
chr16	67183902	67185902	B3GNT9	-
chr16	87984037	87986037	BANP	+
chr16	81109872	81111872	C16orf46	-
chr16	2509114	2511114	C16orf59	+
chr16	3544421	3546421	C16orf90	-
chr16	1469801	1471801	C16orf91	-
chr16	30033654	30035654	C16orf92	+
chr16	30772565	30774565	C16orf93	-
chr16	576855	578855	CAPN15	+
chr16	1493490	1495490	CCDC154	-
chr16	30365682	30367682	CD2BP2	-
chr16	81039102	81041102	CENPN	+
chr16	69165493	69167493	CHTF8	-
chr16	69983888	69985888	CLEC18A	+
chr16	74454368	74456368	CLEC18B	-
chr16	66612350	66614350	CMTM2	+
chr16	58662790	58664790	CNOT1	-
chr16	19077916	19079916	COQ7	+
chr16	31438749	31440749	COX6A2	-
chr16	69457497	69459497	CYB5B	+
chr16	50775028	50777028	CYLD	+
chr16	23651686	23653686	DCTN5	+
chr16	20910561	20912561	DCUN1D3	-
chr16	68056770	68058770	DDX28	-
chr16	72126614	72128614	DHX38	+
chr16	2272488	2274488	E4F1	+
chr16	30674777	30676777	FBRS	+
chr16	30933590	30935590	FBXL19-AS1	-
chr16	2687982	2689982	FLJ42627	+
chr16	86599856	86601856	FOXC2	+
chr16	4377341	4379341	GLIS2-AS1	-
chr16	4896303	4898303	GLYR1	-
chr16	1400899	1402899	GNPTG	+
chr16	69139128	69141128	HAS3	+
chr16	83840507	83842507	HSBP1	+
chr16	30995518	30997518	HSD3B7	+
chr16	1843909	1845909	IGFALS	-
chr16	88704000	88706000	IL17C	+
chr16	27463714	27465714	IL21R-AS1	-
chr16	70612797	70614797	IL34	+
chr16	71928395	71930395	IST1	+
chr16	28995386	28997386	LAT	+
chr16	89224627	89226627	LINC00304	+
chr16	3038054	3040054	LINC00514	+
chr16	3081481	3083481	LOC100128770	+
chr16	88796587	88798587	LOC100289580	+
chr16	67561648	67563648	LOC100505942	-
chr16	89231790	89233790	LOC400558	+
chr16	2652384	2654384	LOC652276	+
chr16	30708810	30710810	LOC730183	-
chr16	87424800	87426800	MAP1LC3B	+
chr16	89983286	89985286	MC1R	+
chr16	77223815	77225815	MON1B	+
chr16	419569	421569	MRPL28	-
chr16	810072	812072	MSLN	+
chr16	1992294	1994294	MSRB1	-
chr16	56658584	56660584	MT1E	+
chr16	56700977	56702977	MT1G	-
chr16	56641477	56643477	MT2A	+
chr16	69598868	69600868	NFAT5	+
chr16	3626405	3628405	NLRC3	-
chr16	15148936	15150936	NTAN1	-
chr16	2520499	2522499	NTN3	+
chr16	88932068	88934068	PABPN1L	-
chr16	2586964	2588964	PDPK1	+
chr16	30758619	30760619	PHKG2	+
chr16	30086296	30088296	PPP4C	+
chr16	30661240	30663240	PRR14	+
chr16	609421	611421	PRR35	+
chr16	29822408	29824408	PRRT2	+
chr16	31212205	31214205	PYCARD-AS1	+
chr16	639172	641172	RAB40C	+
chr16	28935532	28937532	RABEP2	-
chr16	67839555	67841555	RANBP10	-
chr16	24549907	24551907	RBBP6	+
chr16	324943	326943	RGS11	-
chr16	121629	123629	RHBDF1	-
chr16	724665	726665	RHBDL1	+
chr16	30772609	30774609	RNF40	+
chr16	4851951	4853951	ROGDI	-
chr16	2003679	2005679	RPL3L	-
chr16	66958439	66960439	RRAD	-
chr16	57219240	57221240	RSPRY1	+
chr16	30456296	30458296	SEPHS2	-
chr16	29909585	29911585	SEZ6L2	-
chr16	84074762	84076762	SLC38A8	-
chr16	24856551	24858551	SLC5A11	+
chr16	31493438	31495438	SLC5A2	+
chr16	70258936	70260936	SMG1P7	-
chr16	2013996	2015996	SNHG9	+
chr16	11349039	11351039	SOCS1	-
chr16	28985095	28987095	SPNS1	+
chr16	31043811	31045811	STX4	+
chr16	77232348	77234348	SYCE1L	+
chr16	29984187	29986187	TAOK2	+
chr16	75680634	75682634	TERF2IP	+
chr16	69384712	69386712	TMED6	-
chr16	89988686	89990686	TUBB3	+
chr16	4663927	4665927	UBALD1	-
chr16	1463721	1465721	UNKL	-
chr16	4420848	4422848	VASN	+
chr16	22102858	22104858	VWA3A	+
chr16	680011	682011	WFIKKN1	+
chr16	2879172	2881172	ZG16B	+
chr16	31723549	31725549	ZNF720	+
chr16	31453348	31455348	ZNF843	-
chr16	3148318	3150318	ZSCAN10	-
chr17	79478892	79480892	ACTG1	-
chr17	42835567	42837567	ADAM11	+
chr17	29247753	29249753	ADAP2	+
chr17	26902951	26904951	ALDOC	-
chr17	6914653	6916653	ALOX12-AS1	-
chr17	79848462	79850462	ALYREF	-
chr17	41002200	41004200	AOC3	+
chr17	41018161	41020161	AOC4P	+
chr17	33913281	33915281	AP2B1	+
chr17	43502012	43504012	ARHGAP27	-
chr17	79649954	79651954	ARL16	-
chr17	37321414	37323414	ARL5C	-
chr17	42247073	42249073	ASB16	+
chr17	7081883	7083883	ASGR1	-
chr17	7553207	7555207	ATP1B2	+
chr17	79007946	79009946	BAIAP2	+
chr17	56405152	56407152	BZRAP1	-
chr17	6554058	6556058	C17orf100	+
chr17	6917055	6919055	C17orf49	+
chr17	34086915	34088915	C17orf50	+
chr17	8092564	8094564	C17orf59	-
chr17	80407707	80409707	C17orf62	-
chr17	54910256	54912256	C17orf67	-
chr17	7327934	7329934	C17orf74	+
chr17	59488111	59490111	C17orf82	+
chr17	36996642	36998642	C17orf98	-
chr17	77004899	77006899	CANT1	-
chr17	61850088	61852088	CCDC47	-
chr17	40832845	40834845	CCR10	-
chr17	7481804	7483804	CD68	+
chr17	38443145	38445145	CDC6	+
chr17	15522018	15524018	CDRT1	-
chr17	15369925	15371925	CDRT4	-
chr17	7787122	7789122	CHD3	+
chr17	4805369	4807369	CHRNE	-
chr17	57696049	57698049	CLTC	+
chr17	40949853	40951853	CNTD1	+
chr17	7834441	7836441	CNTROB	+
chr17	40949743	40951743	COA3	-
chr17	30185326	30187326	COPRS	-
chr17	46114168	46116168	COPZ2	-
chr17	1358561	1360561	CRK	-
chr17	38170613	38172613	CSF3	+
chr17	80230594	80232594	CSNK1D	-
chr17	36980603	36982603	CWC25	-
chr17	7760063	7762063	CYB5D1	+
chr17	654572	656572	DBIL5P	+
chr17	62501484	62503484	DDX5	-
chr17	57641885	57643885	DHX40	+
chr17	40263751	40265751	DHX58	-
chr17	7122369	7124369	DLG4	-
chr17	40168183	40170183	DNAJC7	-
chr17	7136863	7138863	DVL2	-
chr17	7607519	7609519	EFNB3	+
chr17	39844126	39846126	EIF1	+
chr17	7475023	7477023	EIF4A1	+
chr17	3571016	3573016	EMC6	+
chr17	78387966	78389966	ENDOV	+
chr17	79211891	79213891	ENTHD2	-
chr17	62206502	62208502	ERN1	-
chr17	74098868	74100868	EXOC7	-
chr17	79790170	79792170	FAM195B	-
chr17	17139502	17141502	FLCN	-
chr17	47922271	47924271	FLJ45513	+
chr17	74136380	74138380	FOXJ1	-
chr17	61904031	61906031	FTSJ3	-
chr17	7144753	7146753	GABARAP	-
chr17	42906607	42908607	GJC1	-
chr17	72855007	72857007	GRIN2C	-
chr17	42421453	42423453	GRN	+
chr17	73775016	73777016	H3F3B	-
chr17	39889898	39891898	HAP1	-
chr17	42200014	42202014	HDAC5	-
chr17	8026410	8028410	HES7	-
chr17	43223683	43225683	HEXIM1	+
chr17	43236540	43238540	HEXIM2	+
chr17	79649961	79651961	HGS	+
chr17	41157741	41159741	IFI35	+
chr17	26661515	26663515	IFT20	-
chr17	4899905	4901905	INCA1	-
chr17	1419182	1421182	INPP5K	-
chr17	74721881	74723881	JMJD6	-
chr17	40272382	40274382	KAT2A	-
chr17	21307447	21309447	KCNJ18	+
chr17	7254207	7256207	KCTD11	+
chr17	7742234	7744234	KDM6B	+
chr17	6543247	6545247	KIAA0753	-
chr17	38977863	38979863	KRT10	-
chr17	76975061	76977061	LGALS3BP	-
chr17	25957173	25959173	LGALS9	+
chr17	61776519	61778519	LIMD2	-
chr17	8126361	8128361	LINC00324	-
chr17	70635611	70637611	LINC00511	-
chr17	37080420	37082420	LINC00672	+
chr17	41380062	41382062	LINC00854	-
chr17	79358160	79360160	LOC100130370	-
chr17	78387968	78389968	LOC100294362	-
chr17	58041456	58043456	LOC101927755	+
chr17	74794125	74796125	LOC101928514	+
chr17	62777117	62779117	LOC146880	-
chr17	20840832	20842832	LOC339260	+
chr17	5403319	5405319	LOC728392	-
chr17	61776697	61778697	LOC729683	+
chr17	38096726	38098726	LRRC3C	+
chr17	48473914	48475914	LRRC59	-
chr17	79884587	79886587	MAFG	-
chr17	60141643	60143643	MED13	-
chr17	6553954	6555954	MED31	-
chr17	74731646	74733646	MFSD11	+
chr17	37885788	37887788	MIEN1	-
chr17	1618566	1620566	MIR22HG	-
chr17	5388693	5390693	MIS12	+
chr17	7485964	7487964	MPDU1	+
chr17	60703761	60705761	MRC2	+
chr17	48449562	48451562	MRPL27	-
chr17	79904109	79906109	MYADML2	-
chr17	10559626	10561626	MYH3	-
chr17	18011019	18013019	MYO15A	+
chr17	7760172	7762172	NAA38	-
chr17	27043908	27045908	NARR	-
chr17	41321986	41323986	NBR1	+
chr17	41276599	41278599	NBR2	+
chr17	5486832	5488832	NLRP1	-
chr17	79859071	79861071	NPB	+
chr17	79603179	79605179	NPLOC4	-
chr17	3598698	3600698	P2RX5-TAX1BP3	-
chr17	79817544	79819544	P4HB	-
chr17	79622607	79624607	PDE6G	-
chr17	4851381	4853381	PFN1	-
chr17	7141249	7143249	PHF23	-
chr17	26897887	26899887	PIGS	-
chr17	58676543	58678543	PPM1D	+
chr17	79791926	79793926	PPP1R27	-
chr17	26573469	26575469	PPY2	+
chr17	36907965	36909965	PSMB3	+
chr17	4698438	4700438	PSMB6	+
chr17	61904043	61906043	PSMC5	+
chr17	30770480	30772480	PSMD11	+
chr17	38136020	38138020	PSMD3	+
chr17	40984158	40986158	PSME3	+
chr17	42080837	42082837	PYY	-
chr17	26552588	26554588	PYY2	+
chr17	74302761	74304761	QRICH2	-
chr17	27043908	27045908	RAB34	-
chr17	40306062	40308062	RAB5C	-
chr17	8190968	8192968	RANGRF	+
chr17	38333241	38335241	RAPGEFL1	+
chr17	17398709	17400709	RASD1	-
chr17	34057678	34059678	RASL10B	+
chr17	73662269	73664269	RECQL5	-
chr17	80008650	80010650	RFNG	-
chr17	6914735	6916735	RNASEK	+
chr17	6914735	6916735	RNASEK-C17orf49	+
chr17	5321960	5323960	RPAIN	+
chr17	45055614	45057614	RPRML	-
chr17	48206246	48208246	SAMD14	-
chr17	73662195	73664195	SAP30BP	+
chr17	26697682	26699682	SARM1	+
chr17	7530194	7532194	SAT2	-
chr17	26988207	26990207	SDF2	-
chr17	1645129	1647129	SERPINF2	+
chr17	7516381	7518381	SHBG	+
chr17	79875058	79877058	SIRT7	-
chr17	18217593	18219593	SMCR8	+
chr17	2206069	2208069	SMG6	-
chr17	57286370	57288370	SMG8	+
chr17	75083724	75085724	SNHG20	+
chr17	46183946	46185946	SNX11	+
chr17	41835156	41837156	SOST	-
chr17	26925056	26927056	SPAG5	-
chr17	49197226	49199226	SPAG9	-
chr17	43338479	43340479	SPATA32	-
chr17	17739325	17741325	SREBF1	-
chr17	74732493	74734493	SRSF2	-
chr17	61818330	61820330	STRADA	-
chr17	73178098	73180098	SUMO2	-
chr17	26988301	26990301	SUPT6H	+
chr17	30263043	30265043	SUZ12	+
chr17	3570973	3572973	TAX1BP3	-
chr17	28885583	28887583	TBC1D29	+
chr17	59476256	59478256	TBX2	+
chr17	59475967	59477967	TBX2-AS1	-
chr17	42091345	42093345	TMEM101	-
chr17	41362845	41364845	TMEM106A	+
chr17	76226390	76228390	TMEM235	+
chr17	7757383	7759383	TMEM88	+
chr17	42263573	42265573	TMUB2	+
chr17	26661547	26663547	TNFAIP1	+
chr17	48943039	48945039	TOB1-AS1	+
chr17	3495171	3497171	TRPV1	-
chr17	74260285	74262285	UBALD2	+
chr17	16283654	16285654	UBB	+
chr17	26878646	26880646	UNC119	-
chr17	56064615	56066615	VEZF1	-
chr17	57783862	57785862	VMP1	+
chr17	73850501	73852501	WBP2	-
chr17	38374573	38376573	WIPF2	+
chr17	74074262	74076262	ZACN	+
chr17	4642309	4644309	ZMYND15	+
chr17	30676156	30678156	ZNF207	+
chr17	33287548	33289548	ZNF830	+
chr18	19283766	19285766	ABHD3	-
chr18	47791865	47793865	CFAP53	-
chr18	11850388	11852388	CHMP1B	+
chr18	43546305	43548305	EPG5	-
chr18	11856436	11858436	GNAL	+
chr18	1358630	1360630	LINC00470	-
chr18	24001958	24003958	LINC01543	+
chr18	70930733	70932733	LOC400655	-
chr18	47807144	47809144	MBD1	-
chr18	2570489	2572489	METTL4	-
chr18	3246527	3248527	MYL12A	+
chr18	21165581	21167581	NPC1	-
chr18	77904806	77906806	PARD6G-AS1	+
chr18	57566191	57568191	PMAIP1	+
chr18	77710653	77712653	PQLC1	-
chr18	77826255	77828255	RBFADN	+
chr18	21031786	21033786	RIOK3	+
chr18	44336039	44338039	ST8SIA5	-
chr18	59991519	59993519	TNFRSF11A	+
chr18	54304920	54306920	TXNL1	-
chr18	32923426	32925426	ZNF24	-
chr19	58863865	58865865	A1BG	-
chr19	1039101	1041101	ABCA7	+
chr19	8656080	8658080	ADAMTS10	-
chr19	15489612	15491612	AKAP8	-
chr19	15528932	15530932	AKAP8L	-
chr19	50378506	50380506	AKT1S1	-
chr19	49955472	49957472	ALDH16A1	+
chr19	6371443	6373443	ALKBH7	+
chr19	17391453	17393453	ANKLE1	+
chr19	50269179	50271179	AP2A1	+
chr19	3760673	3762673	APBA3	-
chr19	1449147	1451147	APC2	+
chr19	45408277	45410277	APOE	+
chr19	36265416	36267416	ARHGAP33	+
chr19	50431399	50433399	ATF5	+
chr19	57741376	57743376	AURKC	+
chr19	17904918	17906918	B3GNT3	+
chr19	41869078	41871078	B9D2	-
chr19	17377184	17379184	BABAM1	+
chr19	50167398	50169398	BCL2L12	+
chr19	12862406	12864406	BEST2	+
chr19	15390262	15392262	BRD4	-
chr19	571453	573453	BSG	+
chr19	17515457	17517457	BST2	-
chr19	10958105	10960105	C19orf38	+
chr19	12844529	12846529	C19orf43	-
chr19	11038423	11040423	C19orf52	+
chr19	5679911	5681911	C19orf70	-
chr19	3538154	3540154	C19orf71	+
chr19	49621397	49623397	C19orf73	-
chr19	51151701	51153701	C19orf81	+
chr19	51892828	51894828	C19orf84	-
chr19	47812103	47814103	C5AR1	+
chr19	49148451	49150451	CA11	-
chr19	38825442	38827442	CATSPERG	+
chr19	11545603	11547603	CCDC151	-
chr19	47758730	47760730	CCDC9	+
chr19	41815093	41817093	CCDC97	+
chr19	39401798	39403798	CCER2	-
chr19	42380189	42382189	CD79A	+
chr19	530732	532732	CDC34	+
chr19	10513271	10515271	CDC37	-
chr19	45173723	45175723	CEACAM19	+
chr19	45032548	45034548	CEACAM20	-
chr19	33792470	33794470	CEBPA	-
chr19	19005953	19007953	CERS1	-
chr19	59065370	59067370	CHMP2A	-
chr19	42787816	42789816	CIC	+
chr19	19648073	19650073	CILP2	+
chr19	11648578	11650578	CNN1	+
chr19	1025273	1027273	CNN2	+
chr19	40731597	40733597	CNTD2	-
chr19	19029199	19031199	COPE	-
chr19	50193364	50195364	CPT1C	+
chr19	1940160	1942160	CSNK1G2	+
chr19	7990051	7992051	CTXN1	-
chr19	48971464	48973464	CYTH2	+
chr19	3970121	3972121	DAPK3	-
chr19	14529195	14531195	DDX39A	-
chr19	42720944	42722944	DEDD2	-
chr19	49435938	49437938	DHDH	+
chr19	55677090	55679090	DNAAF3	-
chr19	14628371	14630371	DNAJB1	-
chr19	3984461	3986461	EEF2	-
chr19	1285152	1287152	EFNA2	+
chr19	40029838	40031838	EID2	-
chr19	11590803	11592803	ELAVL3	-
chr19	18631937	18633937	ELL	-
chr19	15342858	15344858	EPHX3	-
chr19	42758316	42760316	ERF	-
chr19	41948062	41950062	ERICH4	+
chr19	44030396	44032396	ETHE1	-
chr19	36131638	36133638	ETV2	+
chr19	16295211	16297211	FAM32A	+
chr19	55873620	55875620	FAM71E2	-
chr19	49115694	49117694	FAM83E	-
chr19	46233151	46235151	FBXO46	-
chr19	50015435	50017435	FCGRT	+
chr19	35841444	35843444	FFAR1	+
chr19	35848487	35850487	FFAR3	+
chr19	50552936	50554936	FLJ26850	+
chr19	49976465	49978465	FLT3LG	+
chr19	45970252	45972252	FOSB	+
chr19	49467565	49469565	FTL	+
chr19	5869551	5871551	FUT5	-
chr19	3505294	3507294	FZR1	+
chr19	2475122	2477122	GADD45B	+
chr19	19495641	19497641	GATAD2A	+
chr19	38877668	38879668	GGN	-
chr19	46104466	46106466	GPR4	-
chr19	48897131	48899131	GRIN2D	+
chr19	999436	1001436	GRIN3B	+
chr19	48948029	48950029	GRWD1	+
chr19	42745736	42747736	GSK3A	-
chr19	6392291	6394291	GTF2F1	-
chr19	543033	545033	GZMM	+
chr19	35772409	35774409	HAMP	+
chr19	19372596	19374596	HAPLN4	-
chr19	588892	590892	HCN2	+
chr19	36392381	36394381	HCST	+
chr19	1066164	1068164	HMHA1	+
chr19	8508802	8510802	HNRNPM	+
chr19	35530409	35532409	HPN	+
chr19	5679775	5681775	HSD11B1L	+
chr19	49338934	49340934	HSD17B14	-
chr19	16243837	16245837	HSH2D	+
chr19	10449345	10451345	ICAM3	-
chr19	13260281	13262281	IER2	+
chr19	55880831	55882831	IL11	-
chr19	44099287	44101287	IRGQ	-
chr19	41222007	41224007	ITPKC	+
chr19	2255422	2257422	JSRP1	-
chr19	12901309	12903309	JUNB	+
chr19	18391466	18393466	JUND	-
chr19	18061110	18063110	KCNN1	+
chr19	48893810	48895810	KDELR1	-
chr19	18384319	18386319	KIAA1683	-
chr19	56208	58208	KIR2DL4	+
chr19	18746837	18748837	KLHL26	+
chr19	51586502	51588502	KLK14	-
chr19	47986521	47988521	KPTN	-
chr19	11199037	11201037	LDLR	+
chr19	54959216	54961216	LENG8-AS1	-
chr19	39302740	39304740	LGALS4	-
chr19	49519347	49521347	LHB	-
chr19	51890210	51892210	LIM2	-
chr19	36238261	36240261	LIN37	+
chr19	37741786	37743786	LINC01535	+
chr19	1821087	1823087	LOC100288123	+
chr19	49890338	49892338	LOC101928295	-
chr19	43751798	43753798	LOC284344	-
chr19	37758912	37760912	LOC284412	-
chr19	37263019	37265019	LOC728485	+
chr19	18365229	18367229	LOC729966	-
chr19	4539036	4541036	LRG1	-
chr19	43968831	43970831	LYPD3	-
chr19	54692733	54694733	MBOAT7	-
chr19	16738015	16740015	MED26	-
chr19	39880962	39882962	MED29	+
chr19	19280098	19282098	MEF2B	-
chr19	51319936	51321936	MGC45922	+
chr19	41280281	41282281	MIA	+
chr19	41280441	41282441	MIA-RAB4B	+
chr19	4768116	4770116	MIR7-3HG	+
chr19	2050243	2052243	MKNK2	-
chr19	3761664	3763664	MRPL54	+
chr19	54370118	54372118	MYADM	+
chr19	17185590	17187590	MYO9B	+
chr19	59069552	59071552	MZF1-AS1	+
chr19	13987062	13989062	NANOS3	+
chr19	48017515	48019515	NAPA	-
chr19	50847005	50849005	NAPSB	-
chr19	19321781	19323781	NCAN	+
chr19	5903024	5905024	NDUFA11	-
chr19	39389569	39391569	NFKBIB	+
chr19	36390552	36392552	NFKBID	-
chr19	50082829	50084829	NOSIP	-
chr19	2268484	2270484	OAZ1	+
chr19	17336012	17338012	OCEL1	+
chr19	54604994	54606994	OSCAR	-
chr19	39880835	39882835	PAF1	-
chr19	7693670	7695670	PET100	+
chr19	48613109	48615109	PLA2G4C	-
chr19	4516716	4518716	PLIN4	-
chr19	4534208	4536208	PLIN5	-
chr19	1523072	1525072	PLK5	+
chr19	50369822	50371822	PNKP	-
chr19	14063204	14065204	PODNL1	-
chr19	290169	292169	PPAP2C	-
chr19	55627968	55629968	PPP1R12C	-
chr19	45908607	45910607	PPP1R13L	-
chr19	49374648	49376648	PPP1R15A	+
chr19	45595430	45597430	PPP1R37	+
chr19	8566538	8568538	PRAM1	-
chr19	54384466	54386466	PRKCG	+
chr19	47219384	47221384	PRKD2	-
chr19	36248043	36250043	PROSER3	+
chr19	42805283	42807283	PRR19	+
chr19	36235477	36237477	PSENEN	+
chr19	40475911	40477911	PSMC4	+
chr19	38864189	38866189	PSMD8	+
chr19	6374860	6376860	PSPN	-
chr19	14585174	14587174	PTGER1	-
chr19	49925698	49927698	PTH2	-
chr19	50353415	50355415	PTOV1	+
chr19	50353933	50355933	PTOV1-AS1	-
chr19	45348392	45350392	PVRL2	+
chr19	8454575	8456575	RAB11B-AS1	-
chr19	41283123	41285123	RAB4B	+
chr19	3771219	3773219	RAX2	-
chr19	36118979	36120979	RBM42	+
chr19	45503706	45505706	RELB	+
chr19	56269506	56271506	RFPL4A	+
chr19	19302574	19304574	RFXANK	+
chr19	39367919	39369919	RINL	-
chr19	49121675	49123675	RPL18	-
chr19	46317605	46319605	RSPH6A	-
chr19	5622045	5624045	SAFB	+
chr19	5621938	5623938	SAFB2	-
chr19	39832098	39834098	SAMD4B	+
chr19	36018253	36020253	SBSN	-
chr19	50144381	50146381	SCAF1	+
chr19	35520591	35522591	SCN1B	+
chr19	36485089	36487089	SDHAF1	+
chr19	49140295	49142295	SEC1P	+
chr19	48280841	48282841	SEPW1	+
chr19	40930932	40932932	SERTAD1	-
chr19	40949282	40951282	SERTAD3	-
chr19	2782354	2784354	SGTA	-
chr19	4399415	4401415	SH3GL1	-
chr19	4277597	4279597	SHD	+
chr19	39389463	39391463	SIRT2	-
chr19	17981781	17983781	SLC5A5	+
chr19	49827474	49829474	SLC6A16	-
chr19	47974307	47976307	SLC8A2	-
chr19	3479540	3481540	SMIM24	-
chr19	41255758	41257758	SNRPA	+
chr19	49108999	49110999	SPACA4	+
chr19	50921194	50923194	SPIB	+
chr19	38879839	38881839	SPRED3	+
chr19	44115252	44117252	SRRM5	+
chr19	55998869	56000869	SSC5D	+
chr19	13260188	13262188	STX10	-
chr19	7700986	7702986	STXBP2	+
chr19	13029086	13031086	SYCE2	-
chr19	36498672	36500672	SYNE4	-
chr19	55690720	55692720	SYT5	-
chr19	4830754	4832754	TICAM1	-
chr19	8007708	8009708	TIMM44	-
chr19	5567045	5569045	TINCR	-
chr19	19383074	19385074	TM6SF2	-
chr19	54675944	54677944	TMC4	-
chr19	1020141	1022141	TMEM259	-
chr19	18722681	18724681	TMEM59L	+
chr19	2388783	2390783	TMPRSS9	+
chr19	6530009	6532009	TNFSF9	+
chr19	16186134	16188134	TPM4	+
chr19	57873878	57875878	TRAPPC2B	+
chr19	54694064	54696064	TSEN34	+
chr19	40723306	40725306	TTC9B	-
chr19	36235343	36237343	U2AF1L4	-
chr19	56164415	56166415	U2AF2	+
chr19	59069343	59071343	UBE2M	-
chr19	55918325	55920325	UBE2S	-
chr19	9937567	9939567	UBL5	+
chr19	36156417	36158417	UPK1A	+
chr19	50527805	50529805	VRK3	-
chr19	51844378	51846378	VSIG10L	-
chr19	12779465	12781465	WDR83OS	-
chr19	34971879	34973879	WTIP	+
chr19	47616009	47618009	ZC3H4	-
chr19	39896486	39898486	ZFP36	+
chr19	9472695	9474695	ZNF177	+
chr19	58977411	58979411	ZNF324	+
chr19	52451386	52453386	ZNF350-AS1	+
chr19	37095206	37097206	ZNF382	+
chr19	53635173	53637173	ZNF415	-
chr19	44123014	44125014	ZNF428	-
chr19	52551073	52553073	ZNF432	-
chr19	11975843	11977843	ZNF439	+
chr19	58986530	58988530	ZNF446	+
chr19	50528211	50530211	ZNF473	+
chr19	11908390	11910390	ZNF491	+
chr19	40501942	40503942	ZNF546	+
chr19	57873802	57875802	ZNF547	+
chr19	57900217	57902217	ZNF548	+
chr19	42579289	42581289	ZNF574	+
chr19	56153985	56155985	ZNF581	+
chr19	58919062	58921062	ZNF584	+
chr19	52838497	52840497	ZNF610	+
chr19	12594632	12596632	ZNF709	-
chr19	12074868	12076868	ZNF763	+
chr19	11783812	11785812	ZNF833P	+
chr19	52872169	52874169	ZNF880	+
chr19	20010721	20012721	ZNF93	+
chr19	56738659	56740659	ZSCAN5A	-
chr2	114646510	114648510	ACTR3	+
chr2	54341409	54343409	ACYP2	+
chr2	27272132	27274132	AGBL5-AS1	-
chr2	61403554	61405554	AHSA2	+
chr2	73871045	73873045	ALMS1P	+
chr2	202221121	202223121	ALS2CR12	-
chr2	242126923	242128923	ANO7	+
chr2	68693690	68695690	APLF	+
chr2	131673969	131675969	ARHGEF4	+
chr2	176031934	176033934	ATF2	-
chr2	74756024	74758024	AUP1	-
chr2	242497558	242499558	BOK-AS1	-
chr2	28112981	28114981	BRE-AS1	-
chr2	70417151	70419151	C2orf42	-
chr2	10280508	10282508	C2orf48	+
chr2	61371242	61373242	C2orf74	+
chr2	233733993	233735993	C2orf82	+
chr2	152954235	152956235	CACNB4	-
chr2	202046620	202048620	CASP10	+
chr2	27850745	27852745	CCDC121	-
chr2	130901707	130903707	CCDC74B	-
chr2	56410257	56412257	CCDC85A	+
chr2	55646057	55648057	CCDC88A	-
chr2	62114806	62116806	CCT4	-
chr2	39455673	39457673	CDKL4	-
chr2	27340773	27342773	CGREF1	-
chr2	53993928	53995928	CHAC2	+
chr2	86789620	86791620	CHMP3	-
chr2	175868981	175870981	CHN1	-
chr2	201728284	201730284	CLK1	-
chr2	198317230	198319230	COQ10B	+
chr2	219645471	219647471	CYP27A1	+
chr2	74775146	74777146	DOK1	+
chr2	73519829	73521829	EGR4	-
chr2	120769603	120771603	EPB41L5	+
chr2	239007950	239009950	ESPNL	+
chr2	187557788	187559788	FAM171B	+
chr2	112894961	112896961	FBLN7	+
chr2	68693390	68695390	FBXO48	-
chr2	106014575	106016575	FHL2	-
chr2	24271583	24273583	FKBP1B	+
chr2	28616539	28618539	FLJ31356	-
chr2	183730498	183732498	FRZB	-
chr2	242715239	242717239	GAL3ST2	+
chr2	219124737	219126737	GPBAR1	+
chr2	27850862	27852862	GPN1	+
chr2	26568685	26570685	GPR113	-
chr2	241543824	241545824	GPR35	+
chr2	54086170	54088170	GPR75	-
chr2	54086170	54088170	GPR75-ASB3	-
chr2	27557408	27559408	GTF3C2-AS1	+
chr2	197663492	197665492	GTF3C3	-
chr2	177041893	177043893	HAGLROS	+
chr2	172777934	172779934	HAT1	+
chr2	47753675	47755675	HCG2040054	+
chr2	242254115	242256115	HDLBP	-
chr2	198363720	198365720	HSPE1	+
chr2	198363720	198365720	HSPE1-MOB4	+
chr2	74755531	74757531	HTRA2	+
chr2	9613669	9615669	IAH1	+
chr2	203735195	203737195	ICA1L	-
chr2	8821112	8823112	ID2	+
chr2	219924238	219926238	IHH	-
chr2	206949906	206951906	INO80D	-
chr2	211035051	211037051	KANSL1L	-
chr2	85197230	85199230	KCMF1	+
chr2	86667583	86669583	KDM3A	+
chr2	61292005	61294005	KIAA1841	+
chr2	27664232	27666232	KRTCAP3	+
chr2	136593750	136595750	LCT	-
chr2	189151418	189153418	LINC01090	-
chr2	114736145	114738145	LINC01191	+
chr2	75135257	75137257	LINC01291	+
chr2	97404813	97406813	LMAN2L	-
chr2	98088620	98090620	LOC100506076	-
chr2	98090049	98092049	LOC100506123	-
chr2	166727451	166729451	LOC100506124	-
chr2	136576760	136578760	LOC100507600	+
chr2	85765009	85767009	LOC100630918	-
chr2	162100249	162102249	LOC100996579	+
chr2	114647569	114649569	LOC101060091	-
chr2	186602820	186604820	LOC101927196	-
chr2	38741882	38743882	LOC101929596	-
chr2	231750260	231752260	LOC151484	+
chr2	39186485	39188485	LOC375196	-
chr2	160470804	160472804	LOC643072	+
chr2	74780091	74782091	LOXL3	-
chr2	99916639	99918639	LYG1	-
chr2	99870570	99872570	LYG2	-
chr2	85765100	85767100	MAT2A	+
chr2	130886195	130888195	MED15P9	+
chr2	99796492	99798492	MITD1	-
chr2	150443330	150445330	MMADHC	-
chr2	202562417	202564417	MPP4	-
chr2	70141172	70143172	MXD1	+
chr2	152590001	152592001	NEB	-
chr2	178127617	178129617	NFE2L2	-
chr2	27293567	27295567	OST4	-
chr2	70313584	70315584	PCBP1	+
chr2	217080611	217082611	PKI55	+
chr2	219471487	219473487	PLCD4	+
chr2	131861419	131863419	PLEKHB2	+
chr2	241395117	241397117	PP14571	-
chr2	231920577	231922577	PSMD1	+
chr2	162163785	162165785	PSMD14	+
chr2	54196977	54198977	PSME4	-
chr2	25015251	25017251	PTRHD1	-
chr2	65356435	65358435	RAB1A	-
chr2	238706387	238708387	RBM44	+
chr2	61107629	61109629	REL	+
chr2	20645831	20647831	RHOB	+
chr2	86850000	86852000	RNF103	-
chr2	85821836	85823836	RNF181	+
chr2	128783869	128785869	SAP130	-
chr2	181555830	181557830	SCHLAP1	+
chr2	198298771	198300771	SF3B1	-
chr2	24298314	24300314	SF3B6	-
chr2	220033817	220035817	SLC23A3	-
chr2	27885337	27887337	SLC4A1AP	+
chr2	220491291	220493291	SLC4A3	+
chr2	55843860	55845860	SMEK2	-
chr2	70519869	70521869	SNRPG	-
chr2	29032699	29034699	SPDYA	+
chr2	38977636	38979636	SRSF7	-
chr2	48756307	48758307	STON1	+
chr2	48756063	48758063	STON1-GTF2A1L	+
chr2	27885707	27887707	SUPT7L	-
chr2	162271619	162273619	TBR1	+
chr2	74740595	74742595	TLX2	+
chr2	46705703	46707703	TMEM247	+
chr2	85131762	85133762	TMSB10	+
chr2	73963517	73965517	TPRKB	-
chr2	230785725	230787725	TRIP12	-
chr2	99757037	99759037	TSGA10	-
chr2	179386917	179388917	TTN-AS1	+
chr2	220116964	220118964	TUBA4B	+
chr2	136498188	136500188	UBXN4	+
chr2	27530130	27532130	UCN	-
chr2	220070505	220072505	ZFAND2B	+
chr20	32253303	32255303	ACTL10	+
chr20	37208837	37210837	ADIG	+
chr20	60876951	60878951	ADRM1	+
chr20	3800170	3802170	AP5S1	+
chr20	35233136	35235136	C20orf24	+
chr20	43092984	43094984	C20orf62	-
chr20	30597244	30599244	CCM2L	+
chr20	58532470	58534470	CDH26	+
chr20	48806119	48808119	CEBPB	+
chr20	48807606	48809606	CEBPB-AS1	-
chr20	61923537	61925537	COL20A1	+
chr20	44518590	44520590	CTSA	+
chr20	47834831	47836831	DDX27	+
chr20	49574060	49576060	DPM1	-
chr20	32699085	32701085	EIF2S2	-
chr20	55098784	55100784	FAM209A	+
chr20	55107301	55109301	FAM209B	+
chr20	33879225	33881225	FAM83C	-
chr20	34194484	34196484	FER1L4	-
chr20	57465425	57467425	GNAS	+
chr20	33421265	33423265	HMGB3P1	-
chr20	18547072	18549072	LINC00493	+
chr20	34637882	34639882	LINC00657	-
chr20	48788106	48790106	LINC01273	+
chr20	43078197	43080197	LINC01430	-
chr20	4172736	4174736	LINC01433	+
chr20	45946245	45948245	LOC100131496	+
chr20	5489648	5491648	LOC101929207	-
chr20	3153238	3155238	LZTS3	-
chr20	33133687	33135687	MAP1LC3A	+
chr20	31406698	31408698	MAPRE1	+
chr20	26188869	26190869	MIR663AHG	-
chr20	44636546	44638546	MMP9	+
chr20	3025674	3027674	MRPS26	+
chr20	35168886	35170886	MYL9	+
chr20	30406177	30408177	MYLK2	+
chr20	46129600	46131600	NCOA3	+
chr20	44518926	44520926	NEURL2	-
chr20	45178213	45180213	OCSTAMP	-
chr20	42838721	42840721	OSER1-AS1	+
chr20	3051265	3053265	OXT	+
chr20	60717514	60719514	PSMA7	-
chr20	62167723	62169723	PTK6	-
chr20	32580457	32582457	RALY	+
chr20	32581173	32583173	RALY-AS1	-
chr20	34286231	34288231	ROMO1	+
chr20	36660947	36662947	RPRD1B	+
chr20	60961120	60963120	RPS21	+
chr20	55042640	55044640	RTFDC1	+
chr20	34541548	34543548	SCAND1	-
chr20	1305513	1307513	SDCBP2	-
chr20	18487606	18489606	SEC23B	+
chr20	42193736	42195736	SGK2	+
chr20	35273619	35275619	SLA2	-
chr20	61582998	61584998	SLC17A9	+
chr20	37352104	37354104	SLC32A1	+
chr20	48598512	48600512	SNAI1	+
chr20	48531080	48533080	SPATA2	-
chr20	3761102	3763102	SPEF1	-
chr20	62177857	62179857	SRMS	-
chr20	52491248	52493248	SUMO1P1	-
chr20	44454953	44456953	TNNC2	-
chr20	39656461	39658461	TOP1	+
chr20	33291147	33293147	TP53INP2	+
chr20	62495580	62497580	TPD52L2	+
chr20	44440671	44442671	UBE2C	+
chr20	62583736	62585736	UCKL1-AS1	+
chr20	44097393	44099393	WFDC2	+
chr20	61846538	61848538	YTHDF1	-
chr20	44599833	44601833	ZNF335	-
chr21	18984268	18986268	BTG3	-
chr21	41754010	41756010	DSCAM-AS1	+
chr21	39577249	39579249	DSCR10	+
chr21	39492454	39494454	DSCR4	-
chr21	38579803	38581803	DSCR9	+
chr21	38738858	38740858	DYRK1A	+
chr21	30967359	30969359	GRIK1-AS2	+
chr21	46347788	46349788	ITGB2	-
chr21	39287741	39289741	KCNJ6	-
chr21	23469778	23471778	LOC101927843	-
chr21	30448791	30450791	MAP3K7CL	+
chr21	33650376	33652376	MIS18A	-
chr21	47743035	47745035	PCNT	+
chr21	44393619	44395619	PKNOX1	+
chr21	40554440	40556440	PSMG1	-
chr21	40816796	40818796	SH3BGR	+
chr21	33030934	33032934	SOD1	+
chr21	34099250	34101250	SYNJ1	-
chr21	33956845	33958845	TCP10L	-
chr21	43429496	43431496	ZBTB21	-
chr22	24818564	24820564	ADORA2A	+
chr22	39915563	39917563	ATF4	+
chr22	19434755	19436755	C22orf39	-
chr22	29167661	29169661	CCDC117	+
chr22	30751626	30753626	CCDC157	+
chr22	17072700	17074700	CCT8L2	-
chr22	19466348	19468348	CDC45	+
chr22	41635935	41637935	CHADL	-
chr22	42525883	42527883	CYP2D6	-
chr22	42539576	42541576	CYP2D7	-
chr22	41487613	41489613	EP300	+
chr22	29662997	29664997	EWSR1	+
chr22	40389952	40391952	FAM83F	+
chr22	30959876	30961876	GAL3ST1	-
chr22	38218388	38220388	GALR3	+
chr22	30684616	30686616	GATSL3	-
chr22	19136796	19138796	GSC2	-
chr22	23921495	23923495	IGLL1	-
chr22	30772894	30774894	KIAA1656	-
chr22	22900749	22902749	LL22NC03-63E9.3	+
chr22	21310379	21312379	LOC101928891	+
chr22	18070958	18072958	LOC101929372	-
chr22	50172958	50174958	LOC90834	-
chr22	38596938	38598938	MAFF	+
chr22	20860828	20862828	MED15	+
chr22	37881478	37883478	MFNG	-
chr22	50924212	50926212	MIOX	+
chr22	36783112	36785112	MYH9	-
chr22	50945644	50947644	NCAPH2	+
chr22	42485936	42487936	NDUFA6-AS1	+
chr22	44567835	44569835	PARVG	+
chr22	50353142	50355142	PIM3	+
chr22	41984871	41986871	PMM1	-
chr22	21042842	21044842	POM121L4P	+
chr22	22019272	22021272	PPIL2	+
chr22	29710745	29712745	RASL10A	-
chr22	29837118	29839118	RFPL1S	-
chr22	32766063	32768063	RFPL3S	-
chr22	29662914	29664914	RHBDD3	-
chr22	30782302	30784302	RNF215	-
chr22	42977017	42979017	RRP7B	-
chr22	20791146	20793146	SCARF2	-
chr22	40765565	40767565	SGSM3	+
chr22	42309671	42311671	SHISA8	-
chr22	42228082	42230082	SREBF2	+
chr22	37607416	37609416	SSTR3	-
chr22	41252012	41254012	ST13	-
chr22	39151024	39153024	SUN2	-
chr22	24576443	24578443	SUSD2	+
chr22	30721955	30723955	TBC1D10A	-
chr22	21355210	21357210	THAP7-AS1	+
chr22	42321821	42323821	TNFRSF13C	-
chr22	41842027	41844027	TOB2	-
chr22	28314363	28316363	TTC28-AS1	+
chr22	18592452	18594452	TUBA8	+
chr22	19465738	19467738	UFD1L	-
chr22	18631757	18633757	USP18	+
chr22	24095630	24097630	VPREB3	-
chr22	41252084	41254084	XPNPEP3	+
chr22	22089071	22091071	YPEL1	-
chr22	22873624	22875624	ZNF280A	-
chr3	183902862	183904862	ABCF3	+
chr3	169486683	169488683	ACTRT3	-
chr3	183891633	183893633	AP2M1	+
chr3	57582215	57584215	ARF4	-
chr3	48955818	48957818	ARIH2OS	-
chr3	160393947	160395947	ARL14	+
chr3	9833800	9835800	ARPC4	+
chr3	9833231	9835231	ARPC4-TTLL3	+
chr3	11313009	11315009	ATG7	+
chr3	130611904	130613904	ATP2C1	+
chr3	28389618	28391618	AZI2	-
chr3	112217408	112219408	BTLA	-
chr3	14715605	14717605	C3orf20	+
chr3	37439967	37441967	C3orf35	+
chr3	88197892	88199892	C3orf38	+
chr3	49228291	49230291	C3orf84	-
chr3	42813745	42815745	CCDC13	-
chr3	126112641	126114641	CCDC37-AS1	-
chr3	156877482	156879482	CCNL1	-
chr3	32992065	32994065	CCR4	+
chr3	112692937	112694937	CD200R1	-
chr3	49836268	49838268	CDHR4	-
chr3	48699348	48701348	CELSR3	-
chr3	48700200	48702200	CELSR3-AS1	+
chr3	184096860	184098860	CHRD	+
chr3	45066758	45068758	CLEC3B	+
chr3	48631593	48633593	COL7A1	-
chr3	9744509	9746509	CPNE9	+
chr3	47619359	47621359	CSPG5	-
chr3	39194102	39196102	CSRNP1	-
chr3	50387125	50389125	CYB561D2	+
chr3	197024117	197026117	DLG1-AS1	+
chr3	57529071	57531071	DNAH12	-
chr3	183872283	183874283	DVL3	+
chr3	129146494	129148494	EFCAB12	-
chr3	40350172	40352172	EIF1B	+
chr3	69062045	69064045	EOGT	-
chr3	37033795	37035795	EPM2AIP1	-
chr3	184052716	184054716	FAM131A	+
chr3	58651561	58653561	FAM3D	-
chr3	194405621	194407621	FAM43A	+
chr3	99594047	99596047	FILIP1L	-
chr3	180629233	180631233	FXR1	+
chr3	52320835	52322835	GLYCTK	+
chr3	49760407	49762407	GMPPB	-
chr3	50228042	50230042	GNAT1	+
chr3	194118995	194120995	GP5	-
chr3	71802200	71804200	GPR27	+
chr3	141496042	141498042	GRK7	+
chr3	120400418	120402418	HGD	-
chr3	128996816	128998816	HMCES	+
chr3	50359281	50361281	HYAL2	-
chr3	9943295	9945295	IL17RE	+
chr3	3151058	3153058	IL5RA	-
chr3	101038419	101040419	IMPG2	-
chr3	49822627	49824627	IP6K1	-
chr3	48753711	48755711	IP6K2	-
chr3	51936386	51938386	IQCF1	-
chr3	197685886	197687886	IQCG	-
chr3	128879073	128881073	ISY1	-
chr3	128879073	128881073	ISY1-RAB43	-
chr3	37492812	37494812	ITGA9	+
chr3	52863717	52865717	ITIH4	-
chr3	47323337	47325337	KIF9	-
chr3	183352410	183354410	KLHL24	+
chr3	49190834	49192834	LAMB2P1	-
chr3	24143738	24145738	LINC00691	-
chr3	52098128	52100128	LINC00696	-
chr3	128293929	128295929	LINC01565	-
chr3	142719309	142721309	LOC100289361	-
chr3	128589384	128591384	LOC653712	-
chr3	128225677	128227677	LOC90246	+
chr3	187870876	187872876	LPP-AS2	-
chr3	169538709	169540709	LRRIQ4	+
chr3	14219227	14221227	LSM3	+
chr3	50315457	50317457	LSMEM2	+
chr3	45956216	45958216	LZTFL1	-
chr3	158518714	158520714	MFSD1	+
chr3	39542556	39544556	MOBP	+
chr3	9690116	9692116	MTMR14	+
chr3	195446752	195448752	MUC20	+
chr3	108247169	108249169	MYH15	-
chr3	48722366	48724366	NCKIPSD	-
chr3	130744693	130746693	NEK11	+
chr3	101567357	101569357	NFKBIZ	+
chr3	14988090	14990090	NR2C2	+
chr3	47052031	47054031	NRADDP	+
chr3	101497028	101499028	NXPE3	+
chr3	9790627	9792627	OGG1	+
chr3	49026340	49028340	P4HTM	+
chr3	52000450	52002450	PCBP4	-
chr3	196013584	196015584	PCYT1A	-
chr3	101430277	101432277	PDCL3P4	+
chr3	9993078	9995078	PRRT3	-
chr3	184015885	184017885	PSMD2	+
chr3	63988697	63990697	PSMD6-AS2	+
chr3	128839647	128841647	RAB43	-
chr3	19987571	19989571	RAB5A	+
chr3	128443978	128445978	RAB7A	+
chr3	50125340	50127340	RBM5	+
chr3	15139664	15141664	RBSN	-
chr3	129246481	129248481	RHO	+
chr3	127793652	127795652	RUVBL1-AS1	+
chr3	53924989	53926989	SELK	-
chr3	50309549	50311549	SEMA3B	+
chr3	50303803	50305803	SEMA3B-AS1	-
chr3	196593726	196595726	SENP5	+
chr3	150263428	150265428	SERP1	-
chr3	9438383	9440383	SETD5	+
chr3	20214735	20216735	SGOL1-AS1	+
chr3	170074472	170076472	SKIL	+
chr3	124929243	124931243	SLC12A8	-
chr3	38306297	38308297	SLC22A13	+
chr3	38346444	38348444	SLC22A14	+
chr3	45837035	45839035	SLC6A20	-
chr3	43392454	43394454	SNRK-AS1	-
chr3	52738856	52740856	SPCS1	+
chr3	52528355	52530355	STAB1	+
chr3	9833695	9835695	TADA3	-
chr3	186284143	186286143	TBCCD1	-
chr3	49448638	49450638	TCTA	+
chr3	196044165	196046165	TCTEX1D2	-
chr3	44915097	44917097	TGM4	+
chr3	9438174	9440174	THUMPD3-AS1	-
chr3	156391204	156393204	TIPARP	+
chr3	52259179	52261179	TLR9	-
chr3	99903667	99905667	TMEM30C	+
chr3	44902400	44904400	TMEM42	+
chr3	69100484	69102484	TMF1	-
chr3	189348215	189350215	TP63	+
chr3	185654924	185656924	TRA2B	-
chr3	9850643	9852643	TTLL3	+
chr3	50364669	50366669	TUSC2	-
chr3	49850391	49852391	UBA7	-
chr3	23847396	23849396	UBE2E1-AS1	-
chr3	196158345	196160345	UBXN7	-
chr3	48600201	48602201	UCN2	-
chr3	167370289	167372289	WDR49	-
chr3	122133882	122135882	WDR5B	-
chr3	142165904	142167904	XRN1	-
chr3	101394988	101396988	ZBTB11	-
chr3	101394273	101396273	ZBTB11-AS1	+
chr3	40517632	40519632	ZNF619	+
chr4	186316839	186318839	ANKRD37	+
chr4	57370374	57372374	ARL9	+
chr4	104020024	104022024	BDH2	-
chr4	15703572	15705572	BST1	+
chr4	76480257	76482257	C4orf26	+
chr4	130016281	130018281	C4orf33	+
chr4	186349544	186351544	C4orf47	+
[truncated: 635 more rows]
