# Supplementary material for: Transcriptional responses of cancer cells to heat shock-inducing stimuli involve amplification of robust HSF1 binding
Source: Nat Commun. 2023 Nov 16;14:7420. doi: 10.1038/s41467-023-43157-7 (PMC10654513; doi:10.1038/s41467-023-43157-7)
Supplement: Supplementary file 7 — Supplementary Data 4 [file 41467_2023_43157_MOESM7_ESM.xlsx]

## Sheet: MCF_HS_only
Analysis Type:	PANTHER Overrepresentation Test (Released 20220202)
Annotation Version and Release Date:	GO Ontology database DOI: 10.5281/zenodo.6399963 Released 2022-03-22
Analyzed List:	Client Text Box Input (Homo sapiens)
Reference List:	Homo sapiens (all genes in database)
Test Type:	FISHER
Correction:	FDR
GO biological process complete	Homo sapiens - REFLIST (20589)	Client Text Box Input (1085)	Client Text Box Input (expected)	Client Text Box Input (over/under)	Client Text Box Input (fold Enrichment)	Client Text Box Input (raw P-value)	Client Text Box Input (FDR)
sensory perception of smell (GO:0007608)	470	1	24.77	-	0.04	1.29e-09	2.02e-05
detection of chemical stimulus involved in sensory perception of smell (GO:0050911)	443	1	23.35	-	0.04	4.01e-09	2.09e-05
sensory perception of chemical stimulus (GO:0007606)	545	3	28.72	-	0.1	3.72e-09	2.92e-05
detection of chemical stimulus involved in sensory perception (GO:0050907)	489	3	25.77	-	0.12	4.95e-08	0.000194
regulation of localization (GO:0032879)	2762	206	145.55	+	1.42	5.84e-07	0.00183
detection of chemical stimulus (GO:0009593)	526	7	27.72	-	0.25	7.23e-06	0.0189
regulation of biological quality (GO:0065008)	3730	255	196.56	+	1.3	1.62e-05	0.0364
sulfation (GO:0051923)	24	9	1.26	+	7.12	2.48e-05	0.0485

## Sheet: MCF7_common_HS_As
Analysis Type:	PANTHER Overrepresentation Test (Released 20220202)
Annotation Version and Release Date:	GO Ontology database DOI: 10.5281/zenodo.6399963 Released 2022-03-22
Analyzed List:	Client Text Box Input (Homo sapiens)
Reference List:	Homo sapiens (all genes in database)
Test Type:	FISHER
Correction:	FDR
GO biological process complete	Homo sapiens - REFLIST (20589)	Client Text Box Input (866)	Client Text Box Input (expected)	Client Text Box Input (over/under)	Client Text Box Input (fold Enrichment)	Client Text Box Input (raw P-value)	Client Text Box Input (FDR)
protein refolding (GO:0042026)	22	11	0.93	+	11.89	3.73e-08	9.73e-05
regulation of tau-protein kinase activity (GO:1902947)	13	6	0.55	+	10.97	7.34e-05	0.0397
chaperone cofactor-dependent protein refolding (GO:0051085)	32	14	1.35	+	10.4	1.98e-09	1.03e-05
regulation of inclusion body assembly (GO:0090083)	18	7	0.76	+	9.25	4.33e-05	0.0261
'de novo' post-translational protein folding (GO:0051084)	37	14	1.56	+	9	8.82e-09	2.77e-05
'de novo' protein folding (GO:0006458)	41	15	1.72	+	8.7	3.77e-09	1.48e-05
chaperone-mediated protein complex assembly (GO:0051131)	22	8	0.93	+	8.65	1.81e-05	0.0129
chaperone-mediated protein folding (GO:0061077)	71	25	2.99	+	8.37	4.95e-14	3.88e-10
protein folding (GO:0006457)	219	44	9.21	+	4.78	8.89e-16	1.39e-11
response to heat (GO:0009408)	98	18	4.12	+	4.37	9.21e-07	0.0016
positive regulation of DNA biosynthetic process (GO:2000573)	74	13	3.11	+	4.18	4.45e-05	0.0258
response to unfolded protein (GO:0006986)	124	20	5.22	+	3.83	1.42e-06	0.00223
response to topologically incorrect protein (GO:0035966)	145	21	6.1	+	3.44	3.61e-06	0.00472
response to temperature stimulus (GO:0009266)	172	23	7.23	+	3.18	4.23e-06	0.00442
regulation of ERK1 and ERK2 cascade (GO:0070372)	300	29	12.62	+	2.3	9.19e-05	0.0464
positive regulation of cytokine production (GO:0001819)	477	44	20.06	+	2.19	4.27e-06	0.00418
regulation of cytokine production (GO:0001817)	737	66	31	+	2.13	4.2e-08	9.4e-05
cell activation (GO:0001775)	654	55	27.51	+	2	3.77e-06	0.00455
regulation of MAPK cascade (GO:0043408)	669	51	28.14	+	1.81	0.000101	0.0479
regulation of response to external stimulus (GO:0032101)	963	70	40.51	+	1.73	2.17e-05	0.0142
regulation of response to stress (GO:0080134)	1374	93	57.79	+	1.61	1.34e-05	0.0105
regulation of intracellular signal transduction (GO:1902531)	1704	107	71.67	+	1.49	6.08e-05	0.0341
regulation of localization (GO:0032879)	2762	164	116.17	+	1.41	8.27e-06	0.0072
response to organic substance (GO:0010033)	2683	154	112.85	+	1.36	9.63e-05	0.0472
regulation of response to stimulus (GO:0048583)	4001	228	168.29	+	1.35	1.5e-06	0.00214
transport (GO:0006810)	3800	213	159.83	+	1.33	1.24e-05	0.0102
regulation of biological quality (GO:0065008)	3730	208	156.89	+	1.33	2e-05	0.0137
establishment of localization (GO:0051234)	3957	220	166.44	+	1.32	1.38e-05	0.0103
localization (GO:0051179)	5157	285	216.91	+	1.31	3.88e-07	0.000759
positive regulation of biological process (GO:0048518)	6255	327	263.09	+	1.24	6.13e-06	0.00565
positive regulation of cellular process (GO:0048522)	5740	298	241.43	+	1.23	4.22e-05	0.0264
cellular process (GO:0009987)	15176	689	638.32	+	1.08	9e-05	0.047
detection of chemical stimulus involved in sensory perception of smell (GO:0050911)	443	2	18.63	-	0.11	3.95e-06	0.00442

## Sheet: MCF7_As_only
Analysis Type:	PANTHER Overrepresentation Test (Released 20220202)
Annotation Version and Release Date:	GO Ontology database DOI: 10.5281/zenodo.6399963 Released 2022-03-22
Analyzed List:	Client Text Box Input (Homo sapiens)
Reference List:	Homo sapiens (all genes in database)
Test Type:	FISHER
Correction:	FDR
GO biological process complete	Homo sapiens - REFLIST (20589)	Client Text Box Input (1844)	Client Text Box Input (expected)	Client Text Box Input (over/under)	Client Text Box Input (fold Enrichment)	Client Text Box Input (raw P-value)	Client Text Box Input (FDR)
phagocytosis, recognition (GO:0006910)	106	0	9.49	-	< 0.01	0.000238	0.0192
stress response to copper ion (GO:1990169)	16	11	1.43	+	7.68	4.25e-06	0.000605
detoxification of copper ion (GO:0010273)	16	11	1.43	+	7.68	4.25e-06	0.00061
detoxification of inorganic compound (GO:0061687)	19	13	1.7	+	7.64	5.87e-07	0.000124
stress response to metal ion (GO:0097501)	20	13	1.79	+	7.26	8.96e-07	0.00018
cellular response to copper ion (GO:0071280)	28	14	2.51	+	5.58	3.57e-06	0.000543
cellular response to zinc ion (GO:0071294)	25	12	2.24	+	5.36	2.43e-05	0.00289
cellular zinc ion homeostasis (GO:0006882)	36	13	3.22	+	4.03	0.000118	0.0105
response to copper ion (GO:0046688)	42	15	3.76	+	3.99	4e-05	0.00442
cellular response to cadmium ion (GO:0071276)	38	13	3.4	+	3.82	0.000184	0.0153
zinc ion homeostasis (GO:0055069)	39	13	3.49	+	3.72	0.000226	0.0184
response to zinc ion (GO:0010043)	54	16	4.84	+	3.31	0.000141	0.0122
autophagosome maturation (GO:0097352)	44	13	3.94	+	3.3	0.000593	0.0417
mitotic metaphase plate congression (GO:0007080)	50	14	4.48	+	3.13	0.000582	0.0411
mitotic sister chromatid segregation (GO:0000070)	119	33	10.66	+	3.1	1.98e-07	5.46e-05
mitotic spindle organization (GO:0007052)	94	26	8.42	+	3.09	3.93e-06	0.000581
autophagosome organization (GO:1905037)	77	21	6.9	+	3.05	3.86e-05	0.00429
autophagosome assembly (GO:0000045)	71	19	6.36	+	2.99	0.000109	0.0098
response to cadmium ion (GO:0046686)	60	16	5.37	+	2.98	0.000385	0.0286
cellular response to starvation (GO:0009267)	165	41	14.78	+	2.77	1.11e-07	3.64e-05
circadian regulation of gene expression (GO:0032922)	69	17	6.18	+	2.75	0.000557	0.0395
mitotic nuclear division (GO:0140014)	169	41	15.14	+	2.71	1.73e-07	5.02e-05
chromosome localization (GO:0050000)	80	19	7.16	+	2.65	0.000603	0.0422
spindle organization (GO:0007051)	157	37	14.06	+	2.63	1.2e-06	0.00022
sister chromatid segregation (GO:0000819)	146	34	13.08	+	2.6	4e-06	0.000585
microtubule cytoskeleton organization involved in mitosis (GO:1902850)	125	29	11.2	+	2.59	2.2e-05	0.00263
organelle disassembly (GO:1903008)	91	21	8.15	+	2.58	0.000351	0.0264
cellular response to nutrient levels (GO:0031669)	214	49	19.17	+	2.56	5.2e-08	2.2e-05
response to starvation (GO:0042594)	202	46	18.09	+	2.54	1.54e-07	4.72e-05
macroautophagy (GO:0016236)	171	37	15.32	+	2.42	9.48e-06	0.00126
nuclear chromosome segregation (GO:0098813)	229	48	20.51	+	2.34	7.49e-07	0.000154
positive regulation of cell growth (GO:0030307)	168	35	15.05	+	2.33	2.68e-05	0.00311
vacuole organization (GO:0007033)	173	36	15.49	+	2.32	2.03e-05	0.00247
chromosome segregation (GO:0007059)	286	59	25.61	+	2.3	8.74e-08	3.04e-05
cellular response to extracellular stimulus (GO:0031668)	245	50	21.94	+	2.28	9.43e-07	0.000187
regulation of macroautophagy (GO:0016241)	158	32	14.15	+	2.26	9.03e-05	0.00863
intrinsic apoptotic signaling pathway (GO:0097193)	154	31	13.79	+	2.25	0.000128	0.0112
regulation of proteasomal ubiquitin-dependent protein catabolic process (GO:0032434)	139	28	12.45	+	2.25	0.000301	0.0232
Golgi organization (GO:0007030)	150	30	13.43	+	2.23	0.000182	0.0154
cellular response to metal ion (GO:0071248)	193	38	17.29	+	2.2	3.38e-05	0.00386
positive regulation of intracellular protein transport (GO:0090316)	163	32	14.6	+	2.19	0.000182	0.0153
process utilizing autophagic mechanism (GO:0061919)	286	53	25.61	+	2.07	5.44e-06	0.000742
autophagy (GO:0006914)	286	53	25.61	+	2.07	5.44e-06	0.000748
cellular response to inorganic substance (GO:0071241)	222	41	19.88	+	2.06	6.39e-05	0.00646
regulation of proteasomal protein catabolic process (GO:0061136)	191	35	17.11	+	2.05	0.000334	0.0254
spermatid development (GO:0007286)	182	33	16.3	+	2.02	0.000428	0.0315
spermatid differentiation (GO:0048515)	188	34	16.84	+	2.02	0.000477	0.0346
mitotic cell cycle (GO:0000278)	611	108	54.72	+	1.97	7.78e-10	7.62e-07
nuclear division (GO:0000280)	311	55	27.85	+	1.97	1.24e-05	0.00162
cellular response to external stimulus (GO:0071496)	312	55	27.94	+	1.97	1.3e-05	0.00169
mitotic cell cycle process (GO:1903047)	519	91	46.48	+	1.96	2.29e-08	1.12e-05
negative regulation of neuron death (GO:1901215)	211	37	18.9	+	1.96	0.00041	0.0303
positive regulation of intracellular transport (GO:0032388)	206	36	18.45	+	1.95	0.000542	0.0386
Wnt signaling pathway (GO:0016055)	282	48	25.26	+	1.9	0.000105	0.00956
cell-cell signaling by wnt (GO:0198738)	282	48	25.26	+	1.9	0.000105	0.00961
microtubule cytoskeleton organization (GO:0000226)	532	90	47.65	+	1.89	1.15e-07	3.68e-05
organelle fission (GO:0048285)	336	57	30.09	+	1.89	2.54e-05	0.00299
histone modification (GO:0016570)	401	67	35.91	+	1.87	7.95e-06	0.00106
non-membrane-bounded organelle assembly (GO:0140694)	312	52	27.94	+	1.86	9.97e-05	0.00919
endomembrane system organization (GO:0010256)	538	89	48.18	+	1.85	4.06e-07	9.63e-05
actin filament organization (GO:0007015)	272	45	24.36	+	1.85	0.000285	0.0221
cell surface receptor signaling pathway involved in cell-cell signaling (GO:1905114)	351	58	31.44	+	1.84	5.35e-05	0.00562
negative regulation of growth (GO:0045926)	243	40	21.76	+	1.84	0.000678	0.0464
response to metal ion (GO:0010038)	354	58	31.71	+	1.83	5.74e-05	0.00596
regulation of autophagy (GO:0010506)	340	55	30.45	+	1.81	0.00013	0.0113
regulation of neuron death (GO:1901214)	314	51	28.12	+	1.81	0.000226	0.0184
cell division (GO:0051301)	508	82	45.5	+	1.8	2.91e-06	0.00046
cellular component disassembly (GO:0022411)	300	48	26.87	+	1.79	0.000367	0.0275
response to nutrient levels (GO:0031667)	452	72	40.48	+	1.78	1.68e-05	0.0021
microtubule-based process (GO:0007017)	794	123	71.11	+	1.73	5.3e-08	2.19e-05
regulation of cell growth (GO:0001558)	426	66	38.15	+	1.73	8.41e-05	0.00809
positive regulation of proteolysis (GO:0045862)	370	57	33.14	+	1.72	0.000334	0.0253
response to inorganic substance (GO:0010035)	522	80	46.75	+	1.71	2.19e-05	0.00264
response to extracellular stimulus (GO:0009991)	484	73	43.35	+	1.68	8.34e-05	0.00812
cell cycle process (GO:0022402)	821	123	73.53	+	1.67	3.05e-07	7.36e-05
actin cytoskeleton organization (GO:0030036)	544	81	48.72	+	1.66	4.34e-05	0.00469
cell cycle (GO:0007049)	1224	180	109.62	+	1.64	1.36e-09	1.12e-06
ubiquitin-dependent protein catabolic process (GO:0006511)	565	83	50.6	+	1.64	5.88e-05	0.00606
chromatin organization (GO:0006325)	590	86	52.84	+	1.63	4.64e-05	0.00492
modification-dependent protein catabolic process (GO:0019941)	576	84	51.59	+	1.63	6.87e-05	0.0069
chromosome organization (GO:0051276)	942	137	84.37	+	1.62	2.71e-07	6.85e-05
cellular protein catabolic process (GO:0044257)	661	96	59.2	+	1.62	2e-05	0.00245
cytoskeleton organization (GO:0007010)	1217	174	109	+	1.6	1.42e-08	7.4e-06
modification-dependent macromolecule catabolic process (GO:0043632)	587	84	52.57	+	1.6	0.000107	0.00966
regulation of cellular catabolic process (GO:0031329)	866	123	77.56	+	1.59	3.44e-06	0.000529
protein phosphorylation (GO:0006468)	722	103	64.66	+	1.59	1.84e-05	0.00228
proteolysis involved in cellular protein catabolic process (GO:0051603)	633	90	56.69	+	1.59	7.99e-05	0.00787
actin filament-based process (GO:0030029)	610	87	54.63	+	1.59	8.22e-05	0.00805
organelle localization (GO:0051640)	503	71	45.05	+	1.58	0.000507	0.0363
regulation of catabolic process (GO:0009894)	1005	141	90.01	+	1.57	1.06e-06	0.000205
organelle assembly (GO:0070925)	787	111	70.49	+	1.57	1.31e-05	0.00168
regulation of organelle organization (GO:0033043)	1185	163	106.13	+	1.54	4.77e-07	0.000105
negative regulation of transcription by RNA polymerase II (GO:0000122)	969	134	86.79	+	1.54	3.75e-06	0.00056
protein catabolic process (GO:0030163)	718	99	64.31	+	1.54	9.24e-05	0.00872
regulation of growth (GO:0040008)	666	91	59.65	+	1.53	0.00026	0.0205
intracellular protein transport (GO:0006886)	666	91	59.65	+	1.53	0.00026	0.0206
spermatogenesis (GO:0007283)	578	79	51.77	+	1.53	0.000665	0.0459
regulation of cellular localization (GO:0060341)	748	102	66.99	+	1.52	9.83e-05	0.00922
cellular macromolecule localization (GO:0070727)	1349	183	120.82	+	1.51	1.76e-07	5e-05
cellular protein localization (GO:0034613)	1344	182	120.37	+	1.51	2.16e-07	5.74e-05
male gamete generation (GO:0048232)	597	81	53.47	+	1.51	0.000629	0.0436
regulation of cell cycle (GO:0051726)	1122	150	100.49	+	1.49	5.71e-06	0.000772
gamete generation (GO:0007276)	737	98	66.01	+	1.48	0.000312	0.024
negative regulation of cell differentiation (GO:0045596)	662	88	59.29	+	1.48	0.000692	0.0472
cellular response to stress (GO:0033554)	1554	205	139.18	+	1.47	1.84e-07	5.14e-05
multicellular organismal reproductive process (GO:0048609)	866	114	77.56	+	1.47	0.00017	0.0144
regulation of proteolysis (GO:0030162)	737	97	66.01	+	1.47	0.000499	0.0359
negative regulation of nucleic acid-templated transcription (GO:1903507)	1315	172	117.77	+	1.46	3.28e-06	0.000513
negative regulation of RNA biosynthetic process (GO:1902679)	1317	172	117.95	+	1.46	4.11e-06	0.000596
phosphorylation (GO:0016310)	915	120	81.95	+	1.46	0.000124	0.0109
organelle organization (GO:0006996)	3424	445	306.66	+	1.45	4.24e-15	6.64e-11
negative regulation of biosynthetic process (GO:0009890)	1610	209	144.2	+	1.45	4.45e-07	0.000103
negative regulation of cellular biosynthetic process (GO:0031327)	1581	206	141.6	+	1.45	4.52e-07	0.000103
negative regulation of macromolecule biosynthetic process (GO:0010558)	1522	197	136.31	+	1.45	1.18e-06	0.00022
intracellular transport (GO:0046907)	1343	174	120.28	+	1.45	5.04e-06	0.000699
negative regulation of transcription, DNA-templated (GO:0045892)	1313	171	117.6	+	1.45	5.03e-06	0.000704
regulation of cellular component organization (GO:0051128)	2345	303	210.02	+	1.44	7.3e-10	7.63e-07
macromolecule localization (GO:0033036)	2302	297	206.17	+	1.44	1.37e-09	1.08e-06
establishment of localization in cell (GO:0051649)	1631	210	146.08	+	1.44	6.57e-07	0.000137
positive regulation of protein metabolic process (GO:0051247)	1510	195	135.24	+	1.44	1.7e-06	0.000293
negative regulation of RNA metabolic process (GO:0051253)	1427	184	127.81	+	1.44	3.68e-06	0.000555
chemical homeostasis (GO:0048878)	897	116	80.34	+	1.44	0.000271	0.0211
multicellular organism reproduction (GO:0032504)	885	114	79.26	+	1.44	0.000315	0.0241
negative regulation of nucleobase-containing compound metabolic process (GO:0045934)	1551	199	138.91	+	1.43	1.81e-06	0.000308
nitrogen compound transport (GO:0071705)	1560	200	139.72	+	1.43	1.92e-06	0.00032
cellular localization (GO:0051641)	2260	288	202.41	+	1.42	8.22e-09	4.77e-06
protein localization (GO:0008104)	1880	239	168.38	+	1.42	2.38e-07	6.11e-05
positive regulation of cellular protein metabolic process (GO:0032270)	1423	180	127.45	+	1.41	1.34e-05	0.00171
response to organonitrogen compound (GO:0010243)	950	120	85.08	+	1.41	0.000485	0.035
organic substance transport (GO:0071702)	1928	242	172.68	+	1.4	4.94e-07	0.000108
establishment of protein localization (GO:0045184)	1248	157	111.77	+	1.4	7.06e-05	0.00704
protein transport (GO:0015031)	1159	145	103.8	+	1.4	0.000176	0.0149
protein modification process (GO:0036211)	2725	335	244.06	+	1.37	1.34e-08	7.22e-06
cellular protein modification process (GO:0006464)	2725	335	244.06	+	1.37	1.34e-08	7.48e-06
cellular catabolic process (GO:0044248)	1658	204	148.49	+	1.37	1.52e-05	0.0019
intracellular signal transduction (GO:0035556)	1475	181	132.1	+	1.37	6.15e-05	0.0063
positive regulation of transcription by RNA polymerase II (GO:0045944)	1251	154	112.04	+	1.37	0.000199	0.0165
cellular protein metabolic process (GO:0044267)	3349	409	299.94	+	1.36	3.03e-10	3.65e-07
negative regulation of nitrogen compound metabolic process (GO:0051172)	2399	293	214.86	+	1.36	2.3e-07	6.01e-05
regulation of cell death (GO:0010941)	1631	199	146.08	+	1.36	3.48e-05	0.00395
regulation of programmed cell death (GO:0043067)	1484	181	132.91	+	1.36	7.86e-05	0.0078
negative regulation of cellular metabolic process (GO:0031324)	2539	308	227.4	+	1.35	2.02e-07	5.46e-05
regulation of transport (GO:0051049)	1742	210	156.02	+	1.35	4.03e-05	0.00442
homeostatic process (GO:0042592)	1386	167	124.13	+	1.35	0.000268	0.021
regulation of protein metabolic process (GO:0051246)	2577	309	230.8	+	1.34	5.14e-07	0.00011
regulation of apoptotic process (GO:0042981)	1456	175	130.4	+	1.34	0.000212	0.0174
regulation of cellular protein metabolic process (GO:0032268)	2409	286	215.76	+	1.33	3.4e-06	0.000527
phosphorus metabolic process (GO:0006793)	1878	224	168.2	+	1.33	3.54e-05	0.00399
positive regulation of macromolecule biosynthetic process (GO:0010557)	1920	228	171.96	+	1.33	4.18e-05	0.00455
phosphate-containing compound metabolic process (GO:0006796)	1854	221	166.05	+	1.33	4.55e-05	0.00485
positive regulation of transcription, DNA-templated (GO:0045893)	1696	202	151.9	+	1.33	9.93e-05	0.00921
positive regulation of RNA biosynthetic process (GO:1902680)	1702	203	152.44	+	1.33	0.000101	0.00924
positive regulation of nucleic acid-templated transcription (GO:1903508)	1696	202	151.9	+	1.33	9.93e-05	0.00926
negative regulation of metabolic process (GO:0009892)	2968	352	265.82	+	1.32	1.55e-07	4.66e-05
positive regulation of biosynthetic process (GO:0009891)	2062	243	184.68	+	1.32	3.61e-05	0.00404
positive regulation of RNA metabolic process (GO:0051254)	1828	216	163.72	+	1.32	8.39e-05	0.00812
positive regulation of nitrogen compound metabolic process (GO:0051173)	3142	369	281.41	+	1.31	1.73e-07	5.1e-05
negative regulation of macromolecule metabolic process (GO:0010605)	2751	323	246.39	+	1.31	1.47e-06	0.000261
cellular component assembly (GO:0022607)	2398	281	214.77	+	1.31	9.51e-06	0.00125
positive regulation of cellular biosynthetic process (GO:0031328)	2024	237	181.27	+	1.31	6.25e-05	0.00636
regulation of intracellular signal transduction (GO:1902531)	1704	200	152.61	+	1.31	0.000243	0.0194
regulation of cell differentiation (GO:0045595)	1568	184	140.43	+	1.31	0.000476	0.0347
macromolecule modification (GO:0043412)	2948	343	264.03	+	1.3	1.45e-06	0.000261
regulation of transcription by RNA polymerase II (GO:0006357)	2619	306	234.56	+	1.3	4.4e-06	0.000621
catabolic process (GO:0009056)	1930	225	172.86	+	1.3	0.000123	0.0109
protein metabolic process (GO:0019538)	3953	455	354.04	+	1.29	3.47e-08	1.65e-05
cellular component organization (GO:0016043)	5459	627	488.92	+	1.28	1.32e-11	2.58e-08
positive regulation of cellular metabolic process (GO:0031325)	3329	383	298.15	+	1.28	7.53e-07	0.000153
regulation of nitrogen compound metabolic process (GO:0051171)	5689	646	509.52	+	1.27	3.41e-11	5.93e-08
regulation of biosynthetic process (GO:0009889)	4155	473	372.13	+	1.27	6.1e-08	2.45e-05
regulation of cellular biosynthetic process (GO:0031326)	4095	465	366.76	+	1.27	1.02e-07	3.41e-05
regulation of macromolecule biosynthetic process (GO:0010556)	3932	448	352.16	+	1.27	1.51e-07	4.72e-05
regulation of RNA metabolic process (GO:0051252)	3753	427	336.13	+	1.27	4.08e-07	9.55e-05
regulation of nucleic acid-templated transcription (GO:1903506)	3456	393	309.53	+	1.27	1.51e-06	0.000265
regulation of RNA biosynthetic process (GO:2001141)	3465	394	310.33	+	1.27	1.54e-06	0.000268
regulation of transcription, DNA-templated (GO:0006355)	3455	392	309.44	+	1.27	2.06e-06	0.000337
regulation of primary metabolic process (GO:0080090)	5847	661	523.67	+	1.26	3.42e-11	5.36e-08
regulation of cellular metabolic process (GO:0031323)	6040	679	540.96	+	1.26	4.3e-11	6.12e-08
negative regulation of biological process (GO:0048519)	5288	597	473.61	+	1.26	9.53e-10	8.78e-07
regulation of nucleobase-containing compound metabolic process (GO:0019219)	4059	458	363.53	+	1.26	2.9e-07	7.11e-05
positive regulation of metabolic process (GO:0009893)	3816	429	341.77	+	1.26	1.25e-06	0.000228
positive regulation of macromolecule metabolic process (GO:0010604)	3507	397	314.1	+	1.26	2.02e-06	0.000333
regulation of localization (GO:0032879)	2762	311	247.37	+	1.26	5.5e-05	0.00574
positive regulation of nucleobase-containing compound metabolic process (GO:0045935)	2034	229	182.17	+	1.26	0.000693	0.047
negative regulation of cellular process (GO:0048523)	4867	546	435.9	+	1.25	2.08e-08	1.05e-05
establishment of localization (GO:0051234)	3957	443	354.4	+	1.25	1.1e-06	0.000211
transport (GO:0006810)	3800	426	340.34	+	1.25	1.91e-06	0.000322
cellular component organization or biogenesis (GO:0071840)	5659	630	506.83	+	1.24	1.8e-09	1.22e-06
localization (GO:0051179)	5157	571	461.87	+	1.24	4.48e-08	2e-05
organonitrogen compound metabolic process (GO:1901564)	5000	554	447.81	+	1.24	7.23e-08	2.76e-05
cellular macromolecule metabolic process (GO:0044260)	4236	471	379.39	+	1.24	9.49e-07	0.000186
regulation of cell communication (GO:0010646)	3342	370	299.32	+	1.24	3.22e-05	0.00372
response to organic substance (GO:0010033)	2683	299	240.3	+	1.24	0.000168	0.0144
cellular response to chemical stimulus (GO:0070887)	2599	289	232.77	+	1.24	0.000245	0.0195
regulation of metabolic process (GO:0019222)	6720	739	601.86	+	1.23	1.48e-10	1.93e-07
regulation of macromolecule metabolic process (GO:0060255)	6190	681	554.39	+	1.23	1.73e-09	1.23e-06
regulation of gene expression (GO:0010468)	4833	533	432.86	+	1.23	2.83e-07	7.03e-05
regulation of biological quality (GO:0065008)	3730	411	334.07	+	1.23	1.51e-05	0.0019
regulation of signaling (GO:0023051)	3355	370	300.48	+	1.23	4.4e-05	0.00472
positive regulation of cellular process (GO:0048522)	5740	625	514.09	+	1.22	6.71e-08	2.63e-05
regulation of signal transduction (GO:0009966)	2975	326	266.45	+	1.22	0.000239	0.0192
cellular component biogenesis (GO:0044085)	2630	288	235.55	+	1.22	0.000675	0.0464
cellular metabolic process (GO:0044237)	7138	769	639.3	+	1.2	2.14e-09	1.4e-06
positive regulation of biological process (GO:0048518)	6255	673	560.21	+	1.2	7.77e-08	2.9e-05
macromolecule metabolic process (GO:0043170)	5847	624	523.67	+	1.19	1.17e-06	0.000221
metabolic process (GO:0008152)	8019	847	718.2	+	1.18	5.72e-09	3.45e-06
primary metabolic process (GO:0044238)	7091	751	635.09	+	1.18	8.38e-08	3.06e-05
nitrogen compound metabolic process (GO:0006807)	6583	697	589.59	+	1.18	4.62e-07	0.000103
organic substance metabolic process (GO:0071704)	7577	796	678.61	+	1.17	8.4e-08	2.99e-05
regulation of biological process (GO:0050789)	11735	1184	1051.01	+	1.13	1.61e-09	1.2e-06
regulation of cellular process (GO:0050794)	11275	1132	1009.82	+	1.12	3.69e-08	1.7e-05
biological regulation (GO:0065007)	12469	1233	1116.75	+	1.1	9.27e-08	3.16e-05
cellular process (GO:0009987)	15176	1478	1359.2	+	1.09	6.35e-10	7.11e-07
biological_process (GO:0008150)	17859	1668	1599.49	+	1.04	2.9e-06	0.000468
Unclassified (UNCLASSIFIED)	2730	176	244.51	-	0.72	2.9e-06	0.000464
nervous system process (GO:0050877)	1440	91	128.97	-	0.71	0.000606	0.0422
immune response (GO:0006955)	1606	101	143.84	-	0.7	0.000201	0.0165
adaptive immune response (GO:0002250)	652	28	58.39	-	0.48	2.55e-05	0.00299
G protein-coupled receptor signaling pathway (GO:0007186)	1221	51	109.36	-	0.47	1.16e-09	1.01e-06
sensory perception (GO:0007600)	984	41	88.13	-	0.47	5.09e-08	2.22e-05
humoral immune response (GO:0006959)	337	12	30.18	-	0.4	0.000379	0.0283
defense response to bacterium (GO:0042742)	365	12	32.69	-	0.37	9.17e-05	0.00871
detection of stimulus (GO:0051606)	685	20	61.35	-	0.33	3.22e-09	2.02e-06
detection of stimulus involved in sensory perception (GO:0050906)	559	8	50.07	-	0.16	1.09e-12	2.84e-09
sensory perception of chemical stimulus (GO:0007606)	545	8	48.81	-	0.16	3.25e-12	7.28e-09
detection of chemical stimulus (GO:0009593)	526	6	47.11	-	0.13	3.27e-13	1.28e-09
sensory perception of smell (GO:0007608)	470	4	42.09	-	0.1	5.26e-13	1.65e-09
complement activation, classical pathway (GO:0006958)	123	1	11.02	-	0.09	0.000461	0.0338
complement activation (GO:0006956)	139	1	12.45	-	0.08	0.000148	0.0127
detection of chemical stimulus involved in sensory perception (GO:0050907)	489	3	43.8	-	0.07	7.4e-15	5.8e-11
detection of chemical stimulus involved in sensory perception of smell (GO:0050911)	443	2	39.68	-	0.05	3.49e-14	1.82e-10
