# Supplementary material for: Transcriptional responses of cancer cells to heat shock-inducing stimuli involve amplification of robust HSF1 binding
Source: Nat Commun. 2023 Nov 16;14:7420. doi: 10.1038/s41467-023-43157-7 (PMC10654513; doi:10.1038/s41467-023-43157-7)
Supplement: Supplementary file 8 — Supplementary Data 5 [file 41467_2023_43157_MOESM8_ESM.xlsx]

## Sheet: MCF7_exclusive_genes_HS_(none)
Analysis Type:	PANTHER Overrepresentation Test (Released 20220202)
Annotation Version and Release Date:	GO Ontology database DOI: 10.5281/zenodo.6399963 Released 2022-03-22
Analyzed List:	Client Text Box Input (Homo sapiens)
Reference List:	Homo sapiens (all genes in database)
Test Type:	FISHER
Correction:	FDR
GO biological process complete	Homo sapiens - REFLIST (20589)	Client Text Box Input (456)	Client Text Box Input (expected)	Client Text Box Input (over/under)	Client Text Box Input (fold Enrichment)	Client Text Box Input (raw P-value)	Client Text Box Input (FDR)

## Sheet: MCF7_K562_MCF7_common_genes_HS
Analysis Type:	PANTHER Overrepresentation Test (Released 20220202)
Annotation Version and Release Date:	GO Ontology database DOI: 10.5281/zenodo.6399963 Released 2022-03-22
Analyzed List:	Client Text Box Input (Homo sapiens)
Reference List:	Homo sapiens (all genes in database)
Test Type:	FISHER
Correction:	FDR
GO biological process complete	Homo sapiens - REFLIST (20589)	Client Text Box Input (433)	Client Text Box Input (expected)	Client Text Box Input (over/under)	Client Text Box Input (fold Enrichment)	Client Text Box Input (raw P-value)	Client Text Box Input (FDR)
protein folding (GO:0006457)	219	43	4.61	+	9.34	2.79e-26	4.37e-22
chaperone-mediated protein folding (GO:0061077)	71	26	1.49	+	17.41	5.01e-22	3.93e-18
response to unfolded protein (GO:0006986)	124	25	2.61	+	9.59	5.5e-16	2.87e-12
response to topologically incorrect protein (GO:0035966)	145	25	3.05	+	8.2	1.32e-14	5.17e-11
'de novo' protein folding (GO:0006458)	41	16	0.86	+	18.56	2.13e-14	6.68e-11
'de novo' post-translational protein folding (GO:0051084)	37	15	0.78	+	19.28	8.95e-14	2.34e-10
chaperone cofactor-dependent protein refolding (GO:0051085)	32	14	0.67	+	20.8	2.64e-13	5.92e-10
protein refolding (GO:0042026)	22	12	0.46	+	25.94	1.82e-12	3.57e-09
response to heat (GO:0009408)	98	16	2.06	+	7.76	1.62e-09	2.83e-06
protein stabilization (GO:0050821)	217	21	4.56	+	4.6	2.53e-08	3.97e-05
response to temperature stimulus (GO:0009266)	172	18	3.62	+	4.98	8.64e-08	0.000123
positive regulation of establishment of protein localization to telomere (GO:1904851)	10	6	0.21	+	28.53	4.96e-07	0.000648
regulation of protein localization to Cajal body (GO:1904869)	11	6	0.23	+	25.94	7.53e-07	0.000787
positive regulation of protein localization to Cajal body (GO:1904871)	11	6	0.23	+	25.94	7.53e-07	0.000843
regulation of establishment of protein localization to telomere (GO:0070203)	11	6	0.23	+	25.94	7.53e-07	0.000908
regulation of establishment of protein localization to chromosome (GO:0070202)	12	6	0.25	+	23.77	1.11e-06	0.00109
regulation of protein stability (GO:0031647)	329	23	6.92	+	3.32	1.27e-06	0.00117
positive regulation of protein localization to chromosome, telomeric region (GO:1904816)	13	6	0.27	+	21.95	1.59e-06	0.00132
chaperone-mediated protein complex assembly (GO:0051131)	22	7	0.46	+	15.13	1.58e-06	0.00138
regulation of protein localization to chromosome, telomeric region (GO:1904814)	15	6	0.32	+	19.02	3.08e-06	0.00219
positive regulation of telomerase RNA localization to Cajal body (GO:1904874)	15	6	0.32	+	19.02	3.08e-06	0.0023
cellular response to unfolded protein (GO:0034620)	81	11	1.7	+	6.46	3e-06	0.00235
regulation of telomerase RNA localization to Cajal body (GO:1904872)	18	6	0.38	+	15.85	7.25e-06	0.00494
negative regulation of inclusion body assembly (GO:0090084)	11	5	0.23	+	21.61	1.31e-05	0.00857
cellular response to topologically incorrect protein (GO:0035967)	100	11	2.1	+	5.23	1.86e-05	0.0117
sensory perception of chemical stimulus (GO:0007606)	545	0	11.46	-	< 0.01	2.01e-05	0.0121
cellular response to heat (GO:0034605)	52	8	1.09	+	7.32	3.04e-05	0.017
detection of chemical stimulus (GO:0009593)	526	0	11.06	-	< 0.01	2.98e-05	0.0173
positive regulation of DNA biosynthetic process (GO:2000573)	74	9	1.56	+	5.78	5.25e-05	0.0274
protein hydroxylation (GO:0018126)	27	6	0.57	+	10.57	5.1e-05	0.0275
detection of chemical stimulus involved in sensory perception (GO:0050907)	489	0	10.28	-	< 0.01	6.58e-05	0.0333
positive regulation of metabolic process (GO:0009893)	3816	114	80.25	+	1.42	8.15e-05	0.0399
regulation of cellular response to heat (GO:1900034)	18	5	0.38	+	13.21	8.97e-05	0.0402
positive regulation of establishment of protein localization (GO:1904951)	320	19	6.73	+	2.82	8.64e-05	0.041
sensory perception of smell (GO:0007608)	470	0	9.88	-	< 0.01	9.75e-05	0.0413
regulation of inclusion body assembly (GO:0090083)	18	5	0.38	+	13.21	8.97e-05	0.0414
regulation of establishment of protein localization (GO:0070201)	526	26	11.06	+	2.35	9.61e-05	0.0418
detection of stimulus (GO:0051606)	685	2	14.41	-	0.14	0.000103	0.0426
peptidyl-lysine hydroxylation (GO:0017185)	9	4	0.19	+	21.13	0.00011	0.044

## Sheet: K562_exclusive_genes_HS
Analysis Type:	PANTHER Overrepresentation Test (Released 20220202)
Annotation Version and Release Date:	GO Ontology database DOI: 10.5281/zenodo.6399963 Released 2022-03-22
Analyzed List:	Client Text Box Input (Homo sapiens)
Reference List:	Homo sapiens (all genes in database)
Test Type:	FISHER
Correction:	FDR
GO biological process complete	Homo sapiens - REFLIST (20589)	Client Text Box Input (409)	Client Text Box Input (expected)	Client Text Box Input (over/under)	Client Text Box Input (fold Enrichment)	Client Text Box Input (raw P-value)	Client Text Box Input (FDR)
protein kinase B signaling (GO:0043491)	39	9	0.77	+	11.62	3.17e-07	0.00496
negative regulation of biosynthetic process (GO:0009890)	1610	59	31.98	+	1.84	7.47e-06	0.0234
cellular response to stress (GO:0033554)	1554	59	30.87	+	1.91	3.11e-06	0.0244
negative regulation of cellular biosynthetic process (GO:0031327)	1581	58	31.41	+	1.85	9.45e-06	0.0247
heart morphogenesis (GO:0003007)	246	18	4.89	+	3.68	4.73e-06	0.0247
regulation of cellular biosynthetic process (GO:0031326)	4095	119	81.35	+	1.46	1.15e-05	0.0256
regulation of biosynthetic process (GO:0009889)	4155	121	82.54	+	1.47	7.34e-06	0.0287
response to endoplasmic reticulum stress (GO:0034976)	220	16	4.37	+	3.66	1.71e-05	0.0297
negative regulation of macromolecule biosynthetic process (GO:0010558)	1522	56	30.23	+	1.85	1.58e-05	0.0309
