# Supplementary material for: Transcriptional responses of cancer cells to heat shock-inducing stimuli involve amplification of robust HSF1 binding
Source: Nat Commun. 2023 Nov 16;14:7420. doi: 10.1038/s41467-023-43157-7 (PMC10654513; doi:10.1038/s41467-023-43157-7)
Supplement: Supplementary file 9 — Supplementary Data 6 [file 41467_2023_43157_MOESM9_ESM.xlsx]

## Sheet: MCF7_NHS_dTREs
chr1	20160	20560
chr1	61790	62080
chr1	96200	96500
chr1	123200	123440
chr1	229660	230150
chr1	237510	237880
chr1	242530	242830
chr1	267350	267900
chr1	317690	318080
chr1	412110	412710
chr1	441260	442660
chr1	459170	460750
chr1	469610	469980
chr1	522710	524540
chr1	540250	541600
chr1	564360	565350
chr1	569120	570390
chr1	577760	578380
chr1	649570	649810
chr1	713680	715590
chr1	804780	805450
chr1	839590	840390
chr1	855350	856070
chr1	868320	868840
chr1	911190	912340
chr1	937210	937560
chr1	994890	995200
chr1	1004740	1005930
chr1	1014720	1016590
chr1	1048170	1048500
chr1	1057510	1057780
chr1	1059750	1061020
chr1	1067860	1068660
chr1	1071740	1073370
chr1	1092690	1094080
chr1	1097890	1099360
chr1	1100030	1100520
chr1	1235900	1236340
chr1	1240020	1240530
chr1	1336260	1336740
chr1	1362790	1363060
chr1	1368430	1369190
chr1	1440340	1441290
chr1	1515840	1516480
chr1	1589960	1591160
chr1	1607270	1608520
chr1	1610070	1610420
chr1	1622610	1625070
chr1	1670190	1671400
chr1	1689920	1691460
chr1	1695130	1696020
chr1	1695130	1696020
chr1	1790090	1790490
chr1	1839800	1840880
chr1	1872270	1872470
chr1	1908090	1908500
chr1	1925150	1925510
chr1	1933310	1933630
chr1	1958070	1958320
chr1	1966020	1966320
chr1	2120810	2121630
chr1	2126070	2126900
chr1	2130710	2131290
chr1	2136220	2136890
chr1	2454710	2455010
chr1	2466310	2466550
chr1	2477440	2479770
chr1	2515250	2515960
chr1	2524000	2524620
chr1	2573900	2574830
chr1	3103040	3103380
chr1	3275890	3276650
chr1	3376710	3377090
chr1	3446820	3448240
chr1	3463990	3464260
chr1	3470000	3470310
chr1	3471720	3472090
chr1	3718050	3718370
chr1	4011090	4011380
chr1	4699610	4700000
chr1	5733370	5733680
chr1	5873490	5873780
chr1	6086110	6086450
chr1	6118650	6119420
chr1	6217860	6218310
chr1	6364430	6365620
chr1	6416550	6417070
chr1	6474410	6474990
chr1	6479860	6480160
chr1	6491160	6491510
chr1	6500390	6500700
chr1	6531510	6532470
chr1	6543130	6543440
chr1	6549980	6551470
chr1	6557390	6557910
chr1	6609880	6610210
chr1	6661090	6661440
chr1	6774900	6775140
chr1	7019420	7019750
chr1	7177600	7178320
chr1	7188670	7188940
chr1	7325780	7326430
chr1	7447620	7448490
chr1	7477340	7478100
chr1	7483280	7483460
chr1	7507160	7508320
chr1	7550290	7550600
chr1	7551940	7552200
chr1	7707950	7708330
chr1	7740030	7741360
chr1	7763920	7764980
chr1	8013940	8014800
chr1	8121330	8121980
chr1	8130340	8131130
chr1	8138160	8138600
chr1	8180870	8181840
chr1	8214600	8215910
chr1	8242240	8242890
chr1	8254480	8255060
chr1	8262600	8263050
chr1	8272020	8272510
chr1	8482890	8484160
chr1	8585280	8585590
chr1	8760950	8763870
chr1	8936580	8936820
chr1	8963870	8964500
chr1	8973560	8973830
chr1	9222110	9222390
chr1	9222920	9223940
chr1	9241320	9243210
chr1	9330660	9330840
chr1	9360110	9360590
chr1	9363200	9363620
chr1	9406060	9406340
chr1	9463370	9463580
chr1	9488820	9489300
chr1	9509280	9509600
chr1	9749400	9749680
chr1	9903650	9903870
chr1	9960350	9960760
chr1	10358910	10359180
chr1	10570610	10571380
chr1	10579230	10579580
chr1	10615470	10616530
chr1	10754410	10755080
chr1	10839300	10839570
chr1	10864020	10864880
chr1	10895900	10896270
chr1	10926610	10927600
chr1	10950810	10951300
chr1	10957700	10958200
chr1	10959880	10962070
chr1	11710330	11710770
chr1	11740860	11741910
chr1	11863130	11863810
chr1	11925910	11926140
chr1	11961520	11961740
chr1	11968030	11970210
chr1	11982680	11983190
chr1	12538240	12538590
chr1	12654860	12656170
chr1	12675960	12676450
chr1	12707910	12708370
chr1	12879000	12879240
chr1	12933440	12933800
chr1	12965340	12965650
chr1	13046860	13047150
chr1	13207680	13207870
chr1	13320040	13320340
chr1	13401560	13401870
chr1	13433500	13434170
chr1	13622350	13622670
chr1	13654260	13654940
chr1	13687720	13687990
chr1	13949690	13949970
chr1	13983960	13984410
chr1	14075290	14076770
chr1	14155380	14156250
chr1	14219510	14219890
chr1	14248220	14248550
chr1	14476020	14476270
chr1	15250370	15251240
chr1	15416920	15417300
chr1	15929430	15930370
chr1	16079270	16079620
chr1	16085060	16085960
chr1	16119320	16119670
chr1	16158370	16158840
chr1	16159480	16163270
chr1	16159480	16163270
chr1	16175770	16176970
chr1	16212690	16213160
chr1	16493550	16494760
chr1	16499560	16500340
chr1	16502330	16503270
chr1	16508380	16508750
chr1	16532900	16533760
chr1	16543750	16544310
chr1	16750210	16750520
chr1	16824960	16826430
chr1	16839370	16841400
chr1	16847410	16847790
chr1	16871910	16872660
chr1	16886080	16886740
chr1	16889320	16889740
chr1	16934660	16935170
chr1	16938990	16940640
chr1	16983210	16983610
chr1	16992130	16993950
chr1	17004710	17005100
chr1	17012690	17012880
chr1	17022900	17023320
chr1	17034010	17034650
chr1	17043140	17043390
chr1	17053590	17054140
chr1	17076800	17077240
chr1	17086360	17087120
chr1	17175570	17176150
chr1	17188210	17188730
chr1	17199560	17200080
chr1	17215500	17216190
chr1	17221560	17223740
chr1	17230410	17231970
chr1	17240310	17241540
chr1	17287190	17287850
chr1	17559590	17560710
chr1	17630710	17631340
chr1	17692370	17692620
chr1	17703670	17704530
chr1	17767620	17768590
chr1	17802160	17802750
chr1	17846480	17847400
chr1	17851570	17851800
chr1	17855940	17856310
chr1	17880500	17880910
chr1	17886290	17886620
chr1	17888070	17888580
chr1	17896150	17896690
chr1	17968330	17968730
chr1	18790820	18791660
chr1	18993070	18993390
chr1	18994580	18995600
chr1	18996610	18996970
chr1	19154240	19154610
chr1	19228860	19230110
chr1	19336890	19338000
chr1	19403670	19404130
chr1	19779560	19779900
chr1	19782070	19782540
chr1	19970550	19971610
chr1	19972970	19973240
chr1	20113450	20113750
chr1	20204580	20205090
chr1	20539200	20539780
chr1	20558810	20559390
chr1	20577010	20577520
chr1	20685180	20685580
chr1	20802380	20803270
chr1	20810110	20810850
chr1	21022930	21023850
chr1	21645970	21646370
chr1	21650570	21651550
chr1	21655720	21656320
chr1	21662290	21662760
chr1	21666580	21666960
chr1	21697060	21697270
chr1	21747110	21747450
chr1	21754200	21754550
chr1	21755090	21755470
chr1	21771560	21771940
chr1	21897760	21898220
chr1	21948830	21949310
chr1	21953520	21953900
chr1	21960530	21961560
chr1	21965130	21965880
chr1	21977970	21978550
chr1	21985820	21986100
chr1	22064300	22064650
chr1	22146110	22146490
chr1	22234370	22234770
chr1	22283210	22283750
chr1	22314400	22314700
chr1	22326370	22326870
chr1	22369660	22369980
chr1	22566760	22567120
chr1	22740750	22741180
chr1	22755180	22755980
chr1	22959310	22959600
chr1	22967170	22967450
chr1	23153120	23153700
chr1	23493770	23495510
chr1	23584040	23584780
chr1	23730210	23730770
chr1	23778470	23778910
chr1	23805420	23805820
chr1	23829610	23831050
chr1	23880730	23881860
chr1	23884350	23884930
chr1	23888720	23889200
chr1	23912070	23912450
chr1	23919140	23919500
chr1	23945700	23946630
chr1	23977580	23978070
chr1	24151580	24152190
chr1	24179310	24179660
chr1	24224600	24224920
chr1	24283550	24283910
chr1	24345140	24345670
chr1	24349240	24349670
chr1	24648790	24649030
chr1	24716700	24717080
chr1	24739680	24740470
chr1	24842080	24842820
chr1	24860920	24861200
chr1	24920670	24921100
chr1	24931140	24931640
chr1	25031730	25032180
chr1	25050860	25051750
chr1	25070290	25070620
chr1	25160360	25161480
chr1	25236110	25236400
chr1	25533570	25533920
chr1	25565920	25566970
chr1	25572460	25572730
chr1	25573360	25574700
chr1	25593870	25594610
chr1	25832960	25833750
chr1	25894820	25895680
chr1	25900060	25900560
chr1	25915090	25915460
chr1	25935100	25935450
chr1	26099960	26100210
chr1	26201560	26202360
chr1	26216990	26217500
chr1	26248950	26250160
chr1	26361790	26363300
chr1	26452680	26453140
chr1	26488070	26488860
chr1	26490790	26491190
chr1	26500980	26501200
chr1	26633020	26633560
chr1	26662780	26663460
chr1	26826700	26828390
chr1	26894010	26894290
chr1	26946420	26948460
chr1	27003860	27004360
chr1	27018680	27019960
chr1	27024510	27025110
chr1	27115640	27115910
chr1	27175840	27176120
chr1	27189250	27189990
chr1	27191130	27192250
chr1	27323910	27324470
chr1	27334550	27335000
chr1	27336250	27336810
chr1	27464040	27464620
chr1	27470910	27471300
chr1	27616120	27616410
chr1	27675670	27676850
chr1	27718120	27718340
chr1	27718860	27719140
chr1	27854450	27855210
chr1	27866760	27867050
chr1	27868730	27869230
chr1	27901210	27902790
chr1	27928260	27928590
chr1	27975800	27976060
chr1	27986510	27986810
chr1	28013120	28013630
chr1	28395120	28395490
chr1	28422700	28423170
chr1	28431630	28431930
chr1	28572900	28574050
chr1	28575040	28575720
chr1	28575040	28575720
chr1	28610430	28610670
chr1	28623320	28623600
chr1	28640290	28640850
chr1	28663590	28663920
chr1	28764300	28764950
chr1	28844380	28845710
chr1	28853260	28853840
chr1	28909490	28909700
chr1	29101600	29102760
chr1	29188240	29188500
chr1	29240710	29241840
chr1	29598270	29598730
chr1	29647180	29647500
chr1	29686330	29686880
chr1	30561310	30561610
chr1	30852680	30853510
chr1	30895420	30895660
chr1	30966590	30966860
chr1	31075430	31075640
chr1	31099430	31099780
chr1	31158010	31158630
chr1	31296720	31297600
chr1	31625160	31625570
chr1	31627450	31628600
chr1	31643520	31644030
chr1	31645040	31645480
chr1	31867470	31868090
chr1	31885810	31887040
chr1	31950240	31950760
chr1	31976350	31977120
chr1	31986900	31987260
chr1	32014540	32015090
chr1	32049740	32049960
chr1	32135260	32136260
chr1	32253610	32254790
chr1	32398080	32398360
chr1	32560470	32560820
chr1	32816680	32818020
chr1	32965390	32966870
chr1	33077700	33078060
chr1	33182210	33182980
chr1	33208540	33209730
chr1	33219260	33220830
chr1	33221420	33221730
chr1	33224890	33227530
chr1	33336470	33336580
chr1	33358290	33359620
chr1	33438400	33439050
chr1	33440540	33440760
chr1	33446800	33447090
chr1	33516410	33516760
chr1	33592540	33593490
chr1	33685420	33685770
chr1	33686480	33687300
chr1	33723610	33724030
chr1	33814550	33816440
chr1	34253820	34254150
chr1	34295440	34295690
chr1	34542860	34543100
chr1	34557820	34558130
chr1	34628180	34628470
chr1	34716740	34716970
chr1	35172680	35172980
chr1	35265970	35266230
chr1	35331410	35332360
chr1	35664590	35665110
chr1	35727300	35727670
chr1	36348560	36349660
chr1	36614570	36615480
chr1	36616330	36616880
chr1	36653790	36654080
chr1	36724270	36724580
chr1	36839360	36840590
chr1	36907280	36907650
chr1	36952260	36952990
chr1	36992430	36992660
chr1	37503980	37504700
chr1	37545330	37545910
chr1	37547300	37547650
chr1	37569230	37569430
chr1	37597360	37597740
chr1	37936890	37937610
chr1	37945000	37945680
chr1	38010240	38011020
chr1	38025290	38025650
chr1	38136360	38136660
chr1	38217800	38219090
chr1	38320200	38320560
chr1	38325050	38326190
chr1	38361070	38361440
chr1	38373960	38374250
chr1	38397280	38397900
chr1	38742340	38742560
chr1	39253340	39253590
chr1	39324480	39325850
chr1	39570760	39572350
chr1	39598770	39599070
chr1	39624930	39625240
chr1	40151570	40151880
chr1	40264890	40265190
chr1	40282930	40283270
chr1	40318040	40318850
chr1	40364690	40364970
chr1	40426130	40426340
chr1	40428310	40429220
chr1	40605870	40606490
chr1	40641280	40641550
chr1	40770610	40770920
chr1	40772030	40772360
chr1	40782200	40782550
chr1	40831040	40831250
chr1	40952440	40952670
chr1	41038350	41038690
chr1	41090840	41091040
chr1	41112490	41112700
chr1	41137270	41137630
chr1	41364890	41365590
chr1	41367610	41367990
chr1	41384980	41385460
chr1	41388610	41389720
chr1	41446490	41446930
chr1	41446490	41446930
chr1	41642230	41642610
chr1	41705860	41706120
chr1	41813050	41813650
chr1	41819330	41819830
chr1	41825970	41827210
chr1	41831420	41832470
chr1	41853370	41853670
chr1	41884520	41885410
chr1	41889370	41889850
chr1	41961690	41962230
chr1	41966050	41966520
chr1	41980740	41982030
chr1	42020680	42021080
chr1	42151570	42151860
chr1	42327150	42327450
chr1	42328040	42328690
chr1	42344220	42344570
chr1	42347710	42348060
chr1	42385720	42386010
chr1	42500670	42501910
chr1	42965560	42965950
chr1	43279530	43279820
chr1	43388700	43388900
chr1	43389740	43391060
chr1	43402920	43403910
chr1	43408840	43409190
chr1	43432680	43433080
chr1	43487430	43487920
chr1	43533830	43534660
chr1	43585450	43587420
chr1	43605250	43605560
chr1	43672460	43672910
chr1	43701420	43702300
chr1	43813970	43815450
chr1	43831930	43832580
chr1	44001620	44002610
chr1	44015560	44016200
chr1	44018330	44018930
chr1	44047840	44048320
chr1	44059730	44060190
chr1	44323950	44324530
chr1	44401390	44401630
chr1	44402200	44402790
chr1	44483750	44484280
chr1	44512190	44512470
chr1	44542480	44542970
chr1	44569100	44570100
chr1	45059540	45059870
chr1	45094970	45095430
chr1	45097010	45098330
chr1	45168840	45169230
chr1	45175170	45175400
chr1	45187500	45187770
chr1	45195950	45197170
chr1	45250260	45250910
chr1	45279380	45280220
chr1	45285000	45286140
chr1	45543050	45543380
chr1	45580300	45580860
chr1	45626090	45626490
chr1	45627710	45628850
chr1	45645320	45646260
chr1	45713190	45713510
chr1	45750080	45750850
chr1	45769070	45770120
chr1	45833950	45834770
chr1	45868840	45869330
chr1	45876380	45877500
chr1	46594020	46594440
chr1	46597230	46599530
chr1	46600550	46600980
chr1	46636620	46638310
chr1	46647080	46647660
chr1	46648840	46649200
chr1	46859710	46860610
chr1	46955260	46955600
chr1	46982580	46983300
chr1	47042700	47043030
chr1	47215160	47215850
chr1	47222850	47224180
chr1	47272430	47272780
chr1	47459520	47459800
chr1	47472500	47472760
chr1	47903110	47904590
chr1	47943180	47943540
chr1	47973610	47974090
chr1	48297670	48297890
chr1	48360450	48360780
chr1	48603040	48603330
chr1	48661930	48662130
chr1	48835000	48835330
chr1	48849350	48849970
chr1	48945360	48945680
chr1	49471520	49471750
chr1	49723260	49723640
chr1	49747980	49748350
chr1	50032470	50032700
chr1	50792050	50792870
chr1	51042770	51043050
chr1	51376020	51376520
chr1	51443530	51444310
chr1	51498620	51498950
chr1	51614200	51614580
chr1	51694050	51694470
chr1	51716920	51717240
chr1	51762470	51762860
chr1	51779580	51780360
chr1	51789860	51790310
chr1	51794660	51797440
chr1	52034880	52035840
chr1	52082520	52083570
chr1	52088210	52088480
chr1	52177750	52178150
chr1	52194990	52195990
chr1	52459140	52459340
chr1	52498080	52499750
chr1	52642040	52643030
chr1	52833900	52834910
chr1	53168570	53169520
chr1	53219560	53219960
chr1	53387020	53387700
chr1	53480190	53480800
chr1	53602510	53602930
chr1	53651180	53651830
chr1	53791540	53792460
chr1	53826200	53827240
chr1	53957030	53957300
chr1	54204710	54205080
chr1	54332940	54333200
chr1	54441210	54441610
chr1	54481870	54482330
chr1	54629680	54629930
chr1	54645930	54646170
chr1	54846360	54846640
chr1	54953680	54955320
chr1	55007710	55008480
chr1	55142750	55143040
chr1	55411240	55411470
chr1	55416410	55416810
chr1	56156840	56157120
chr1	56555110	56555410
chr1	56772020	56772210
chr1	56982500	56982880
chr1	56983440	56983700
chr1	57035340	57035710
chr1	57085010	57085410
chr1	57879020	57879420
chr1	57953980	57954290
chr1	58029280	58029600
chr1	58194020	58194200
chr1	58437940	58438180
chr1	58466700	58467190
chr1	58514060	58514590
chr1	58521730	58522340
chr1	58597510	58598310
chr1	58740100	58740860
chr1	58989090	58989340
chr1	59049740	59050110
chr1	59085660	59086590
chr1	59097110	59097440
chr1	59163060	59163460
chr1	59247430	59248190
chr1	59279800	59282620
chr1	59369070	59370110
chr1	59721430	59721700
chr1	59834970	59835240
chr1	59892570	59893350
chr1	60052320	60053110
chr1	60118760	60119720
chr1	60280080	60281530
chr1	60380730	60380960
chr1	60434740	60435130
chr1	60956160	60956480
chr1	61105960	61106340
chr1	61216120	61216330
chr1	61523320	61523850
chr1	62190430	62191380
chr1	62735990	62736280
chr1	63226020	63226490
chr1	63498570	63498800
chr1	63510430	63510940
chr1	63524350	63524720
chr1	64054650	64054970
chr1	64711040	64711650
chr1	64738980	64739870
chr1	64881730	64882060
chr1	64963580	64963760
chr1	64971140	64972320
chr1	65381590	65381870
chr1	65455210	65455510
chr1	65467860	65469060
chr1	65532260	65534180
chr1	65605440	65606340
chr1	65636140	65636550
chr1	65719840	65720950
chr1	65921800	65922140
chr1	65933230	65933530
chr1	66016370	66016820
chr1	66029640	66030460
chr1	66419550	66419830
chr1	66669960	66670390
chr1	66694640	66694930
chr1	66946470	66947220
chr1	67395620	67396960
chr1	67645500	67645930
chr1	68182540	68182890
chr1	68626960	68627240
chr1	68883890	68884080
chr1	69126870	69127150
chr1	69152650	69153020
chr1	69205720	69205910
chr1	69266680	69266870
chr1	69276060	69276330
chr1	69346700	69347110
chr1	69388990	69389280
chr1	69429390	69429650
chr1	69432480	69432850
chr1	69584470	69584750
chr1	69585990	69586340
chr1	69632600	69632920
chr1	70353640	70354450
chr1	70376350	70377080
chr1	70393930	70394530
chr1	70520260	70520620
chr1	70632710	70633020
chr1	70686650	70687820
chr1	71026520	71026830
chr1	71066250	71067070
chr1	71128090	71128300
chr1	71217620	71218360
chr1	71462230	71462820
chr1	71518710	71519100
chr1	71682730	71682930
chr1	72353730	72354010
chr1	72627860	72628150
chr1	72713890	72714410
chr1	72739600	72740870
chr1	72910150	72910490
chr1	73092540	73092760
chr1	73364250	73365090
chr1	73570280	73570540
chr1	73594860	73595900
chr1	73764200	73764530
chr1	73828930	73829420
chr1	73866970	73867210
chr1	74818580	74818920
chr1	75452600	75452830
chr1	75577800	75578160
chr1	75696130	75696410
chr1	75841370	75842220
chr1	75941770	75942310
chr1	75960840	75961070
chr1	76081060	76081310
chr1	76099990	76100410
chr1	76163120	76163950
chr1	76308100	76309200
chr1	76554670	76554980
chr1	77165190	77165480
chr1	77166290	77166560
chr1	77594860	77595410
chr1	78277400	78277940
chr1	78336460	78336800
chr1	78469730	78470700
chr1	78471490	78471610
chr1	78560550	78560760
chr1	78624760	78624950
chr1	79316890	79317280
chr1	79369360	79369730
chr1	79514990	79515240
chr1	79982270	79982630
chr1	80007220	80007710
chr1	80138200	80138400
chr1	80359750	80360080
chr1	80409880	80410270
chr1	80604040	80604430
chr1	80654340	80654680
chr1	80830520	80830750
chr1	80980250	80980590
chr1	81058890	81060070
chr1	81099770	81100420
chr1	81119140	81119760
chr1	81564050	81564350
chr1	81893460	81893870
chr1	82202580	82202770
chr1	82235510	82235700
chr1	82266450	82267170
chr1	82601810	82602220
chr1	82715590	82716390
chr1	83629460	83629980
chr1	83632860	83633360
chr1	83647630	83648600
chr1	83729150	83730620
chr1	83821420	83821810
chr1	84326070	84326910
chr1	84699980	84700970
chr1	85069520	85070060
chr1	85086290	85086910
chr1	85600790	85601570
chr1	85680340	85682010
chr1	85690750	85691850
chr1	85695320	85696630
chr1	85730300	85730700
chr1	85744520	85744900
chr1	85763140	85764130
chr1	85857520	85857830
chr1	85930010	85931510
chr1	85961080	85961670
chr1	86009720	86010900
chr1	86016550	86017250
chr1	86048030	86048360
chr1	86107290	86108220
chr1	86214040	86214760
chr1	86295870	86296780
chr1	86392590	86393190
chr1	86895600	86895870
chr1	86911510	86911720
chr1	87095540	87095820
chr1	87123530	87123740
chr1	87150560	87151100
chr1	87228820	87229210
chr1	87240040	87240380
chr1	87250410	87251120
chr1	87258460	87259100
chr1	87797050	87797660
chr1	87800790	87801560
chr1	87946320	87946870
chr1	88146780	88147040
chr1	88190180	88190530
chr1	88416560	88416830
chr1	88512510	88512870
chr1	88807890	88808220
chr1	88964530	88964820
chr1	89010440	89010990
chr1	89487780	89488730
chr1	89516790	89517100
chr1	89533120	89533450
chr1	89591720	89591970
chr1	89883930	89884200
chr1	89895770	89895980
chr1	89933410	89933630
chr1	89956390	89957160
chr1	90217960	90218750
chr1	90308870	90309810
chr1	90528220	90529010
chr1	90654040	90654440
chr1	90684750	90685230
chr1	91317130	91317410
chr1	91356520	91356840
chr1	91358870	91359380
chr1	91708020	91708270
chr1	91852720	91853380
chr1	91907730	91908140
chr1	92351440	92351970
chr1	92460130	92460330
chr1	92540600	92541200
chr1	92907270	92907890
chr1	93180880	93181330
chr1	93249590	93251180
chr1	93872960	93873340
chr1	93981810	93982090
chr1	94050560	94051100
chr1	94126250	94126510
chr1	94146260	94147940
chr1	94245340	94245800
chr1	94261740	94262370
chr1	94534540	94534890
chr1	94702300	94703510
chr1	94713130	94713650
chr1	95016440	95017320
chr1	95045520	95045830
chr1	95763190	95764000
chr1	95797420	95797780
chr1	96035470	96035860
chr1	96395480	96395810
chr1	96419250	96420050
chr1	96503080	96504480
chr1	96503080	96504480
chr1	96525320	96527120
chr1	96527900	96528320
chr1	96541290	96542280
chr1	96629250	96630880
chr1	96699710	96700300
chr1	96711940	96712300
chr1	96828340	96828580
chr1	96880820	96881260
chr1	96913360	96914030
chr1	96934570	96934970
chr1	97069700	97070640
chr1	97117140	97117390
chr1	97144240	97145050
chr1	97324660	97325150
chr1	97428500	97428790
chr1	98275380	98275710
chr1	98427790	98428010
chr1	98751540	98751950
chr1	98977500	98977850
chr1	98977500	98977850
chr1	98991260	98991770
chr1	99054050	99054860
chr1	99567870	99568180
chr1	99871320	99871630
chr1	100259040	100259440
chr1	100289340	100289700
chr1	100298980	100299270
chr1	100706920	100707130
chr1	100820530	100820750
chr1	100858700	100858940
chr1	100895880	100896290
chr1	101080630	101080990
chr1	101267400	101267620
chr1	101415040	101415400
chr1	102134650	102134820
chr1	102251870	102252430
chr1	102778330	102778640
chr1	102910360	102910750
chr1	102927780	102928130
chr1	103291950	103292210
chr1	103398920	103399830
chr1	103816900	103817100
chr1	103919610	103920490
chr1	103956630	103956840
chr1	104464480	104465600
chr1	104599190	104600180
chr1	104677560	104677850
chr1	104805420	104806100
chr1	105064560	105064910
chr1	105206810	105207640
chr1	105217660	105217950
chr1	105318850	105319120
chr1	105392170	105392630
chr1	105483540	105483920
chr1	106433900	106434230
chr1	106469100	106469470
chr1	106735640	106735970
chr1	106856210	106856620
chr1	107073360	107073990
chr1	107111370	107111770
chr1	107495140	107495390
chr1	107516560	107516970
chr1	107549680	107550020
chr1	108115150	108115790
chr1	108127270	108127590
chr1	108230520	108231460
chr1	108479240	108479700
chr1	108577070	108577380
chr1	108709970	108710470
chr1	108740090	108740610
chr1	108776510	108778470
chr1	108776510	108778470
chr1	108779930	108781380
chr1	108812500	108812800
chr1	108814810	108816580
chr1	108963030	108964770
chr1	108966800	108967110
chr1	108998160	108999640
chr1	109001150	109003090
chr1	109001150	109003090
chr1	109029500	109029760
chr1	109060100	109060490
chr1	109062560	109063320
chr1	109076010	109076760
chr1	109078050	109078580
chr1	109356000	109356250
chr1	109358710	109359850
chr1	109370820	109371490
chr1	109372940	109373680
chr1	109534660	109535460
chr1	109593020	109593280
chr1	109608970	109609280
chr1	109618230	109619060
chr1	109693780	109695280
chr1	109723730	109724850
chr1	109782320	109784250
chr1	109782320	109784250
chr1	109788600	109789210
chr1	109797920	109798620
chr1	109805920	109806260
chr1	109817020	109817980
chr1	109841240	109841570
chr1	109967520	109967720
chr1	110088980	110089230
chr1	110268120	110268580
chr1	110290830	110291700
chr1	110326060	110326300
chr1	110502390	110502970
chr1	110546650	110547160
chr1	110576830	110578360
chr1	110659520	110659900
chr1	110810920	110811410
chr1	111313810	111314240
chr1	111390870	111391170
chr1	111459340	111459800
chr1	111652910	111653160
chr1	111743060	111743450
chr1	111744830	111745270
chr1	111838500	111838860
chr1	111877610	111877870
chr1	111965080	111965900
chr1	112049960	112051550
chr1	112055890	112056360
chr1	112116340	112116740
chr1	112135380	112135890
chr1	112141630	112141880
chr1	112162110	112163440
chr1	112232920	112233160
chr1	112281010	112282420
chr1	112342690	112343330
chr1	112518810	112519300
chr1	112573510	112573780
chr1	112703320	112703600
chr1	112747290	112747540
chr1	112763910	112764100
chr1	112831010	112831260
chr1	112835190	112836070
chr1	112907840	112908640
chr1	112933430	112933750
chr1	112936660	112937430
chr1	113007130	113007650
chr1	113044320	113045110
chr1	113050510	113050740
chr1	113183400	113183810
chr1	113241510	113242050
chr1	113247610	113248240
chr1	113271260	113271770
chr1	113606570	113607050
chr1	113741370	113741750
chr1	113797890	113798630
chr1	113931120	113931700
chr1	114052110	114052400
chr1	114181330	114182170
chr1	114328930	114329170
chr1	114600900	114601520
chr1	114889030	114889530
chr1	115561970	115563030
chr1	115690310	115690580
chr1	116253900	116254380
chr1	116255660	116256150
chr1	116257360	116257770
chr1	116314150	116315440
chr1	116381610	116382300
chr1	116452470	116452840
chr1	116594830	116595110
chr1	116652790	116653150
chr1	116681720	116681860
chr1	116694680	116694970
chr1	116711020	116711410
chr1	116810750	116811170
chr1	116854420	116855510
chr1	116918970	116919570
chr1	117175060	117175700
chr1	117185820	117186090
chr1	117195460	117195760
chr1	117335270	117335740
chr1	117396270	117396760
chr1	117401540	117401970
chr1	117420650	117422760
chr1	117505000	117505390
chr1	117593810	117594720
chr1	117760590	117760830
chr1	117811140	117812090
chr1	117841860	117842100
chr1	117882630	117882880
chr1	117900640	117901670
chr1	118083700	118084010
chr1	118105200	118105810
chr1	118113440	118114160
chr1	118132760	118134280
chr1	118134880	118135220
chr1	118197390	118198140
chr1	118301520	118301760
chr1	118319320	118321380
chr1	118624030	118624360
chr1	118643640	118643870
chr1	118823880	118824140
chr1	119116230	119117070
chr1	119183820	119184170
chr1	119373870	119374750
chr1	119394800	119394980
chr1	119499280	119499520
chr1	119563090	119563850
chr1	119722360	119722810
chr1	120239500	120239790
chr1	120296640	120296920
chr1	120377120	120377250
chr1	120561670	120562400
chr1	120566530	120566920
chr1	120573600	120575540
chr1	120584700	120585140
chr1	120587400	120587880
chr1	120601360	120602240
chr1	120604080	120604550
chr1	120648860	120649090
chr1	120678670	120679590
chr1	120695840	120697320
chr1	120808110	120808630
chr1	120874170	120874720
chr1	120900340	120900850
chr1	120924480	120926230
chr1	120930510	120930760
chr1	121138720	121139080
chr1	121143100	121143530
chr1	121328610	121328850
chr1	121484760	121485440
chr1	142618530	142620250
chr1	142704960	142706320
chr1	142730180	142730640
chr1	142833830	142834570
chr1	142890180	142891230
chr1	142892590	142892880
chr1	142949520	142949840
chr1	143117630	143118630
chr1	143201990	143202810
chr1	143270040	143270870
chr1	143274780	143275190
chr1	143283130	143283480
chr1	143292010	143292340
chr1	143385520	143386250
chr1	143466010	143467940
chr1	143646400	143647430
chr1	143661170	143661660
chr1	143663700	143664260
chr1	143671910	143672370
chr1	143673140	143673910
chr1	143686790	143687870
chr1	143689820	143690090
chr1	143742610	143745640
chr1	143769400	143769770
chr1	143770510	143770900
chr1	143879620	143880170
chr1	143943500	143943980
chr1	144010760	144011000
chr1	144043860	144044060
chr1	144047810	144048100
chr1	144088990	144089510
chr1	144176950	144177320
chr1	144223610	144223930
chr1	144300410	144302590
chr1	144311060	144312100
chr1	144338900	144341510
chr1	144384870	144385320
chr1	144480640	144482840
chr1	144491320	144492170
chr1	144519140	144522210
chr1	144535290	144535760
chr1	144567310	144568680
chr1	144572860	144573390
chr1	144604270	144604640
chr1	144811250	144811630
chr1	144839280	144839980
chr1	144903940	144904190
chr1	144931570	144933700
chr1	144941260	144941480
chr1	145039530	145040180
chr1	145048220	145048490
chr1	145135960	145136300
chr1	145138810	145140300
chr1	145216840	145217310
chr1	145219100	145220080
chr1	145227570	145227880
chr1	145233540	145233990
chr1	145236310	145236730
chr1	145243740	145244210
chr1	145245930	145247790
chr1	145254440	145254840
chr1	145259030	145260060
chr1	145293300	145293680
chr1	145371820	145372050
chr1	145379310	145379860
chr1	145382110	145383070
chr1	145395230	145395970
chr1	145396830	145397410
chr1	145399160	145399550
chr1	145454980	145456160
chr1	145542560	145544010
chr1	145547060	145547360
chr1	145555130	145555300
chr1	145555950	145557180
chr1	145826010	145827360
chr1	145969000	145970040
chr1	145979040	145979750
chr1	145990740	145991420
chr1	146008620	146009830
chr1	146030750	146031010
chr1	146057260	146057490
chr1	146081450	146083110
chr1	146119170	146119620
chr1	146214620	146215470
chr1	146252970	146253440
chr1	146343170	146343430
chr1	146373200	146374980
chr1	146395330	146395570
chr1	146469250	146469500
chr1	146476960	146477900
chr1	146501900	146502230
chr1	146535810	146536110
chr1	146544650	146544810
chr1	146555740	146556850
chr1	146570060	146571170
chr1	146570060	146571170
chr1	146577940	146578270
chr1	146584300	146584850
chr1	146708630	146709490
chr1	146798860	146799770
chr1	146873950	146874780
chr1	146894870	146895640
chr1	146982300	146982630
chr1	147071350	147072080
chr1	147189070	147189630
chr1	147334040	147334390
chr1	147510720	147511800
chr1	147520770	147521540
chr1	147532520	147533030
chr1	147550630	147551610
chr1	147572530	147572790
chr1	147623280	147624880
chr1	147661020	147661460
chr1	147718520	147719010
chr1	147735170	147737620
chr1	147735170	147737620
chr1	147753040	147753530
chr1	147758020	147758270
chr1	147770120	147770340
chr1	147774830	147775240
chr1	147789550	147790080
chr1	147833900	147834990
chr1	147848660	147849040
chr1	147851280	147851770
chr1	147859460	147861420
chr1	147874300	147875380
chr1	147877330	147877590
chr1	147930210	147933150
chr1	147993420	147994720
chr1	147999420	148001370
chr1	148025740	148026240
chr1	148192830	148193380
chr1	148222610	148223130
chr1	148240740	148242020
chr1	148247280	148248800
chr1	148254740	148255350
chr1	148256110	148256540
chr1	148264260	148264850
chr1	148281820	148282250
chr1	148285020	148285440
chr1	148316770	148317340
chr1	148361160	148361550
chr1	148526580	148527440
chr1	148532080	148532640
chr1	148555330	148557060
chr1	148566640	148566930
chr1	148597630	148599090
chr1	148604620	148605740
chr1	148669280	148669640
chr1	148759660	148761240
chr1	148766670	148767810
chr1	148831020	148831660
chr1	148854030	148854430
chr1	148859110	148859510
chr1	148927740	148928550
chr1	149015840	149016360
chr1	149137150	149138460
chr1	149150960	149151350
chr1	149193330	149194680
chr1	149208970	149209300
chr1	149212260	149212540
chr1	149215250	149215880
chr1	149222520	149225000
chr1	149230450	149231200
chr1	149278790	149279020
chr1	149293920	149294930
chr1	149298560	149300410
chr1	149326050	149326860
chr1	149374510	149374780
chr1	149378980	149380760
chr1	149397860	149400750
chr1	149413860	149414810
chr1	149431190	149431600
chr1	149458820	149459520
chr1	149510110	149510560
chr1	149513020	149514960
chr1	149605120	149606220
chr1	149614700	149616580
chr1	149664320	149664620
chr1	149679610	149680480
chr1	149684150	149685930
chr1	149711560	149712420
chr1	149759430	149759690
chr1	149763970	149765740
chr1	149788990	149789480
chr1	149823570	149824460
chr1	149832330	149833730
chr1	149860760	149861130
chr1	149910660	149911740
chr1	149993310	149993540
chr1	150135370	150135690
chr1	150185770	150186680
chr1	150227740	150228550
chr1	150232240	150232610
chr1	150533380	150534950
chr1	150540510	150541000
chr1	150596550	150596980
chr1	150681680	150682690
chr1	150949770	150950210
chr1	150978270	150979750
chr1	151042390	151044010
chr1	151167670	151170020
chr1	151445480	151446520
chr1	151485290	151486940
chr1	151558030	151558430
chr1	151573950	151574280
chr1	151578950	151579270
chr1	151580750	151581120
chr1	151620010	151620560
chr1	151712460	151712740
chr1	151808910	151809890
chr1	151818720	151819010
chr1	151943170	151943400
chr1	151960870	151961300
chr1	151961990	151962420
chr1	152019870	152021220
chr1	152081440	152084620
chr1	152168050	152168530
chr1	152427700	152428020
chr1	152443750	152444770
chr1	152525800	152526080
chr1	152980570	152980820
chr1	153060770	153061090
chr1	153082750	153083120
chr1	153095050	153096040
chr1	153299230	153300080
chr1	153487800	153488870
chr1	153540840	153541410
chr1	153580510	153582200
chr1	153582920	153583200
chr1	153755410	153756480
chr1	153915630	153915980
chr1	153934430	153934740
chr1	153935460	153937060
chr1	154155140	154156120
chr1	154297040	154297370
chr1	154298670	154299040
chr1	154302040	154302370
chr1	154306700	154307870
chr1	154572630	154572990
chr1	154579460	154581580
chr1	154663240	154663530
chr1	154904610	154904940
chr1	154944840	154945330
chr1	154971490	154973960
chr1	154977970	154978460
chr1	154980930	154981190
chr1	155053310	155053950
chr1	155055560	155056050
chr1	155057220	155058450
chr1	155092690	155093210
chr1	155097040	155097380
chr1	155149090	155150190
chr1	155196410	155197890
chr1	155242570	155243710
chr1	155292990	155294400
chr1	155585770	155586220
chr1	155588830	155589140
chr1	155618010	155618620
chr1	155620870	155621550
chr1	155721770	155722340
chr1	155826840	155827500
chr1	155870950	155872210
chr1	156076200	156076540
chr1	156083950	156086250
chr1	156093070	156093900
chr1	156100010	156100420
chr1	156123010	156123610
chr1	156185920	156186640
chr1	156253870	156255110
chr1	156391480	156391880
chr1	156426230	156427680
chr1	156441300	156441990
chr1	156474670	156475420
chr1	156546890	156547210
chr1	156586070	156586590
chr1	156629850	156630350
chr1	156631090	156631400
chr1	156659250	156659590
chr1	156661320	156664400
chr1	156661320	156664400
chr1	156679590	156679930
chr1	156716190	156717240
chr1	156718430	156718720
chr1	156719980	156722560
chr1	156860840	156861210
chr1	157042800	157044440
chr1	157141790	157141950
chr1	158022390	158022730
chr1	158119460	158119730
chr1	158147540	158147860
chr1	158177050	158177290
chr1	158290170	158290600
chr1	158633930	158634190
chr1	158834480	158834670
chr1	158855700	158856580
chr1	158907530	158907800
chr1	158922380	158922670
chr1	158950350	158950580
chr1	159111420	159111610
chr1	159419140	159419660
chr1	159423040	159423390
chr1	159544250	159544480
chr1	159737640	159738550
chr1	159887900	159888230
chr1	159929310	159929670
chr1	159961310	159961610
chr1	160066540	160066790
chr1	160070920	160071240
chr1	160360150	160360430
chr1	160422530	160422940
chr1	160669580	160670010
chr1	160734710	160734980
chr1	160752630	160753520
chr1	160864560	160865000
chr1	160911060	160911450
chr1	160916640	160917690
chr1	160983520	160983880
chr1	160990320	160991590
chr1	161053190	161053470
chr1	161056070	161056630
chr1	161084820	161085290
chr1	161128730	161129910
chr1	161171810	161172890
chr1	161233500	161233810
chr1	161250830	161252090
chr1	161290680	161290920
chr1	161359330	161360170
chr1	161368660	161370160
chr1	161376560	161377200
chr1	161391800	161392390
chr1	161397620	161398100
chr1	161410420	161411390
chr1	161412920	161413200
chr1	161416990	161418820
chr1	161420300	161420550
chr1	161424360	161426200
chr1	161427730	161427980
chr1	161431810	161433600
chr1	161435060	161435340
chr1	161439130	161440990
chr1	161441690	161441900
chr1	161450190	161450400
chr1	161457180	161457590
chr1	161500140	161501030
chr1	161509820	161510310
chr1	161535940	161536300
chr1	161558640	161559030
chr1	161581790	161582620
chr1	161591580	161591740
chr1	161616880	161617690
chr1	161640480	161640830
chr1	161649510	161650050
chr1	161695430	161697170
chr1	162122170	162122690
chr1	162129120	162129650
chr1	162135310	162135750
chr1	162137810	162138400
chr1	162161810	162162260
chr1	162199750	162200380
chr1	162254950	162255190
chr1	162384200	162384480
chr1	162396660	162396940
chr1	162403150	162403920
chr1	162442810	162443190
chr1	162666150	162666700
chr1	162695120	162695520
chr1	162809590	162809900
chr1	162913460	162913710
chr1	163356190	163356610
chr1	163371540	163371710
chr1	163615170	163615870
chr1	163707600	163707980
chr1	163724740	163725160
chr1	163823080	163823380
chr1	164095680	164096480
chr1	164185060	164185960
chr1	164325670	164326220
chr1	164428220	164429110
chr1	164567800	164568390
chr1	164571260	164572440
chr1	164581070	164581580
chr1	164582340	164582890
chr1	164629080	164630030
chr1	164742000	164742220
chr1	165054600	165054830
chr1	165061930	165062170
chr1	165132170	165132410
chr1	165567100	165567770
chr1	165601410	165601710
chr1	165691060	165691350
chr1	165737750	165738700
chr1	165753310	165753580
chr1	165786900	165787160
chr1	166217610	166218520
chr1	166220840	166221660
chr1	166246830	166247060
chr1	166311670	166311960
chr1	166575280	166575530
chr1	166719260	166719600
chr1	166871170	166871340
chr1	167013300	167013660
chr1	167157280	167157570
chr1	167191150	167191800
chr1	167424020	167425060
chr1	167538080	167538300
chr1	167582620	167583100
chr1	167683450	167684040
chr1	167684760	167684950
chr1	167789210	167789790
chr1	167999070	167999510
chr1	168025080	168026060
chr1	168162080	168162380
chr1	168323390	168324240
chr1	168356470	168356670
chr1	168805920	168806210
chr1	168843600	168844000
chr1	168876030	168876760
chr1	169078500	169079280
chr1	169226180	169226900
chr1	169498220	169498920
chr1	169710290	169711380
chr1	169750220	169750840
chr1	169860380	169860810
chr1	169897110	169897390
chr1	169899860	169900140
chr1	169932540	169932790
chr1	170063750	170064490
chr1	170082540	170083090
chr1	170387410	170387710
chr1	170426850	170427180
chr1	171238870	171239600
chr1	171342250	171343340
chr1	171614070	171614330
chr1	171618690	171618880
chr1	171639540	171640390
chr1	172024740	172025680
chr1	172076520	172077070
chr1	172283230	172283870
chr1	172291210	172292290
chr1	172327610	172328400
chr1	172400710	172401470
chr1	172417970	172418700
chr1	172419700	172420060
chr1	172466470	172466800
chr1	172468710	172469380
chr1	172499110	172499470
chr1	172541410	172541980
chr1	172541410	172541980
chr1	172717350	172717680
chr1	172928050	172928290
chr1	172955710	172956060
chr1	172966610	172966940
chr1	173122800	173123030
chr1	173409090	173409490
chr1	173624500	173625100
chr1	173890000	173890390
chr1	173990500	173991790
chr1	174207690	174209090
chr1	174352760	174353170
chr1	174565470	174565720
chr1	174601780	174602160
chr1	174818140	174818600
chr1	174956050	174956420
chr1	174959470	174959930
chr1	174969840	174970180
chr1	175077100	175077290
chr1	175228460	175228840
chr1	175287010	175287290
chr1	175665750	175666200
chr1	175890810	175891200
chr1	176026420	176026680
chr1	176141950	176142330
chr1	176231020	176231410
chr1	176265740	176266150
chr1	176282850	176283290
chr1	176293560	176293950
chr1	176364500	176364750
chr1	176366320	176366640
chr1	176720920	176721140
chr1	177375220	177375730
chr1	177411640	177412000
chr1	177417830	177418320
chr1	177554180	177554980
chr1	177603020	177603700
chr1	177647010	177647250
chr1	177728390	177729340
chr1	177955500	177956030
chr1	178282040	178282400
chr1	178505940	178506270
chr1	178624850	178625400
chr1	178626400	178626630
chr1	178663860	178664090
chr1	178986150	178986600
chr1	179103340	179103750
chr1	179197870	179199370
chr1	179555130	179556220
chr1	179783930	179784570
chr1	180137020	180138400
chr1	180238730	180239270
chr1	180303030	180303330
chr1	180372900	180373310
chr1	180491130	180491660
chr1	180554680	180554980
chr1	180922420	180923680
chr1	181002230	181003790
chr1	181012040	181012420
chr1	181018170	181018500
chr1	181030440	181030770
chr1	181058900	181059540
chr1	181073260	181074810
chr1	181081470	181082410
chr1	181086700	181087210
chr1	181088520	181088870
chr1	181092650	181092900
chr1	181096180	181096590
chr1	181103580	181104880
chr1	181637860	181638150
chr1	181906940	181907180
chr1	181998300	181999300
chr1	182078680	182078970
chr1	182113170	182113670
chr1	182150280	182150780
chr1	182218370	182218880
chr1	182284350	182284710
chr1	182304890	182305540
chr1	182309380	182310110
chr1	182360230	182361470
chr1	182408150	182408480
chr1	182427670	182427900
chr1	182583820	182584800
chr1	182585360	182585670
chr1	182602780	182603190
chr1	182910910	182911490
chr1	182928860	182929200
chr1	182931720	182931950
chr1	183129100	183129720
chr1	183249790	183250250
chr1	183394220	183394420
chr1	183401820	183402310
chr1	183416480	183416680
chr1	183626950	183627950
chr1	183641120	183641350
chr1	183682230	183682500
chr1	183720320	183720600
chr1	183773930	183774850
chr1	183946510	183946840
chr1	184105330	184106050
chr1	184358060	184358540
chr1	184387630	184388090
chr1	184442750	184443150
chr1	184680880	184681190
chr1	184970490	184970960
chr1	185226250	185226790
chr1	185353170	185354120
chr1	185399350	185399750
chr1	185607160	185607430
chr1	185659000	185659310
chr1	185676850	185677180
chr1	185861750	185862660
chr1	186051360	186051870
chr1	186121710	186122520
chr1	186132510	186132930
chr1	186435750	186436090
chr1	186519930	186520210
chr1	187377580	187378440
chr1	187566680	187567150
chr1	187672920	187673140
chr1	187819860	187820210
chr1	187902050	187902280
chr1	188321410	188321710
chr1	188389770	188390200
chr1	188442500	188442900
chr1	188642330	188642610
chr1	188726720	188726960
chr1	189020920	189021260
chr1	189066640	189067010
chr1	189299890	189300610
chr1	189443070	189443610
chr1	189626880	189627390
chr1	189650760	189650930
chr1	189665950	189666190
chr1	189686870	189687190
chr1	189723740	189724610
chr1	189796700	189797110
chr1	189996910	189997370
chr1	190912710	190913000
chr1	191068140	191068500
chr1	191814780	191815180
chr1	192215810	192216340
chr1	192469880	192470300
chr1	192684960	192685560
chr1	192868860	192869280
chr1	193080800	193081010
chr1	193405860	193406440
chr1	193439670	193439950
chr1	193927850	193928360
chr1	193971390	193971830
chr1	194158960	194159300
chr1	194158960	194159300
chr1	194504530	194504890
chr1	194667800	194668010
chr1	194947050	194947230
chr1	195351690	195352080
chr1	195666760	195667030
chr1	196473860	196474100
chr1	196755360	196756250
chr1	196884470	196884700
chr1	196960880	196961460
chr1	197134370	197134580
chr1	197191430	197191840
chr1	197374720	197375070
chr1	197609140	197609370
chr1	197676610	197677020
chr1	197771280	197771680
chr1	197779660	197779920
chr1	197816410	197816630
chr1	197853270	197853550
chr1	197884920	197885350
chr1	198127940	198128730
chr1	198284530	198284970
chr1	198831910	198832300
chr1	198918350	198919010
chr1	199263350	199263590
chr1	200008000	200009200
chr1	200146930	200147190
chr1	200154850	200155250
chr1	200222130	200222350
chr1	200271130	200272130
chr1	200378440	200380020
chr1	200445750	200446080
chr1	200478250	200478910
chr1	200579310	200579550
chr1	200862710	200863010
chr1	200863870	200864190
chr1	200865910	200866330
chr1	200988560	200988850
chr1	201044990	201045170
chr1	201096000	201096220
chr1	201123250	201124010
chr1	201146170	201146420
chr1	201171800	201172300
chr1	201194490	201194670
chr1	201205670	201205880
chr1	201208710	201209140
chr1	201235890	201236180
chr1	201244280	201244940
chr1	201258870	201259550
chr1	201271640	201272020
chr1	201276860	201277720
chr1	201278550	201279000
chr1	201315670	201316100
chr1	201350180	201350550
chr1	201365930	201366430
chr1	201430180	201431430
chr1	201449360	201450430
chr1	201451950	201452450
chr1	201481140	201481760
chr1	201507940	201508370
chr1	201515300	201515620
chr1	201566710	201567360
chr1	201619030	201619940
chr1	201673350	201673610
chr1	201682590	201682940
chr1	201683630	201684180
chr1	201707830	201711210
chr1	201707830	201711210
chr1	201890870	201891140
chr1	201911080	201911320
chr1	201987460	201988640
chr1	201991880	201992560
chr1	202003110	202004260
chr1	202010020	202010380
chr1	202015370	202016650
chr1	202025960	202026650
chr1	202027280	202028630
chr1	202053780	202056450
chr1	202074940	202075290
chr1	202076960	202077950
chr1	202082100	202083220
chr1	202349130	202349690
chr1	202440940	202441460
chr1	202647150	202647410
chr1	202682430	202682700
chr1	202708390	202708980
chr1	202781570	202781940
chr1	202805720	202806010
chr1	202829790	202831180
chr1	202881570	202881930
chr1	202933620	202934080
chr1	202994920	202995820
chr1	203123300	203123810
chr1	203236360	203236950
chr1	203240220	203240470
chr1	203275690	203276190
chr1	203285560	203286160
chr1	203290110	203290420
chr1	203295960	203297540
chr1	203380960	203381280
chr1	203451760	203452020
chr1	203456500	203457500
chr1	203481930	203482510
chr1	203488610	203489020
chr1	203619600	203619920
chr1	203694390	203694630
chr1	204049490	204049920
chr1	204053720	204053960
chr1	204073260	204073990
chr1	204137030	204137290
chr1	204255870	204256590
chr1	204257370	204257830
chr1	204276460	204277130
chr1	204283350	204283780
chr1	204288620	204288970
chr1	204300420	204300740
chr1	204315740	204316740
chr1	204318020	204318460
chr1	204332210	204333200
chr1	204346730	204347850
chr1	204349510	204350130
chr1	204386090	204387290
chr1	204412220	204412680
chr1	204441130	204441380
chr1	204448730	204449120
chr1	204462680	204464250
chr1	204475350	204477420
chr1	204531580	204531940
chr1	204700220	204700460
chr1	204732740	204733210
chr1	204747680	204747960
chr1	204810970	204811310
chr1	205234860	205235180
chr1	205253880	205254250
chr1	205269960	205270730
chr1	205303090	205303460
chr1	205309130	205309420
chr1	205363710	205364020
chr1	205375230	205376010
chr1	205419010	205419330
chr1	205446830	205447390
chr1	205462450	205462760
chr1	205512300	205513520
chr1	205560870	205561400
chr1	205599970	205601760
chr1	205633480	205633880
chr1	205674680	205674980
chr1	206073800	206074190
chr1	206107650	206108130
chr1	206135350	206139920
chr1	206173220	206173890
chr1	206276220	206276460
chr1	206506820	206507060
chr1	206621840	206622560
chr1	206621840	206622560
chr1	206730150	206731170
chr1	206760140	206760430
chr1	206950500	206950780
chr1	207028410	207028800
chr1	207068750	207069550
chr1	207082340	207083500
chr1	207489750	207490340
chr1	207638270	207638490
chr1	207792140	207792550
chr1	207833210	207833500
chr1	207865200	207866280
chr1	207903620	207904450
chr1	207996000	207997710
chr1	207999620	208000420
chr1	208021580	208021860
chr1	208041520	208042760
chr1	208136820	208137270
chr1	208661270	208661610
chr1	208832150	208832900
chr1	208875890	208876640
chr1	208879350	208879590
chr1	209301830	209302180
chr1	209303230	209303480
chr1	209315020	209315710
chr1	209557300	209557520
chr1	210424550	210424950
chr1	210425950	210426310
chr1	210465570	210466500
chr1	210540140	210540450
chr1	210546430	210547800
chr1	211169690	211169960
chr1	211346890	211347240
chr1	211381020	211381750
chr1	211433910	211434580
chr1	211580820	211581430
chr1	211589110	211590810
chr1	211643380	211643690
chr1	211659810	211660030
chr1	211909130	211909380
chr1	212031390	212031660
chr1	212051000	212051290
chr1	212102200	212102820
chr1	212142960	212143190
chr1	212224810	212225560
chr1	212272870	212273180
chr1	212320670	212321660
chr1	212643270	212643710
chr1	212711730	212712670
chr1	212731290	212732590
chr1	212740090	212740250
chr1	212781690	212782200
chr1	212831730	212832030
chr1	213463400	213463620
chr1	213534370	213534590
chr1	213976470	213976830
chr1	213980930	213981880
chr1	214075480	214075720
chr1	214387730	214387940
chr1	214390180	214390410
chr1	214418490	214418840
chr1	214612830	214613210
chr1	214643840	214644150
chr1	214649560	214649760
chr1	215043870	215044090
chr1	215158860	215159170
chr1	215255780	215257450
chr1	215287230	215287850
chr1	215649520	215650360
chr1	215655460	215655800
chr1	215663190	215663770
chr1	215690540	215691460
chr1	215713120	215713870
chr1	216638670	216638900
chr1	216658850	216659560
chr1	216773950	216775100
chr1	217262660	217263470
chr1	217307850	217309290
chr1	217386690	217386930
chr1	217404260	217404850
chr1	217697220	217697600
chr1	217730260	217730550
chr1	217869220	217870150
chr1	217903620	217903760
chr1	217936070	217936300
chr1	218117470	218117800
chr1	218417030	218417530
chr1	218539850	218540140
chr1	218553540	218554210
chr1	218653380	218653800
chr1	218709160	218709460
chr1	218729090	218729320
chr1	218815950	218816220
chr1	218888560	218888870
chr1	219584110	219584400
chr1	219786070	219786700
chr1	220013000	220013290
chr1	220037160	220037480
chr1	220039730	220040370
chr1	220062500	220062910
chr1	220418180	220418660
chr1	220426590	220426900
chr1	220618050	220618470
chr1	220639140	220639420
chr1	220844550	220844860
chr1	220906020	220906760
chr1	221018510	221018780
chr1	221458300	221459070
chr1	221561840	221562180
chr1	221937130	221937410
chr1	222060420	222060810
chr1	222570360	222570580
chr1	222638110	222639400
chr1	222693190	222694000
chr1	222717220	222717480
chr1	222785260	222785530
chr1	222817020	222818030
chr1	222884590	222884840
chr1	223254510	223255030
chr1	223306860	223307700
chr1	223341290	223341650
chr1	223574130	223575080
chr1	223620380	223621020
chr1	223637060	223637340
chr1	223743660	223745280
chr1	223841810	223842370
chr1	223894270	223896080
chr1	223899780	223900890
chr1	223902860	223903390
chr1	223908570	223909000
chr1	224099920	224100300
chr1	224179970	224181900
chr1	224228490	224228820
chr1	224267290	224267670
chr1	224363230	224363780
chr1	224392660	224393250
chr1	224566000	224566690
chr1	224626710	224627010
chr1	224641820	224642770
chr1	224691180	224691640
chr1	224841530	224841850
chr1	224920890	224921390
chr1	225115160	225115500
chr1	225134140	225134570
chr1	225660940	225661260
chr1	225799060	225799320
chr1	225956780	225957050
[truncated: 22,664 more rows]

## Sheet: MCF7_HS_dTREs
chr1	95950	96990
chr1	176570	177540
chr1	237580	237950
chr1	242290	243370
chr1	267420	267850
chr1	317630	318040
chr1	403620	404610
chr1	411960	413000
chr1	416590	416770
chr1	441210	442580
chr1	459150	461050
chr1	521440	521700
chr1	522450	524560
chr1	540320	541670
chr1	564360	565230
chr1	569420	570380
chr1	577530	578560
chr1	586210	586670
chr1	713680	716850
chr1	718860	719400
chr1	804860	805520
chr1	839550	840330
chr1	855490	855930
chr1	868450	868800
chr1	911310	912510
chr1	937160	937570
chr1	994540	995220
chr1	1002530	1002860
chr1	1007850	1008550
chr1	1014790	1016180
chr1	1049880	1050550
chr1	1057530	1057930
chr1	1059660	1061050
chr1	1067740	1068650
chr1	1071590	1073330
chr1	1092640	1094010
chr1	1097910	1099350
chr1	1099870	1101370
chr1	1184660	1185620
chr1	1226670	1227640
chr1	1240050	1240470
chr1	1368430	1369210
chr1	1391650	1392470
chr1	1394830	1395390
chr1	1411610	1411960
chr1	1422300	1422720
chr1	1440880	1441330
chr1	1588890	1591270
chr1	1607370	1608460
chr1	1610120	1610430
chr1	1622840	1625250
chr1	1649410	1650160
chr1	1670250	1671260
chr1	1706710	1707610
chr1	1790050	1791130
chr1	1839920	1841170
chr1	1908040	1908330
chr1	1925100	1925470
chr1	1933220	1933690
chr1	1996910	1997230
chr1	2120850	2121890
chr1	2126070	2126740
chr1	2130710	2131160
chr1	2136210	2136950
chr1	2153630	2153870
chr1	2454750	2454990
chr1	2466280	2466780
chr1	2477390	2479810
chr1	2477390	2479810
chr1	2515280	2515590
chr1	2524180	2524580
chr1	2573850	2574880
chr1	2700600	2701560
chr1	2831130	2831680
chr1	2926740	2927330
chr1	3048960	3049940
chr1	3102890	3103600
chr1	3130980	3131310
chr1	3178270	3178470
chr1	3275860	3276730
chr1	3330140	3330700
chr1	3335330	3335620
chr1	3373210	3373600
chr1	3376700	3377110
chr1	3411220	3411590
chr1	3446870	3448340
chr1	3462320	3462760
chr1	3463790	3464340
chr1	3469980	3470320
chr1	3471750	3472110
chr1	3529900	3530290
chr1	3585240	3585550
chr1	3591440	3591770
chr1	3718080	3718450
chr1	4010870	4011360
chr1	5034480	5034850
chr1	5631030	5631530
chr1	5733240	5733680
chr1	5873510	5873780
chr1	5953170	5953900
chr1	5991480	5991790
chr1	6085660	6086450
chr1	6118560	6119430
chr1	6217730	6218850
chr1	6233000	6233360
chr1	6329800	6330050
chr1	6349470	6349670
chr1	6394900	6395120
chr1	6410450	6410740
chr1	6416540	6416820
chr1	6423010	6423310
chr1	6479890	6480160
chr1	6487810	6488330
chr1	6500470	6500760
chr1	6531590	6531930
chr1	6543160	6543380
chr1	6550440	6551260
chr1	6557480	6557770
chr1	6669790	6670130
chr1	6775080	6775740
chr1	6780630	6781180
chr1	7042980	7043280
chr1	7177530	7178320
chr1	7325710	7326330
chr1	7439300	7440050
chr1	7447500	7448550
chr1	7507080	7508280
chr1	7531020	7531600
chr1	7550270	7550620
chr1	7551250	7552190
chr1	7609370	7609830
chr1	7636110	7636410
chr1	7709000	7709520
chr1	7740080	7740710
chr1	7763890	7765130
chr1	8013870	8014700
chr1	8100540	8100900
chr1	8121210	8121690
chr1	8130270	8131080
chr1	8137290	8138590
chr1	8176730	8177330
chr1	8180920	8181970
chr1	8214670	8215090
chr1	8242400	8242870
chr1	8254470	8254940
chr1	8319230	8319670
chr1	8483400	8483890
chr1	8728180	8728640
chr1	8740050	8740940
chr1	8761500	8763880
chr1	8771860	8773080
chr1	8819880	8820140
chr1	8846150	8846460
chr1	8857280	8857540
chr1	8933630	8934020
chr1	8936450	8936890
chr1	8950040	8950910
chr1	8963900	8964390
chr1	8973480	8973930
chr1	8975400	8975630
chr1	9222870	9223240
chr1	9241240	9243180
chr1	9405510	9406500
chr1	9488640	9489310
chr1	9509310	9509570
chr1	9512760	9513190
chr1	9741530	9741910
chr1	9749300	9749690
chr1	9902920	9904080
chr1	9937920	9938200
chr1	9950320	9950930
chr1	9952620	9953730
chr1	9960410	9961040
chr1	10323710	10324110
chr1	10358900	10359320
chr1	10499410	10499620
chr1	10579130	10579590
chr1	10754360	10755130
chr1	10759610	10759940
chr1	10853860	10854320
chr1	10864090	10864870
chr1	10886190	10886540
chr1	10895930	10896320
chr1	10914110	10914700
chr1	10926810	10927570
chr1	10950860	10951090
chr1	10959890	10961810
chr1	11018670	11018990
chr1	11292860	11293190
chr1	11544130	11544500
chr1	11669280	11669720
chr1	11710480	11710780
chr1	11741110	11741430
chr1	11851030	11851290
chr1	11863120	11863860
chr1	11967900	11970240
chr1	12203660	12203950
chr1	12537860	12538690
chr1	12588260	12588660
chr1	12655830	12656240
chr1	12774180	12774600
chr1	12914190	12914380
chr1	13384460	13384960
chr1	13433580	13434170
chr1	13654360	13654800
chr1	13812410	13812620
chr1	13949610	13950020
chr1	13983930	13984680
chr1	14007330	14007600
chr1	14075370	14076610
chr1	14155500	14156330
chr1	15250250	15251750
chr1	15305610	15305860
chr1	15354040	15354320
chr1	15521980	15522250
chr1	15611560	15611930
chr1	15929640	15930360
chr1	16121910	16122180
chr1	16158350	16158820
chr1	16159440	16160170
chr1	16160720	16163170
chr1	16209000	16209330
chr1	16212590	16213160
chr1	16447720	16448160
chr1	16493730	16494710
chr1	16499630	16500400
chr1	16502410	16502780
chr1	16508370	16508700
chr1	16532910	16533750
chr1	16543970	16544220
chr1	16825440	16826650
chr1	16839780	16841440
chr1	16846660	16848310
chr1	16860790	16861650
chr1	16871600	16872700
chr1	16888980	16890630
chr1	16905440	16906260
chr1	16911770	16912240
chr1	16918070	16918820
chr1	16934640	16935220
chr1	16938510	16941580
chr1	16950880	16951280
chr1	16953010	16953470
chr1	16973500	16974140
chr1	16992430	16994120
chr1	17004180	17005200
chr1	17023000	17023420
chr1	17034020	17034620
chr1	17053430	17054440
chr1	17086160	17087040
chr1	17175500	17176040
chr1	17188120	17189070
chr1	17215500	17216500
chr1	17221960	17223430
chr1	17230960	17231850
chr1	17240210	17241480
chr1	17272400	17272640
chr1	17287540	17287820
chr1	17524460	17524760
chr1	17559530	17560670
chr1	17571700	17572280
chr1	17577130	17577530
chr1	17630700	17631370
chr1	17692330	17692860
chr1	17703750	17704170
chr1	17763940	17765200
chr1	17767850	17768650
chr1	17843680	17843900
chr1	17846470	17847350
chr1	17851450	17851880
chr1	17880390	17880890
chr1	17886140	17886830
chr1	17887750	17888660
chr1	17896090	17896750
chr1	17914710	17915280
chr1	17922580	17923090
chr1	18088090	18088400
chr1	18123960	18124210
chr1	18620260	18620590
chr1	18790250	18791660
chr1	18995220	18995570
chr1	18996650	18996900
chr1	19029890	19030190
chr1	19123350	19123640
chr1	19190850	19191060
chr1	19228970	19229920
chr1	19336570	19337980
chr1	19609070	19609790
chr1	19611250	19612320
chr1	19730460	19730780
chr1	19969510	19971790
chr1	20113200	20113990
chr1	20147020	20147310
chr1	20204590	20205110
chr1	20297730	20297950
chr1	20539380	20539730
chr1	20576720	20577610
chr1	20592580	20592940
chr1	20685050	20686360
chr1	20802730	20803390
chr1	20810190	20810960
chr1	20897430	20897690
chr1	21023000	21023880
chr1	21578340	21578700
chr1	21650790	21651480
chr1	21662340	21663290
chr1	21696730	21697240
chr1	21748870	21750690
chr1	21754180	21755520
chr1	21754180	21755520
chr1	21771310	21772020
chr1	21794890	21795500
chr1	21810340	21811170
chr1	21881130	21881460
chr1	21948860	21949500
chr1	21953460	21953760
chr1	21978070	21978520
chr1	22048730	22049020
chr1	22153010	22153900
chr1	22163630	22163930
chr1	22182460	22182990
chr1	22188680	22188990
chr1	22283330	22283880
chr1	22492830	22493480
chr1	22582010	22582480
chr1	22586330	22586770
chr1	22740660	22741120
chr1	22756110	22756510
chr1	22798820	22799300
chr1	22826450	22826980
chr1	23153070	23153690
chr1	23158560	23158900
chr1	23494150	23495570
chr1	23523130	23523710
chr1	23730260	23730570
chr1	23778500	23778890
chr1	23805580	23805810
chr1	23829810	23831600
chr1	23854710	23855020
chr1	23866390	23866590
chr1	23880740	23881860
chr1	23884420	23884910
chr1	23888700	23889290
chr1	23920090	23920430
chr1	23938320	23938600
chr1	23945720	23946660
chr1	23961490	23961870
chr1	23977510	23978130
chr1	24053910	24054180
chr1	24151550	24152330
chr1	24275850	24276310
chr1	24283610	24283980
chr1	24345290	24345740
chr1	24444220	24444740
chr1	24446470	24446940
chr1	24739740	24740550
chr1	24842150	24842450
chr1	24894500	24894790
chr1	25031420	25032220
chr1	25050910	25051650
chr1	25078020	25078540
chr1	25160400	25161480
chr1	25473300	25473520
chr1	25565940	25566930
chr1	25572350	25572790
chr1	25573340	25574660
chr1	25593880	25594760
chr1	25833520	25833740
chr1	25894890	25895280
chr1	25900140	25900660
chr1	25989300	25989610
chr1	26099940	26100670
chr1	26201510	26202360
chr1	26204460	26205840
chr1	26216580	26217450
chr1	26218970	26219290
chr1	26249350	26249570
chr1	26251590	26251780
chr1	26361760	26363330
chr1	26419880	26420330
chr1	26452850	26453130
chr1	26488050	26488680
chr1	26610690	26611550
chr1	26633020	26633510
chr1	26654120	26654340
chr1	26662860	26663430
chr1	26684740	26685020
chr1	26796830	26797330
chr1	26826640	26828400
chr1	26946480	26948290
chr1	27018660	27019960
chr1	27024530	27024950
chr1	27110490	27110770
chr1	27115580	27115980
chr1	27131070	27131300
chr1	27143530	27143860
chr1	27189230	27189980
chr1	27191080	27192720
chr1	27293410	27293740
chr1	27306380	27306960
chr1	27324160	27324500
chr1	27464040	27464480
chr1	27465410	27465680
chr1	27468160	27469220
chr1	27470950	27471400
chr1	27533300	27533640
chr1	27809390	27809740
chr1	27854450	27855200
chr1	27866770	27867080
chr1	27868810	27869280
chr1	27901310	27902790
chr1	27928260	27928740
chr1	27975530	27976050
chr1	27985960	27986880
chr1	28013080	28013410
chr1	28091510	28091870
chr1	28234770	28235100
chr1	28422750	28423160
chr1	28431650	28431910
chr1	28573080	28574250
chr1	28575030	28576220
chr1	28623270	28623580
chr1	28640320	28640930
chr1	28663680	28663900
chr1	28672660	28673030
chr1	28705650	28705930
chr1	28764330	28764960
chr1	28844260	28845700
chr1	28853400	28853810
chr1	29002260	29002550
chr1	29101870	29102520
chr1	29554180	29554440
chr1	29565560	29566110
chr1	29598310	29598700
chr1	29665390	29665740
chr1	29686370	29686900
chr1	29764850	29765110
chr1	30344360	30344600
chr1	30565850	30566200
chr1	30739390	30739640
chr1	30842790	30843540
chr1	30853300	30853450
chr1	30892010	30892320
chr1	30966640	30967140
chr1	31099570	31099770
chr1	31158020	31158660
chr1	31224920	31225210
chr1	31296730	31297650
chr1	31497510	31497910
chr1	31625120	31625590
chr1	31627470	31628380
chr1	31643440	31644040
chr1	31645180	31645490
chr1	31867490	31868060
chr1	31885670	31886960
chr1	31949690	31950710
chr1	31975910	31977390
chr1	32014310	32015810
chr1	32135310	32136160
chr1	32253620	32254520
chr1	32383160	32383510
chr1	32398110	32398460
chr1	32816670	32817890
chr1	32965650	32966860
chr1	33077660	33078010
chr1	33181660	33182820
chr1	33219190	33221760
chr1	33224900	33227610
chr1	33336460	33336710
chr1	33358790	33359390
chr1	33438460	33438880
chr1	33446860	33447050
chr1	33516470	33516810
chr1	33592430	33593670
chr1	33685480	33685780
chr1	33686390	33687370
chr1	33723650	33724780
chr1	33814560	33816000
chr1	34165500	34165890
chr1	34337100	34337490
chr1	34385860	34386140
chr1	34547000	34547340
chr1	34716660	34716950
chr1	35331620	35332300
chr1	35524130	35524340
chr1	35664310	35664910
chr1	35670490	35670920
chr1	35672830	35673350
chr1	35727410	35727690
chr1	35758920	35759400
chr1	35989710	35990040
chr1	36348560	36349780
chr1	36614770	36615450
chr1	36616390	36616810
chr1	36839990	36840720
chr1	36906960	36907640
chr1	36952200	36952830
chr1	37504290	37504640
chr1	37545340	37546510
chr1	37547280	37547710
chr1	37867760	37868200
chr1	37936520	37937730
chr1	38000070	38000440
chr1	38049680	38050070
chr1	38218320	38219120
chr1	38283220	38283530
chr1	38320090	38320700
chr1	38324820	38326250
chr1	38373620	38374250
chr1	38397300	38397840
chr1	38447950	38448700
chr1	39019830	39020250
chr1	39113060	39114060
chr1	39174330	39174770
chr1	39191100	39191500
chr1	39221340	39221700
chr1	39289270	39289560
chr1	39324480	39327200
chr1	39570700	39572020
chr1	39598680	39599240
chr1	39714450	39714940
chr1	39769590	39770460
chr1	39969760	39970520
chr1	40107460	40107750
chr1	40151180	40152030
chr1	40251140	40251460
chr1	40264880	40265150
chr1	40318110	40318510
chr1	40385770	40386070
chr1	40410660	40411130
chr1	40428160	40429310
chr1	40550320	40550530
chr1	40605730	40606370
chr1	40615970	40616300
chr1	40831090	40831310
chr1	40952310	40952830
chr1	41364990	41365660
chr1	41367460	41368120
chr1	41379120	41379520
chr1	41384960	41385420
chr1	41388530	41389790
chr1	41582840	41583050
chr1	41705590	41706100
chr1	41736370	41736750
chr1	41819220	41819780
chr1	41826600	41828080
chr1	41853390	41853650
chr1	41884560	41885460
chr1	41889240	41889990
chr1	41961540	41962360
chr1	41965950	41966520
chr1	41980830	41982170
chr1	42020690	42020950
chr1	42098120	42098410
chr1	42126970	42128060
chr1	42327350	42328920
chr1	42381770	42381990
chr1	42385780	42386050
chr1	42392790	42393310
chr1	42411480	42411900
chr1	42421150	42421990
chr1	42500460	42501910
chr1	42524370	42524550
chr1	42578040	42578240
chr1	42805810	42806100
chr1	42965550	42966350
chr1	43389840	43391270
chr1	43397530	43397730
chr1	43403510	43403770
chr1	43408890	43409220
chr1	43421810	43422040
chr1	43432620	43433080
chr1	43533510	43534580
chr1	43585460	43587420
chr1	43672430	43672920
chr1	43814060	43815490
chr1	43831910	43832340
chr1	44001630	44002600
chr1	44015080	44016210
chr1	44018380	44018890
chr1	44059640	44060230
chr1	44296300	44296820
chr1	44302120	44302590
chr1	44323920	44324550
chr1	44402160	44402720
chr1	44471320	44471810
chr1	44490560	44491110
chr1	44569190	44570370
chr1	44793720	44794140
chr1	44837840	44838230
chr1	44983520	44983870
chr1	45073610	45073930
chr1	45095080	45095490
chr1	45097240	45098460
chr1	45168950	45169310
chr1	45180490	45180970
chr1	45191350	45191630
chr1	45195890	45197270
chr1	45250330	45250890
chr1	45279350	45280120
chr1	45284990	45286150
chr1	45542940	45543350
chr1	45580340	45580710
chr1	45645340	45646300
chr1	45713190	45714020
chr1	45769070	45770060
chr1	45795100	45795560
chr1	46358010	46358640
chr1	46593880	46594520
chr1	46597300	46599420
chr1	46600470	46601140
chr1	46636520	46638310
chr1	46647080	46647540
chr1	46648850	46649250
chr1	46860110	46860500
chr1	46867700	46868510
chr1	46954780	46955710
chr1	46982640	46983060
chr1	46989090	46989210
chr1	47077430	47077880
chr1	47187450	47187740
chr1	47222900	47224030
chr1	47420850	47421160
chr1	47702420	47702800
chr1	47903060	47904320
chr1	47943130	47944120
chr1	47973700	47974260
chr1	48174600	48175010
chr1	48175600	48175870
chr1	48360410	48360710
chr1	48383060	48383390
chr1	48397110	48397660
chr1	48415580	48415970
chr1	48510600	48510940
chr1	48559530	48559800
chr1	48640430	48640600
chr1	48657570	48657930
chr1	48661870	48662190
chr1	48834980	48835700
chr1	48849100	48850120
chr1	48901220	48901540
chr1	49471470	49471740
chr1	49733130	49733430
chr1	49748330	49748860
chr1	50614620	50615050
chr1	50792170	50792760
chr1	51042690	51043030
chr1	51416550	51416780
chr1	51443610	51444220
chr1	51452750	51453080
chr1	51694130	51694510
chr1	51703150	51703730
chr1	51716820	51717240
chr1	51795000	51795540
chr1	51796070	51797350
chr1	52034930	52035850
chr1	52082340	52083550
chr1	52194670	52195640
chr1	52498280	52499740
chr1	52642040	52642440
chr1	52834370	52834940
chr1	53168570	53169600
chr1	53386960	53387690
chr1	53480310	53480750
chr1	53486780	53487120
chr1	53651250	53651740
chr1	53791610	53792410
chr1	53826180	53827120
chr1	54204660	54205110
chr1	54235900	54236390
chr1	54441200	54441880
chr1	54481840	54482110
chr1	54781290	54781530
chr1	54789040	54789430
chr1	54811170	54811560
chr1	54953640	54955380
chr1	55007800	55008010
chr1	55168270	55168730
chr1	55231320	55231550
chr1	55324020	55324430
chr1	55354070	55354360
chr1	55610100	55610480
chr1	55793680	55793990
chr1	56906310	56906930
chr1	56982460	56983070
chr1	57034770	57035820
chr1	57036540	57036790
chr1	57084960	57085360
chr1	57113450	57113660
chr1	57493890	57494550
chr1	57499690	57499880
chr1	57553780	57554050
chr1	58101140	58101550
chr1	58466240	58467180
chr1	58514080	58514600
chr1	58521660	58522290
chr1	58572790	58573320
chr1	58740210	58740710
chr1	59049650	59050430
chr1	59085080	59086980
chr1	59096650	59097560
chr1	59198890	59199230
chr1	59247490	59248170
chr1	59270150	59270990
chr1	59279430	59282460
chr1	59290470	59291110
chr1	59369040	59370200
chr1	59395430	59395980
chr1	59398560	59399010
chr1	59716740	59717100
chr1	59834880	59835200
chr1	59892670	59893380
chr1	59925960	59926240
chr1	60118800	60119200
chr1	60280080	60281690
chr1	60380050	60380360
chr1	60434690	60435210
chr1	60870590	60870910
chr1	61025750	61026280
chr1	61106000	61106350
chr1	61215970	61216290
chr1	61445940	61446260
chr1	61523300	61523790
chr1	61657540	61658040
chr1	61842560	61842860
chr1	62108130	62108380
chr1	62180930	62181270
chr1	62190460	62191360
chr1	63087860	63088360
chr1	63453380	63453680
chr1	63510560	63510870
chr1	63610640	63610990
chr1	63703590	63703960
chr1	63766560	63766930
chr1	63792880	63793820
chr1	64137680	64137960
chr1	64739410	64739800
chr1	64971120	64972350
chr1	65381610	65381980
chr1	65467980	65469170
chr1	65532280	65533990
chr1	65636240	65636540
chr1	65713700	65713940
chr1	65719740	65721310
chr1	65774910	65775360
chr1	65846640	65847030
chr1	65921760	65922140
chr1	65933200	65933590
chr1	66015970	66016900
chr1	66135760	66136060
chr1	66808420	66808730
chr1	66946860	66947310
chr1	67395590	67396740
chr1	67508340	67508670
chr1	67645460	67645880
chr1	68064910	68065130
chr1	68066290	68066550
chr1	68089520	68089680
chr1	68099680	68099890
chr1	68152040	68152770
chr1	68523660	68524600
chr1	68708260	68708660
chr1	68979830	68980060
chr1	69152560	69153030
chr1	69205580	69205870
chr1	69275980	69276360
chr1	69346730	69347160
chr1	69715230	69715550
chr1	69778480	69778840
chr1	69860660	69860900
chr1	69988060	69988340
chr1	70066420	70066730
chr1	70376450	70376760
chr1	70393940	70394340
chr1	70581770	70582140
chr1	70686590	70687800
chr1	70842400	70842760
chr1	70995790	70996240
chr1	71066230	71066800
chr1	71462290	71462770
chr1	72457510	72457760
chr1	72739550	72740900
chr1	72910240	72910570
chr1	73364870	73365190
chr1	73620580	73621000
chr1	73828980	73829250
chr1	74155840	74156150
chr1	74162630	74162980
chr1	74718790	74719120
chr1	75577820	75578730
chr1	75666780	75667160
chr1	75841350	75841810
chr1	76163100	76163490
chr1	76256590	76257090
chr1	76866370	76866700
chr1	76944490	76944790
chr1	77164960	77166680
chr1	77594560	77595440
chr1	77612090	77612480
chr1	77633180	77633410
chr1	78275700	78276350
chr1	78277370	78277920
chr1	78469680	78470890
chr1	78471480	78471740
chr1	78536440	78536750
chr1	78560490	78560810
chr1	78624750	78625000
chr1	79316970	79317310
chr1	79982380	79982810
chr1	80048040	80048590
chr1	80359800	80360090
chr1	80604140	80604380
chr1	81058820	81060030
chr1	81119280	81119700
chr1	81602670	81603070
chr1	81868920	81869720
chr1	81971070	81971600
chr1	82067730	82068060
chr1	82266840	82268300
chr1	82601910	82602240
chr1	83148130	83148520
chr1	83241430	83242030
chr1	83632980	83633290
chr1	83729700	83729930
chr1	83821350	83821910
chr1	84255530	84255900
chr1	84326100	84326960
chr1	84422050	84422330
chr1	84699950	84701080
chr1	84713120	84713480
chr1	85084870	85085310
chr1	85086330	85086940
chr1	85569170	85569440
chr1	85668570	85668730
chr1	85680440	85681940
chr1	85690650	85691860
chr1	85695350	85696540
chr1	85730130	85730760
chr1	85744380	85745040
chr1	85763330	85763970
chr1	85930000	85931400
chr1	85961250	85961860
chr1	86016480	86016970
chr1	86048110	86048590
chr1	86107240	86108160
chr1	86295980	86296870
chr1	86315780	86316210
chr1	86576740	86577230
chr1	86694030	86694310
chr1	86911030	86911460
chr1	87095420	87095750
chr1	87150500	87150900
chr1	87250550	87251120
chr1	87458030	87458300
chr1	87797020	87797470
chr1	87800780	87801480
chr1	88038080	88038440
chr1	88464150	88464470
chr1	89487360	89487760
chr1	89569480	89570610
chr1	89591650	89592020
chr1	89593050	89593440
chr1	89956270	89957180
chr1	89984650	89985010
chr1	90218480	90218750
chr1	90308700	90309990
chr1	90528210	90529050
chr1	90684910	90685100
chr1	91254310	91254620
chr1	91358910	91359210
chr1	91398920	91399160
chr1	91797200	91797500
chr1	91852650	91853340
chr1	91941030	91941430
chr1	92128620	92129160
chr1	92351490	92352070
chr1	92694060	92694630
chr1	92907190	92907850
chr1	93249730	93251190
chr1	93344430	93344650
chr1	93872910	93873250
chr1	93981780	93982190
chr1	94050430	94050900
chr1	94103850	94104350
chr1	94146160	94147830
chr1	94205380	94205580
chr1	94244370	94244760
chr1	94245390	94246000
chr1	94261710	94261920
chr1	94534570	94535010
chr1	94583580	94583970
chr1	94702400	94703460
chr1	94713050	94713640
chr1	94741950	94742290
chr1	95048870	95049260
chr1	96127280	96128040
chr1	96134760	96135000
chr1	96526020	96527120
chr1	96541060	96542310
chr1	96699100	96700300
chr1	96711590	96712350
chr1	96827990	96828640
chr1	96883770	96883970
chr1	96912250	96913960
chr1	96934550	96935780
chr1	97067080	97067270
chr1	97117180	97117450
chr1	97131680	97132000
chr1	97144320	97145060
chr1	97427450	97428910
chr1	97432650	97432910
chr1	97603750	97604740
chr1	97681830	97682690
chr1	97943690	97944080
chr1	99054580	99054880
chr1	99289470	99289800
chr1	99417300	99417760
chr1	99973230	99973590
chr1	100005730	100006070
chr1	100299040	100299580
chr1	100602810	100603140
chr1	100679130	100679420
chr1	101310690	101311110
chr1	102086390	102086770
chr1	102741730	102741980
chr1	103124890	103125240
chr1	103399030	103399720
chr1	103420190	103420400
chr1	103493560	103493960
chr1	104113090	104113630
chr1	104464510	104465530
chr1	104599220	104599590
chr1	104689660	104689900
chr1	104805560	104806290
chr1	105064530	105064890
chr1	105206790	105207130
chr1	105217730	105217940
chr1	105296180	105296430
chr1	105318850	105319200
chr1	105392210	105392600
chr1	105773060	105773600
chr1	105894260	105894690
chr1	106130710	106131290
chr1	106172870	106173400
chr1	106433840	106434340
chr1	106641480	106641730
chr1	106735420	106735790
chr1	106856190	106856600
chr1	106954650	106955080
chr1	107073200	107073860
chr1	107374130	107374580
chr1	107683830	107684470
chr1	107791410	107791660
chr1	107804160	107804440
chr1	107918710	107918980
chr1	108106380	108106770
chr1	108115100	108116040
chr1	108230570	108232170
chr1	108234200	108234550
chr1	108479440	108479690
chr1	108709920	108710370
chr1	108751600	108751950
chr1	108776500	108776930
chr1	108777920	108778440
chr1	108779990	108780740
chr1	108812420	108812920
chr1	108814920	108816560
chr1	108924360	108924960
chr1	108962970	108964670
chr1	108966710	108967280
chr1	108998830	108999110
chr1	109001160	109001640
chr1	109002660	109003050
chr1	109076120	109076690
chr1	109077980	109078450
chr1	109166500	109166850
chr1	109355980	109356260
chr1	109358760	109359760
chr1	109373060	109373570
chr1	109534640	109535380
chr1	109608970	109609330
chr1	109618250	109619060
chr1	109631870	109632260
chr1	109646940	109647440
chr1	109684430	109684740
chr1	109693860	109694200
chr1	109694810	109695270
chr1	109782400	109784300
chr1	109788630	109789400
chr1	109797910	109798440
chr1	109797910	109798440
chr1	109817140	109818190
chr1	109841280	109841470
chr1	110088940	110089300
chr1	110189320	110189510
chr1	110290890	110291700
chr1	110326040	110326300
chr1	110334690	110335150
chr1	110394040	110394350
chr1	110435160	110435670
chr1	110444300	110444900
chr1	110460600	110460910
chr1	110502080	110503450
chr1	110504500	110504670
chr1	110546670	110547460
chr1	110576720	110578480
chr1	110729700	110730640
chr1	110810930	110811430
chr1	110857620	110857960
chr1	111002490	111002890
chr1	111012990	111013450
chr1	111172590	111172830
chr1	111449910	111450430
chr1	111743110	111743920
chr1	111744910	111745500
chr1	111965180	111965930
chr1	112039710	112039880
chr1	112050260	112051620
chr1	112055710	112056700
chr1	112135380	112135870
chr1	112162040	112163350
chr1	112232730	112233310
chr1	112281360	112282390
chr1	112342540	112342990
chr1	112365320	112365850
chr1	112869220	112869660
chr1	112933430	112933770
chr1	113007150	113007410
chr1	113008730	113009000
chr1	113044350	113045040
chr1	113050410	113050910
chr1	113118090	113118340
chr1	113137220	113137610
chr1	113183300	113183750
chr1	113241550	113242000
chr1	113243420	113243830
chr1	113247660	113248580
chr1	113271030	113271550
chr1	113349460	113349800
chr1	113424170	113424660
chr1	113511460	113511820
chr1	113670310	113670720
chr1	113741480	113741770
chr1	113797950	113798710
chr1	113934860	113935150
chr1	113992400	113993240
chr1	114181860	114182200
chr1	114778890	114779350
chr1	115054800	115055370
chr1	115251610	115252700
chr1	115561980	115562940
chr1	115690310	115690870
chr1	115722060	115722600
chr1	116127000	116127210
chr1	116253920	116254380
chr1	116255700	116256150
chr1	116257210	116257750
chr1	116371840	116372230
chr1	116452540	116452790
chr1	116495010	116496130
chr1	116666410	116667150
chr1	116681690	116681930
chr1	116810810	116811080
chr1	116827920	116828330
chr1	116854600	116855050
chr1	116890350	116890670
chr1	117175090	117175610
chr1	117185860	117186100
chr1	117273160	117273650
chr1	117402050	117402260
chr1	117505010	117505290
chr1	117615110	117615310
chr1	117619830	117620390
chr1	117720770	117721180
chr1	117811310	117812020
chr1	117837140	117837420
chr1	117879470	117879810
chr1	117900660	117901630
chr1	118080150	118080470
chr1	118083430	118084230
chr1	118105090	118106180
chr1	118113400	118114170
chr1	118132690	118134340
chr1	118134950	118135260
chr1	118155530	118155750
chr1	118197090	118198290
chr1	118199720	118199900
chr1	118217710	118217950
chr1	118219980	118220500
chr1	118301520	118301800
chr1	118312130	118312370
chr1	118319310	118321680
chr1	118319310	118321680
chr1	118369090	118369410
chr1	118409050	118409270
chr1	119116140	119117010
chr1	119180740	119181120
chr1	119374070	119374730
chr1	119563110	119563350
chr1	119637850	119638200
chr1	119644220	119644420
chr1	119757500	119758260
chr1	120228830	120229240
chr1	120239320	120239760
chr1	120376800	120377290
chr1	120574490	120575500
chr1	120587500	120587890
chr1	120601670	120602230
chr1	120604090	120604590
chr1	120696180	120697270
chr1	120796440	120796720
chr1	120808140	120808520
chr1	120873730	120874850
chr1	120924230	120926220
chr1	120930460	120930790
chr1	121143340	121143930
chr1	121484730	121485530
chr1	142582090	142582400
chr1	142617460	142617910
chr1	142618450	142619970
chr1	142632750	142633030
chr1	142705700	142706130
chr1	142834020	142834390
chr1	142890080	142891330
chr1	142891890	142893130
chr1	142891890	142893130
chr1	142967400	142967670
chr1	143117590	143118560
chr1	143202180	143202610
chr1	143270030	143270710
chr1	143274770	143275380
chr1	143282970	143283320
chr1	143292540	143292930
chr1	143385750	143386080
chr1	143466760	143469560
chr1	143466760	143469560
chr1	143542620	143542950
chr1	143646350	143647620
chr1	143658900	143659100
chr1	143661140	143662010
chr1	143663660	143664480
chr1	143671950	143673990
chr1	143686540	143688070
chr1	143686540	143688070
chr1	143689710	143690030
chr1	143742790	143745770
chr1	143871410	143872040
chr1	143879620	143880590
chr1	143943570	143943970
chr1	143955330	143955670
chr1	144043860	144044480
chr1	144182910	144183190
chr1	144218870	144219060
chr1	144220760	144221090
chr1	144223610	144224410
chr1	144300990	144302650
chr1	144311290	144312380
chr1	144339110	144342110
chr1	144400010	144401850
chr1	144481060	144483130
chr1	144491510	144492170
chr1	144519360	144522360
chr1	144567570	144568180
chr1	144572460	144573800
chr1	144614450	144615590
chr1	144621050	144622010
chr1	144678470	144678750
chr1	144810600	144812140
chr1	144825710	144825970
chr1	144830480	144830990
chr1	144839260	144840040
chr1	144931130	144933400
chr1	144941230	144941560
chr1	145014960	145015380
chr1	145039630	145040150
chr1	145138810	145140140
chr1	145171160	145171610
chr1	145216630	145217310
chr1	145219170	145219750
chr1	145233520	145233970
chr1	145245910	145246950
chr1	145293060	145293850
chr1	145299270	145300220
chr1	145332510	145332870
chr1	145335830	145336100
chr1	145356140	145356500
chr1	145370440	145370970
chr1	145379120	145379710
chr1	145382050	145382950
chr1	145383750	145383940
chr1	145395270	145396060
chr1	145396810	145398120
chr1	145396810	145398120
chr1	145399230	145399640
chr1	145406870	145407190
chr1	145448320	145448550
chr1	145454680	145456110
chr1	145472180	145472590
chr1	145542620	145543930
chr1	145556820	145557170
chr1	145723160	145723870
chr1	145826070	145827310
chr1	145882930	145883300
chr1	145963010	145963600
chr1	145968330	145970280
chr1	145979040	145979930
chr1	145990860	145991290
chr1	146008640	146009690
chr1	146030730	146031040
chr1	146031840	146034250
chr1	146050900	146051450
chr1	146057040	146058310
chr1	146081420	146083080
chr1	146214510	146215540
chr1	146244410	146244750
chr1	146250700	146251250
chr1	146253000	146253450
chr1	146348290	146348600
chr1	146373200	146375130
chr1	146394560	146395820
chr1	146401190	146402130
chr1	146407590	146408520
chr1	146445550	146445840
chr1	146465980	146467250
chr1	146467860	146468390
chr1	146468970	146469530
chr1	146476590	146477110
chr1	146528940	146529360
chr1	146529910	146530200
chr1	146536090	146536310
chr1	146556100	146556930
chr1	146569780	146571120
chr1	146798720	146799720
chr1	146874470	146874810
chr1	146894860	146895580
chr1	146975210	146976050
chr1	146982390	146982710
chr1	147071340	147072190
chr1	147189040	147189570
chr1	147504750	147505330
chr1	147509910	147512020
chr1	147520760	147521440
chr1	147532590	147533030
chr1	147550430	147551470
chr1	147572520	147572820
chr1	147573610	147576040
chr1	147573610	147576040
chr1	147592570	147593240
chr1	147598870	147600140
chr1	147623360	147624890
chr1	147710440	147711380
chr1	147735190	147735780
chr1	147737170	147737650
chr1	147753010	147753610
chr1	147774780	147775350
chr1	147789730	147790060
chr1	147825460	147826220
chr1	147833850	147835000
chr1	147846410	147846620
chr1	147848650	147849520
chr1	147851290	147852020
chr1	147859440	147861490
chr1	147874050	147875590
chr1	147874050	147875590
chr1	147930310	147933300
chr1	147993420	147994810
chr1	147999550	148001480
chr1	148007280	148007950
chr1	148010330	148010580
chr1	148013570	148013870
chr1	148025100	148026220
chr1	148192950	148193340
chr1	148240760	148242070
chr1	148247330	148248500
chr1	148254720	148255560
chr1	148259510	148259960
chr1	148264270	148264850
chr1	148266400	148266770
chr1	148269090	148269620
chr1	148273830	148274390
chr1	148278610	148279160
chr1	148281740	148282220
chr1	148284920	148285420
chr1	148287440	148287760
chr1	148302520	148302910
chr1	148307240	148307700
chr1	148311990	148312440
chr1	148316770	148317210
chr1	148340140	148340730
chr1	148361150	148361500
chr1	148526920	148527450
chr1	148531730	148533060
chr1	148555440	148557090
chr1	148576850	148578100
chr1	148597980	148599020
chr1	148603540	148603790
chr1	148604510	148605760
chr1	148669290	148669640
chr1	148738850	148740180
chr1	148760020	148761060
chr1	148765550	148765800
chr1	148766520	148767790
chr1	148830960	148831640
chr1	148858500	148859440
chr1	148870630	148871330
chr1	148927840	148928610
chr1	149015990	149016490
chr1	149105790	149106400
chr1	149131740	149132540
chr1	149136920	149138600
chr1	149171610	149172060
chr1	149194090	149194670
chr1	149205570	149206190
chr1	149215420	149215940
chr1	149222520	149224930
chr1	149230510	149231000
chr1	149272860	149273200
chr1	149279270	149279580
chr1	149293920	149295100
chr1	149298250	149300340
chr1	149317880	149318350
chr1	149326050	149326630
chr1	149374500	149374860
chr1	149379030	149381070
chr1	149398940	149400810
chr1	149398940	149400810
chr1	149431100	149431960
chr1	149512680	149514950
chr1	149604800	149606110
chr1	149614330	149616310
chr1	149679480	149680660
chr1	149683830	149685880
chr1	149683830	149685880
chr1	149711570	149712210
chr1	149759410	149759760
chr1	149763980	149765960
chr1	149832340	149833520
chr1	149910900	149911850
chr1	149993280	149993570
chr1	150135350	150135730
chr1	150185550	150187010
chr1	150232260	150232780
chr1	150533400	150535230
chr1	150540660	150541060
chr1	150549590	150549860
chr1	150596680	150596980
chr1	150711090	150711500
chr1	150949650	150950290
chr1	150978390	150979710
chr1	150997070	150997640
chr1	151042440	151043980
chr1	151167560	151169880
chr1	151445150	151446530
chr1	151485310	151486810
chr1	151521320	151521550
chr1	151578980	151579250
chr1	151620040	151620510
chr1	151712460	151712760
chr1	151809320	151810060
chr1	151918300	151918570
chr1	151943110	151943500
chr1	151949280	151949640
chr1	151961020	151962630
chr1	151961020	151962630
chr1	151963310	151963590
chr1	151988130	151988990
chr1	152019890	152021260
chr1	152081170	152084580
chr1	152427580	152427900
chr1	152525780	152526100
chr1	152717900	152718120
chr1	153095260	153096010
chr1	153236370	153236610
chr1	153264650	153264950
chr1	153267080	153267490
chr1	153488370	153488810
chr1	153494830	153495610
chr1	153540960	153541440
chr1	153545020	153545280
chr1	153580550	153582370
chr1	153582970	153583260
chr1	153625700	153625910
chr1	153680520	153680800
chr1	153755360	153756670
chr1	153934520	153934760
chr1	153935310	153937020
chr1	154133060	154133280
chr1	154155130	154156150
chr1	154162980	154163290
chr1	154297020	154297790
chr1	154298680	154299000
chr1	154306640	154307860
chr1	154325460	154325780
chr1	154415770	154416210
chr1	154579720	154581530
chr1	154643690	154644160
chr1	154727650	154727930
chr1	154755310	154755640
chr1	154904530	154905100
chr1	154911580	154911900
chr1	154944890	154945190
chr1	154973140	154973930
chr1	154977820	154978520
chr1	155053240	155053680
chr1	155057250	155058390
chr1	155090150	155090540
chr1	155092510	155093460
chr1	155096990	155097460
chr1	155101990	155102690
chr1	155149220	155150130
chr1	155161000	155161560
chr1	155195940	155198110
chr1	155210860	155211370
chr1	155242640	155243710
chr1	155727170	155727760
chr1	155826660	155827560
chr1	155870990	155871930
chr1	155949870	155950110
chr1	156076220	156076450
chr1	156084080	156086230
chr1	156093050	156093830
chr1	156095920	156096280
chr1	156099300	156100390
chr1	156123180	156123550
chr1	156185900	156186780
chr1	156368360	156368610
chr1	156391290	156391830
chr1	156426160	156427680
chr1	156432050	156432450
chr1	156441390	156442230
chr1	156474610	156475480
chr1	156629830	156630540
chr1	156631110	156631500
chr1	156659090	156659620
chr1	156661270	156661960
chr1	156661270	156661960
chr1	156716240	156717290
chr1	156718390	156718690
chr1	156720060	156720380
chr1	156721240	156722430
chr1	156837160	156837540
chr1	157043100	157043790
chr1	157224130	157224400
chr1	157665070	157665360
chr1	157673190	157673600
chr1	157680650	157681100
chr1	158147580	158147890
chr1	158165600	158165900
chr1	158642530	158642870
chr1	158730430	158730700
chr1	158855780	158856930
chr1	158922980	158923210
chr1	158963990	158964210
chr1	159111390	159111670
chr1	159255720	159256110
chr1	159419440	159420180
chr1	159423010	159423770
chr1	159464040	159464370
chr1	159737630	159737950
chr1	159886530	159887020
chr1	159929330	159929550
chr1	160256610	160257040
chr1	160572510	160572760
chr1	160669580	160669990
chr1	160752660	160753580
chr1	160794700	160795010
chr1	160916700	160917000
chr1	160990530	160991600
chr1	161051660	161051980
chr1	161053110	161053820
chr1	161056130	161056630
chr1	161128350	161129840
chr1	161171620	161172840
chr1	161342350	161342780
chr1	161359310	161360130
chr1	161368740	161370000
chr1	161376200	161376910
chr1	161391920	161392700
chr1	161397460	161398020
chr1	161409910	161411630
chr1	161412810	161413490
chr1	161416660	161419050
chr1	161419870	161420840
chr1	161424050	161426420
chr1	161427670	161428000
chr1	161431470	161433830
chr1	161434700	161435620
chr1	161438850	161442300
chr1	161443220	161443630
chr1	161450220	161451420
chr1	161457050	161457830
chr1	161499260	161501480
chr1	161509680	161510540
chr1	161535470	161536370
chr1	161581890	161582770
chr1	161591280	161591990
chr1	161616870	161617770
chr1	161640460	161640790
chr1	161649380	161650130
chr1	161695180	161697370
chr1	161973560	161974040
chr1	162122060	162122660
chr1	162128770	162129730
chr1	162135380	162135800
chr1	162137910	162138470
chr1	162161570	162162180
chr1	162176680	162177530
chr1	162183060	162183390
chr1	162199890	162200450
chr1	162254880	162255260
chr1	162351010	162351670
chr1	162358220	162358980
chr1	162420860	162421700
chr1	162566170	162566450
chr1	162639950	162640250
chr1	162733010	162733390
chr1	162736470	162736910
chr1	162754820	162755140
chr1	162913460	162913740
chr1	162976940	162977340
chr1	163014580	163014840
chr1	163021870	163022100
chr1	163259800	163260100
chr1	163328130	163328530
chr1	163371560	163371770
chr1	163416110	163416690
chr1	163724490	163725140
chr1	163765570	163766190
chr1	164185630	164185940
chr1	164463900	164464960
chr1	164482750	164483270
chr1	164571240	164571590
chr1	164581060	164581510
chr1	164582460	164582790
chr1	164629100	164629380
chr1	164741980	164742360
chr1	165060080	165060370
chr1	165224940	165225170
chr1	165567310	165567880
chr1	165601370	165601690
chr1	165737750	165738680
chr1	166246470	166247040
chr1	166346070	166346550
chr1	166356340	166356680
chr1	166575140	166575690
chr1	166579930	166580220
chr1	166847820	166848080
chr1	167013370	167013610
chr1	167582770	167583210
chr1	167596680	167597020
chr1	167608120	167609060
chr1	167683500	167684930
chr1	167740600	167741280
chr1	167789210	167789970
chr1	167832870	167833070
chr1	167837150	167837550
chr1	167844880	167845180
chr1	168025160	168025970
chr1	168323440	168324150
chr1	168356450	168356730
chr1	168586610	168586910
chr1	168876130	168876810
chr1	168908840	168909890
chr1	168951270	168951710
chr1	169078870	169079290
chr1	169272560	169272800
chr1	169305400	169305730
chr1	169431600	169431900
chr1	169498170	169498940
chr1	169710410	169711520
chr1	169730660	169730990
chr1	169750140	169751170
chr1	169860190	169860760
chr1	169900000	169900270
chr1	169922510	169922750
chr1	169949740	169950020
chr1	170063720	170064510
chr1	170082780	170083050
chr1	170619540	170619940
chr1	171239420	171239750
chr1	171341880	171343320
chr1	171528820	171529150
chr1	171614050	171614300
chr1	171639480	171640440
chr1	171665360	171665720
chr1	172024640	172025700
chr1	172076160	172077090
chr1	172157410	172157780
chr1	172224210	172224740
chr1	172291200	172292180
chr1	172400730	172401940
chr1	172418020	172418680
chr1	172419530	172420590
chr1	172438630	172438900
chr1	172453390	172453770
chr1	172466400	172466850
chr1	172468270	172469630
chr1	172499150	172499470
chr1	172541640	172541960
chr1	172686150	172686460
chr1	172956330	172956590
chr1	173510650	173510850
chr1	173525240	173525430
chr1	173581940	173582150
chr1	173624620	173625030
chr1	173760810	173761320
chr1	173889910	173890390
chr1	173990500	173991830
chr1	174062920	174063400
chr1	174122620	174123120
chr1	174207700	174209130
chr1	174818140	174818640
chr1	174841850	174842170
chr1	174959470	174959850
chr1	175076740	175077310
chr1	175287020	175287290
chr1	175336870	175338010
chr1	175727450	175727960
chr1	175859070	175859560
chr1	175890890	175891170
chr1	176282920	176283470
chr1	176294030	176294310
chr1	176318050	176318370
chr1	177225520	177226000
chr1	177375260	177375760
chr1	177410040	177410540
chr1	177411590	177412080
chr1	177414200	177414500
chr1	177417760	177418440
chr1	177603410	177603770
chr1	177728750	177729220
chr1	177931350	177931850
chr1	177955450	177955860
chr1	178124030	178124370
chr1	178495530	178495900
chr1	178499240	178500020
chr1	178501460	178501770
chr1	178505960	178506360
chr1	178625160	178625440
chr1	178923050	178923670
chr1	178986240	178986590
chr1	179096740	179097060
chr1	179103260	179103770
chr1	179107990	179108330
chr1	179197990	179199330
chr1	179555320	179556160
chr1	179783920	179784440
chr1	179831730	179832120
chr1	180137020	180138380
chr1	180183920	180184280
chr1	180315680	180316020
chr1	180405600	180405810
chr1	180451390	180451910
chr1	180922380	180923770
chr1	181002840	181003950
chr1	181018110	181018500
chr1	181030410	181030680
chr1	181031810	181032260
chr1	181058850	181059560
chr1	181073340	181074820
chr1	181081310	181082490
chr1	181086510	181087300
chr1	181092580	181092910
chr1	181095970	181096700
chr1	181103670	181105480
chr1	181111520	181111900
chr1	181998420	181999260
chr1	182014290	182014620
chr1	182054080	182054410
chr1	182113220	182113670
chr1	182115960	182116170
chr1	182144010	182144330
chr1	182150420	182151030
chr1	182213530	182214070
chr1	182218390	182218840
chr1	182234260	182234660
chr1	182284400	182284650
chr1	182359020	182359270
chr1	182360200	182361500
chr1	182365760	182366140
chr1	182460090	182460600
chr1	182577910	182578450
chr1	182583950	182585740
chr1	182583950	182585740
chr1	182675930	182676230
chr1	182799480	182799860
chr1	182910550	182911490
chr1	182928400	182929240
chr1	182963110	182964020
chr1	183062920	183063560
chr1	183129080	183129580
chr1	183133430	183133890
chr1	183249590	183250030
chr1	183396870	183397180
chr1	183402020	183402400
chr1	183627330	183627850
chr1	183720350	183720570
chr1	183774070	183774750
chr1	183946370	183946950
chr1	184105820	184106030
chr1	184200550	184200790
chr1	184209590	184209810
chr1	184426620	184427060
chr1	184514660	184515650
chr1	184604360	184604900
chr1	184938890	184939240
chr1	184970580	184970910
chr1	185226860	185227090
chr1	185353020	185354040
chr1	185676870	185677150
chr1	185862280	185862620
chr1	186051350	186051820
chr1	186121520	186122420
chr1	186124700	186125120
chr1	186132550	186132800
chr1	186428240	186428440
chr1	186519380	186519690
chr1	186883480	186884560
chr1	187059470	187059800
chr1	187377610	187378090
chr1	187566720	187567410
chr1	187585600	187586060
chr1	187672890	187673610
chr1	187776280	187776750
chr1	187819750	187820280
chr1	187864680	187865010
chr1	188666760	188667000
chr1	188726730	188727220
chr1	188991870	188992240
chr1	189108800	189109340
chr1	189194180	189194550
chr1	189398030	189398310
chr1	189443190	189443530
chr1	189686800	189687180
chr1	189723900	189724580
chr1	190488760	190489090
chr1	190512370	190512830
chr1	190636960	190637570
chr1	190732740	190733060
chr1	192012280	192012560
chr1	192023720	192024050
chr1	192684930	192685800
chr1	192825980	192826480
chr1	193405920	193406540
chr1	193887070	193887450
chr1	193971370	193971780
chr1	194069380	194069760
chr1	194619250	194619620
chr1	194752120	194752370
chr1	195272920	195273240
chr1	195351770	195352020
chr1	196006650	196006940
chr1	196319230	196319420
chr1	196755420	196755760
chr1	197077810	197078070
chr1	197191470	197191800
chr1	197374310	197375740
chr1	197496220	197496550
chr1	197677020	197677490
chr1	197771690	197772140
chr1	197786600	197786890
chr1	197853170	197853540
chr1	197884940	197885210
chr1	198098930	198099740
chr1	198127940	198128650
chr1	198167090	198167570
chr1	198284320	198284780
chr1	198373840	198374110
chr1	198599360	198599870
chr1	198904610	198905010
chr1	198918380	198918990
chr1	199263340	199263660
chr1	199523980	199524390
chr1	199525780	199526350
chr1	199525780	199526350
chr1	199526890	199527710
chr1	200008160	200009350
chr1	200083020	200083290
chr1	200119940	200120300
chr1	200153370	200153730
chr1	200154780	200155100
chr1	200222240	200222560
chr1	200271130	200272150
chr1	200341240	200341610
chr1	200378410	200380060
chr1	200497380	200497640
chr1	200588180	200588610
chr1	200681340	200681690
chr1	200863880	200864190
chr1	201015180	201015840
chr1	201037280	201037670
chr1	201123270	201124040
chr1	201235920	201236150
chr1	201237900	201238170
chr1	201244290	201244880
chr1	201254960	201255380
chr1	201258660	201259840
chr1	201276720	201279010
chr1	201315510	201316050
chr1	201322340	201322910
chr1	201350240	201350500
chr1	201365940	201366570
chr1	201430200	201431410
chr1	201449360	201450520
chr1	201472620	201473270
chr1	201481260	201481900
chr1	201508010	201508340
chr1	201515330	201515600
chr1	201566600	201567330
chr1	201619000	201619870
chr1	201683750	201684050
chr1	201708190	201711150
chr1	201909810	201910090
chr1	201979260	201980020
chr1	201988220	201988660
chr1	201992110	201992450
chr1	202003510	202004310
chr1	202015850	202016560
chr1	202026180	202026440
chr1	202027700	202028000
chr1	202054020	202054510
chr1	202055030	202056350
chr1	202074890	202075510
chr1	202182810	202183920
chr1	202349160	202349970
chr1	202440920	202441520
chr1	202682430	202682800
chr1	202805720	202805980
chr1	202829820	202831010
chr1	202933820	202934030
chr1	202992130	202992630
chr1	202994900	202995810
chr1	203123460	203123720
chr1	203183380	203183960
chr1	203236460	203236960
chr1	203275720	203276210
chr1	203285710	203286200
chr1	203296060	203297450
chr1	203322420	203322740
chr1	203450010	203450300
chr1	203456880	203457580
chr1	203481940	203482710
chr1	203488460	203489020
chr1	203505900	203506350
chr1	203619660	203619880
chr1	203703620	203704000
chr1	203872840	203873410
chr1	204049470	204049830
chr1	204073210	204074030
chr1	204131570	204131920
chr1	204254800	204257960
chr1	204254800	204257960
chr1	204276350	204277400
chr1	204283350	204284200
chr1	204288560	204290070
chr1	204300170	204302050
chr1	204315670	204316110
chr1	204317940	204318470
chr1	204332040	204333610
chr1	204346760	204347820
chr1	204349560	204349930
chr1	204386250	204387310
chr1	204412340	204412720
chr1	204448710	204449460
chr1	204453890	204454210
chr1	204462600	204464230
chr1	204475320	204476660
chr1	204531540	204531830
chr1	204721160	204721460
chr1	204776080	204776380
chr1	205198360	205198830
chr1	205270180	205270570
chr1	205286710	205287010
chr1	205287810	205288160
chr1	205313260	205313760
chr1	205320630	205321000
chr1	205419030	205419240
chr1	205446920	205447390
chr1	205560960	205561350
chr1	205594500	205594770
chr1	205600030	205601620
chr1	205633550	205633810
chr1	206095880	206096200
chr1	206107630	206108040
chr1	206135360	206139770
chr1	206173060	206174040
chr1	206276130	206276660
chr1	206299400	206299880
chr1	206482160	206482500
chr1	206506530	206507210
chr1	206621060	206623340
chr1	206673940	206674420
chr1	206702300	206703150
chr1	206730170	206730790
chr1	206839830	206840430
chr1	206887620	206888570
chr1	207082040	207083500
chr1	207489540	207490400
chr1	207701760	207702080
chr1	207720030	207720630
chr1	207738670	207739200
chr1	207865180	207865530
chr1	207872290	207872560
chr1	207882290	207882550
chr1	207903630	207904500
chr1	207995990	207997640
chr1	207999680	208000650
chr1	208041480	208042750
chr1	208058400	208058780
chr1	208111030	208111370
chr1	208116110	208116390
chr1	208136640	208137320
chr1	208292780	208293330
chr1	208357750	208358150
chr1	208487040	208487330
chr1	208660600	208661340
chr1	208728130	208728360
chr1	208805660	208806290
chr1	208832550	208832860
chr1	208867290	208867730
chr1	208875870	208876140
chr1	209054900	209055170
chr1	209393260	209393580
chr1	209562600	209562890
chr1	209583090	209583510
chr1	209699630	209699950
chr1	209912970	209913410
chr1	209989630	209990140
chr1	210061960	210062470
chr1	210081900	210082370
chr1	210151970	210152280
chr1	210424510	210425360
chr1	210425910	210426480
chr1	210439200	210440730
chr1	210465630	210466620
chr1	210539300	210540430
chr1	210547090	210547810
chr1	210583910	210584130
chr1	211169690	211170060
chr1	211346750	211347380
chr1	211380520	211381600
chr1	211433910	211434530
chr1	211581030	211581490
chr1	211589290	211590750
chr1	211670380	211670840
chr1	211689470	211689670
chr1	211797910	211798160
chr1	212031380	212032190
chr1	212102340	212102760
chr1	212224800	212225640
chr1	212320820	212321250
chr1	212643090	212643700
chr1	212711750	212712240
chr1	212731270	212732740
chr1	212763060	212763420
chr1	212780160	212780390
chr1	212781730	212782980
chr1	213106330	213106780
chr1	213324060	213324260
chr1	213534250	213534710
chr1	213771960	213772220
chr1	214335610	214335870
chr1	214387490	214387980
chr1	214390120	214390460
chr1	214418520	214418930
chr1	214678520	214678680
chr1	214705580	214706170
chr1	214736690	214736950
chr1	214751880	214752190
chr1	214779120	214779510
chr1	215043760	215044060
chr1	215158890	215159180
chr1	215255880	215257390
chr1	215287300	215287820
chr1	215649480	215650130
chr1	215663020	215663820
chr1	215690860	215691370
chr1	215713320	215713770
chr1	215858770	215859170
chr1	216070690	216070920
chr1	216275800	216276180
chr1	216490860	216491290
chr1	216658900	216659400
chr1	216741860	216742390
chr1	216773980	216774420
chr1	217146820	217147090
chr1	217262990	217263480
chr1	217308170	217309330
chr1	217404340	217405090
chr1	217492870	217493400
chr1	217496860	217497190
chr1	217736930	217737180
chr1	217869240	217870010
chr1	218023860	218024170
chr1	218359520	218359700
chr1	218539740	218540180
chr1	218633290	218633710
chr1	218653910	218654410
chr1	218705870	218706640
chr1	218888950	218889320
[truncated: 23,755 more rows]

## Sheet: K562_NHS_dTREs
chr1	115500	115740
chr1	116290	116620
chr1	139330	140650
chr1	540390	540610
chr1	567230	568070
chr1	657630	657960
chr1	700380	700780
chr1	704680	705270
chr1	713510	714570
chr1	720880	721160
chr1	723810	724740
chr1	794320	794710
chr1	839790	840450
chr1	855900	856240
chr1	876770	877630
chr1	911590	912120
chr1	936640	937260
chr1	975910	976140
chr1	994220	995090
chr1	1014630	1015550
chr1	1071910	1072180
chr1	1092640	1093860
chr1	1097990	1099060
chr1	1120620	1121400
chr1	1136500	1137340
chr1	1226560	1227150
chr1	1293500	1294440
chr1	1362980	1363270
chr1	1368730	1369330
chr1	1404990	1405410
chr1	1470790	1472070
chr1	1545580	1546060
chr1	1569790	1570740
chr1	1574290	1575100
chr1	1590210	1590820
chr1	1592420	1592870
chr1	1594540	1594970
chr1	1623760	1624540
chr1	1628410	1628700
chr1	1635020	1635780
chr1	1646110	1646330
chr1	1658100	1658500
chr1	1682550	1683190
chr1	1714100	1714570
chr1	1840050	1841020
chr1	2065020	2065440
chr1	2106980	2108170
chr1	2112080	2112680
chr1	2126130	2126610
chr1	2130960	2131420
chr1	2135740	2136270
chr1	2136960	2137260
chr1	2143960	2144650
chr1	2221870	2222180
chr1	2243660	2244080
chr1	2246430	2246720
chr1	2333810	2334490
chr1	2472230	2472440
chr1	2476090	2476430
chr1	2477930	2478330
chr1	2524260	2524520
chr1	2568500	2569170
chr1	2574090	2574950
chr1	3229440	3229800
chr1	3276230	3276480
chr1	3448140	3448400
chr1	3547710	3548270
chr1	3647350	3647780
chr1	3698220	3698780
chr1	3720720	3722110
chr1	3800440	3800880
chr1	5978020	5978560
chr1	5980500	5980730
chr1	6066890	6067550
chr1	6187610	6188580
chr1	6217850	6218320
chr1	6277520	6277970
chr1	6306910	6307280
chr1	6480370	6480760
chr1	6531590	6531950
chr1	6661440	6661670
chr1	6691960	6692480
chr1	6799420	6799830
chr1	6803750	6803980
chr1	7213590	7213890
chr1	7740210	7740730
chr1	7764040	7765090
chr1	7855460	7855940
chr1	7887080	7887560
chr1	8013490	8014930
chr1	8064550	8064870
chr1	8130330	8130790
chr1	8254590	8254900
chr1	8257930	8258360
chr1	8261770	8262330
chr1	8762310	8763700
chr1	8849630	8850080
chr1	8964050	8964350
chr1	9069440	9069810
chr1	9241750	9242700
chr1	9488520	9489760
chr1	9679430	9679800
chr1	9689550	9689890
chr1	9717200	9718280
chr1	9747140	9747550
chr1	9749020	9749360
chr1	9771210	9771580
chr1	9989650	9990280
chr1	10044670	10045090
chr1	10271820	10272160
chr1	10475220	10475540
chr1	10484000	10484760
chr1	10504240	10504760
chr1	10508320	10508540
chr1	10697980	10698500
chr1	10754420	10755050
chr1	10864480	10864770
chr1	10895960	10896260
chr1	10960350	10960620
chr1	11091780	11092120
chr1	11112130	11113430
chr1	11163930	11164430
chr1	11623130	11623410
chr1	11669640	11669830
chr1	11709490	11709930
chr1	11740690	11741570
chr1	11767170	11768170
chr1	11791550	11792030
chr1	11844700	11845320
chr1	11901900	11902290
chr1	11940920	11941270
chr1	11942000	11943990
chr1	11968330	11970070
chr1	12098250	12098890
chr1	12111850	12112690
chr1	12141070	12141920
chr1	12278720	12279030
chr1	12467820	12468080
chr1	12492700	12493810
chr1	12507710	12508980
chr1	12513270	12514280
chr1	12523490	12523780
chr1	12531810	12532610
chr1	12536560	12538450
chr1	12555230	12556740
chr1	12570210	12570710
chr1	12587340	12589250
chr1	12595710	12596690
chr1	12601790	12602410
chr1	12609320	12610020
chr1	12626110	12627690
chr1	12694930	12695300
chr1	12717050	12717640
chr1	12719100	12719350
chr1	12870790	12871120
chr1	14074930	14076440
chr1	14155080	14156100
chr1	14745820	14746500
chr1	14763870	14764620
chr1	15103150	15104300
chr1	15104990	15105320
chr1	15111130	15111540
chr1	15208150	15208620
chr1	15211380	15211610
chr1	15250060	15251480
chr1	15322800	15323240
chr1	15562510	15562860
chr1	15672000	15673140
chr1	15678830	15679210
chr1	15770620	15771100
chr1	15898510	15898910
chr1	15929770	15930690
chr1	16018590	16018950
chr1	16121470	16121890
chr1	16127260	16127680
chr1	16159700	16159880
chr1	16160820	16163120
chr1	16212170	16212830
chr1	16263640	16264570
chr1	16278340	16278710
chr1	16338970	16339790
chr1	16375290	16375760
chr1	16380270	16380650
chr1	16470050	16470360
chr1	16471370	16473520
chr1	16488740	16488990
chr1	16490460	16491380
chr1	16493740	16494400
chr1	16498380	16498580
chr1	16499410	16500350
chr1	16502300	16502560
chr1	16522760	16523140
chr1	16532840	16534240
chr1	16542980	16543930
chr1	16569910	16570280
chr1	16756930	16757580
chr1	16769960	16770530
chr1	16825940	16826480
chr1	16833260	16833640
chr1	16839710	16841560
chr1	16861340	16861700
chr1	16871570	16872700
chr1	16873750	16874190
chr1	16885710	16886390
chr1	16914190	16914510
chr1	16916460	16916640
chr1	16939370	16940770
chr1	16965760	16966190
chr1	16992320	16993370
chr1	16998540	16998720
chr1	17004030	17005040
chr1	17022980	17023260
chr1	17033950	17034720
chr1	17053660	17054480
chr1	17061660	17061930
chr1	17185310	17185560
chr1	17188430	17188920
chr1	17222580	17224090
chr1	17230430	17231300
chr1	17231880	17232820
chr1	17240090	17241100
chr1	17252900	17253500
chr1	17286940	17287420
chr1	17292810	17293120
chr1	17686650	17686900
chr1	17703800	17704240
chr1	17731120	17731660
chr1	17802440	17802770
chr1	17846540	17846890
chr1	18898140	18898790
chr1	19133570	19134760
chr1	19228680	19230020
chr1	19233870	19235410
chr1	19253350	19253650
chr1	19589020	19589480
chr1	19590580	19591100
chr1	19970490	19971510
chr1	20190390	20190760
chr1	20204380	20205480
chr1	20478670	20478990
chr1	20521500	20521750
chr1	20539620	20539960
chr1	20577190	20577510
chr1	20802910	20803250
chr1	20808810	20809110
chr1	20824710	20824990
chr1	20968920	20969410
chr1	20970820	20971240
chr1	21022900	21023930
chr1	21349020	21349320
chr1	21543980	21544350
chr1	21588680	21588930
chr1	21651130	21651540
chr1	21934710	21935920
chr1	21939900	21940540
chr1	21978490	21978860
chr1	22013920	22014840
chr1	22117750	22118000
chr1	22131700	22132040
chr1	22223620	22223810
chr1	22290270	22290490
chr1	22345200	22346140
chr1	22366610	22366960
chr1	22375340	22375660
chr1	22417690	22417960
chr1	22611910	22612710
chr1	22755450	22755670
chr1	22780880	22781160
chr1	22869910	22870170
chr1	23076660	23076970
chr1	23153400	23153610
chr1	23302680	23302970
chr1	23400680	23401110
chr1	23418080	23418810
chr1	23494250	23495380
chr1	23496020	23497060
chr1	23603620	23604470
chr1	23650080	23650390
chr1	23684780	23685120
chr1	23703860	23704200
chr1	23748610	23749340
chr1	23805800	23806070
chr1	23828690	23829100
chr1	23866040	23866820
chr1	23880540	23882750
chr1	23888660	23889160
chr1	23894400	23895200
chr1	23923260	23923520
chr1	23945740	23946040
chr1	24074530	24074810
chr1	24082590	24083290
chr1	24133710	24134020
chr1	24151490	24152400
chr1	24156910	24157200
chr1	24169280	24169960
chr1	24237360	24237590
chr1	24246440	24247770
chr1	24291830	24292820
chr1	24345330	24345880
chr1	24444300	24444610
chr1	24648410	24648800
chr1	24692080	24692460
chr1	24739850	24740370
chr1	24745580	24745790
chr1	24842220	24842900
chr1	25022120	25022440
chr1	25031460	25032570
chr1	25051250	25051600
chr1	25061960	25062430
chr1	25174730	25175150
chr1	25563360	25563650
chr1	25565940	25567320
chr1	25573030	25574960
chr1	25594530	25594780
chr1	25605670	25606010
chr1	25656180	25656570
chr1	25673390	25673650
chr1	25688210	25688940
chr1	25875640	25876170
chr1	26139870	26140660
chr1	26190730	26191010
chr1	26201780	26202690
chr1	26249920	26250400
chr1	26260250	26260900
chr1	26362360	26362860
chr1	26396480	26397650
chr1	26404860	26405670
chr1	26420540	26420910
chr1	26421450	26421820
chr1	26451850	26452800
chr1	26453360	26453930
chr1	26454620	26455220
chr1	26487780	26488870
chr1	26490400	26490910
chr1	26527080	26528300
chr1	26615390	26615730
chr1	26633540	26633970
chr1	26634880	26635300
chr1	26662660	26664030
chr1	26690150	26690410
chr1	26704090	26705180
chr1	26803940	26804300
chr1	26819080	26819500
chr1	26826920	26828530
chr1	26868010	26868410
chr1	26946020	26948560
chr1	26961970	26962720
chr1	26963290	26964410
chr1	27019160	27020420
chr1	27023830	27024280
chr1	27049400	27050000
chr1	27109980	27110530
chr1	27131480	27131760
chr1	27191120	27192550
chr1	27277990	27278900
chr1	27328610	27328970
chr1	27330900	27331240
chr1	27348370	27348800
chr1	27353210	27354510
chr1	27393140	27393730
chr1	27401020	27401490
chr1	27718280	27719650
chr1	27830800	27831440
chr1	27834650	27834860
chr1	27840170	27840690
chr1	27844140	27844960
chr1	27869410	27870270
chr1	27977160	27977530
chr1	27985610	27986720
chr1	27993960	27994160
chr1	28193990	28194550
chr1	28199100	28199430
chr1	28202820	28203400
chr1	28431030	28431980
chr1	28474390	28474670
chr1	28475510	28475940
chr1	28499570	28499780
chr1	28573500	28575030
chr1	28640400	28640730
chr1	28672130	28672750
chr1	28678120	28679290
chr1	28742700	28743120
chr1	28823060	28823390
chr1	28843550	28846180
chr1	28893180	28893430
chr1	28902960	28904070
chr1	29045450	29045770
chr1	29101460	29101960
chr1	29240220	29240810
chr1	29565730	29566030
chr1	29586160	29586500
chr1	29609170	29609540
chr1	29676190	29677090
chr1	31158130	31158700
chr1	31204020	31205280
chr1	31240620	31241330
chr1	31242360	31242910
chr1	31250560	31253020
chr1	31255940	31256510
chr1	31278920	31279330
chr1	31282230	31282970
chr1	31296720	31297550
chr1	31326700	31327100
chr1	31392090	31392410
chr1	31402060	31402790
chr1	31573500	31574520
chr1	31627030	31628460
chr1	31632430	31632730
chr1	31643260	31644440
chr1	31654540	31655180
chr1	31726400	31726740
chr1	31885860	31886710
chr1	31955770	31956240
chr1	31976760	31977010
chr1	32014780	32015050
chr1	32135390	32135590
chr1	32181040	32181820
chr1	32208310	32208560
chr1	32253540	32254440
chr1	32292990	32293260
chr1	32346080	32346380
chr1	32354680	32355430
chr1	32405790	32406240
chr1	32409410	32411090
chr1	32420790	32421280
chr1	32421830	32422380
chr1	32423110	32423800
chr1	32705770	32706180
chr1	32789640	32789910
chr1	32796020	32796570
chr1	32816240	32817680
chr1	32823120	32823770
chr1	32879340	32879680
chr1	32965760	32966860
chr1	33077600	33078270
chr1	33160410	33161380
chr1	33182280	33182910
chr1	33190390	33191410
chr1	33219130	33220290
chr1	33236480	33238170
chr1	33336130	33336480
chr1	33358440	33359150
chr1	33446960	33447310
chr1	33588670	33589000
chr1	33592380	33593260
chr1	33638210	33638550
chr1	33812850	33813120
chr1	33814940	33816390
chr1	33834550	33834960
chr1	33862460	33863130
chr1	34943510	34943910
chr1	35311300	35311600
chr1	35331540	35332450
chr1	35602790	35603160
chr1	35638410	35639420
chr1	35886630	35886890
chr1	36036200	36036540
chr1	36046890	36047450
chr1	36348230	36349500
chr1	36600080	36601830
chr1	36614670	36615200
chr1	36626500	36627510
chr1	36652500	36653900
chr1	36786100	36787530
chr1	36803090	36803620
chr1	36839820	36840890
chr1	36866340	36867380
chr1	36917940	36918890
chr1	36979380	36979740
chr1	37889110	37890130
chr1	37920750	37921080
chr1	37934870	37935250
chr1	37944510	37945290
chr1	37950660	37952670
chr1	37956570	37957020
chr1	37998750	37999390
chr1	38144610	38145120
chr1	38177970	38179320
chr1	38218500	38219110
chr1	38324970	38326860
chr1	38388740	38389590
chr1	38397370	38398670
chr1	38400160	38400500
chr1	38419730	38420010
chr1	38474660	38475500
chr1	38529620	38530130
chr1	38730900	38731270
chr1	38757360	38758350
chr1	38989050	38989360
chr1	38993030	38993890
chr1	39243930	39244340
chr1	39251540	39252290
chr1	39282060	39282820
chr1	39300570	39300980
chr1	39338510	39339070
chr1	39546900	39547300
chr1	39557740	39558050
chr1	39570490	39571990
chr1	39624500	39624840
chr1	39662130	39662470
chr1	39680980	39681280
chr1	39851000	39851310
chr1	39857560	39857790
chr1	39955030	39955240
chr1	39988670	39989120
chr1	40023930	40024350
chr1	40044710	40044980
chr1	40167300	40167550
chr1	40176760	40177710
chr1	40228680	40229060
chr1	40264500	40265030
chr1	40283190	40283440
chr1	40429210	40429560
chr1	40531540	40531790
chr1	40541250	40541620
chr1	40542360	40542730
chr1	40642440	40642810
chr1	40686810	40687320
chr1	40709620	40709980
chr1	40764040	40764300
chr1	40765060	40765570
chr1	40777980	40778330
chr1	40780690	40781170
chr1	40847910	40849120
chr1	41174130	41174860
chr1	41267500	41268490
chr1	41286380	41286610
chr1	41365170	41365530
chr1	41494580	41495040
chr1	41826970	41827340
chr1	41961750	41962360
chr1	41966150	41966410
chr1	41981750	41982100
chr1	42127830	42128200
chr1	42501400	42502250
chr1	43140530	43141040
chr1	43143670	43144340
chr1	43210430	43211830
chr1	43290000	43291060
chr1	43389430	43391070
chr1	43585980	43586140
chr1	43672480	43672750
chr1	43795590	43796710
chr1	43814600	43815360
chr1	43829780	43830530
chr1	43914170	43914480
chr1	44015680	44016070
chr1	44299840	44300870
chr1	44462600	44463130
chr1	44500880	44501500
chr1	45096840	45098070
chr1	45118540	45119380
chr1	45173810	45174230
chr1	45186410	45188300
chr1	45195480	45196970
chr1	45232800	45233180
chr1	45236370	45236820
chr1	45279370	45279560
chr1	45284620	45286440
chr1	45296930	45297240
chr1	45465760	45466140
chr1	45645910	45646120
chr1	45768880	45770230
chr1	45813740	45814350
chr1	45950990	45951520
chr1	45972770	45974110
chr1	46039480	46040020
chr1	46078010	46079090
chr1	46079800	46080090
chr1	46085950	46088360
chr1	46095000	46095340
chr1	46165520	46166120
chr1	46209700	46210100
chr1	46218940	46219150
chr1	46394860	46395120
chr1	46509990	46510510
chr1	46589080	46589300
chr1	46597620	46599410
chr1	46624570	46624950
chr1	46637590	46637890
chr1	46736950	46737410
chr1	46859740	46860300
chr1	46907780	46908990
chr1	46954970	46955770
chr1	46985850	46986340
chr1	46988570	46989540
chr1	47062260	47062570
chr1	47222840	47223170
chr1	47647290	47647750
chr1	47695440	47695850
chr1	47699170	47699470
chr1	47707050	47707460
chr1	47890380	47891020
chr1	47902850	47903670
chr1	49723070	49723380
chr1	50798500	50799340
chr1	51441590	51443500
chr1	51444280	51444650
chr1	51471090	51471330
chr1	51762780	51763210
chr1	51794920	51795260
chr1	51797080	51798070
chr1	52030190	52030840
chr1	52082360	52083440
chr1	52087650	52088210
chr1	52113650	52114020
chr1	52114550	52114940
chr1	52194110	52196050
chr1	52217740	52218330
chr1	52248310	52248660
chr1	52259520	52260540
chr1	52261120	52261640
chr1	52420440	52420980
chr1	52429410	52430150
chr1	52498560	52499820
chr1	52795260	52796040
chr1	52877140	52877520
chr1	52897960	52898660
chr1	53145730	53146170
chr1	53149020	53149380
chr1	53168810	53169380
chr1	53480050	53481170
chr1	53648930	53649280
chr1	53681690	53682150
chr1	53690830	53692100
chr1	54295020	54295570
chr1	54447950	54448600
chr1	54629030	54629710
chr1	54843050	54843550
chr1	54877690	54878100
chr1	54929710	54931050
chr1	54946050	54946520
chr1	54953620	54955500
chr1	55007630	55008810
chr1	55251250	55251500
chr1	55302850	55303140
chr1	55487940	55488200
chr1	55529330	55530060
chr1	55536040	55536330
chr1	55536910	55537210
chr1	55741180	55741550
chr1	55742480	55742950
chr1	56982330	56983140
chr1	59085970	59086170
chr1	59220850	59221310
chr1	59279900	59281490
chr1	59282170	59282940
chr1	59368890	59370310
chr1	59549740	59550060
chr1	59858790	59859010
chr1	59892600	59893120
chr1	60280120	60280700
chr1	60433180	60433460
chr1	61423550	61424160
chr1	61478270	61479550
chr1	61514010	61514400
chr1	61522710	61523860
chr1	61635500	61636320
chr1	61711240	61711540
chr1	61718530	61719120
chr1	61735210	61735550
chr1	62190100	62191540
chr1	63064940	63065260
chr1	63793360	63793610
chr1	63888880	63889170
chr1	65291670	65292200
chr1	65330080	65330480
chr1	65468500	65469000
chr1	65533300	65534690
chr1	65696080	65696700
chr1	65719320	65721450
chr1	65758240	65758760
chr1	65774230	65774590
chr1	65877750	65878110
chr1	65883790	65885100
chr1	65887470	65887990
chr1	65933860	65934260
chr1	66003720	66003950
chr1	66019930	66020370
chr1	67223450	67223960
chr1	67395710	67396630
chr1	67457910	67458640
chr1	67459220	67459700
chr1	67462170	67462430
chr1	67865940	67866320
chr1	67867120	67867660
chr1	67944400	67945610
chr1	68004410	68005750
chr1	68023970	68024140
chr1	68177430	68178090
chr1	68179360	68179870
chr1	68189650	68189890
chr1	68200120	68200680
chr1	68201620	68202400
chr1	68215270	68215490
chr1	68239440	68239720
chr1	68512720	68513120
chr1	68938020	68939210
chr1	69965080	69965430
chr1	70016960	70017280
chr1	70507260	70507520
chr1	70686090	70687560
chr1	70720550	70722760
chr1	70909930	70910350
chr1	71141050	71141530
chr1	73802420	73802640
chr1	75233800	75234470
chr1	75841290	75841810
chr1	76138460	76139170
chr1	77816100	77816440
chr1	78343640	78343830
chr1	78400050	78400350
chr1	78469290	78471510
chr1	78487610	78488010
chr1	78557160	78557570
chr1	81059730	81059990
chr1	84042430	84042650
chr1	84326390	84326950
chr1	84568620	84569010
chr1	84831610	84831970
chr1	84986770	84987200
chr1	85048680	85049490
chr1	85069670	85070390
chr1	85086100	85086940
chr1	85102390	85102690
chr1	85222300	85222510
chr1	85612430	85612840
chr1	85638670	85638990
chr1	85695480	85695990
chr1	85715550	85717410
chr1	85727550	85728020
chr1	85730020	85730280
chr1	85744970	85745520
chr1	85930110	85931330
chr1	85961250	85961520
chr1	86034460	86034710
chr1	86050000	86050450
chr1	87216970	87217280
chr1	87800260	87800950
chr1	88291870	88292450
chr1	89557550	89557790
chr1	90003640	90003900
chr1	90006400	90006870
chr1	90010680	90011100
chr1	90228600	90229020
chr1	90252360	90252730
chr1	90308530	90308990
chr1	90367130	90367570
chr1	90371620	90372240
chr1	90408100	90408410
chr1	90528590	90528890
chr1	91316500	91317160
chr1	91852500	91853360
chr1	92056860	92057290
chr1	92058590	92058790
chr1	92143850	92144410
chr1	92178690	92179110
chr1	92198370	92199170
chr1	92350200	92350440
chr1	92351050	92352340
chr1	92710410	92710780
chr1	92907370	92907770
chr1	93250240	93251620
chr1	93309550	93310380
chr1	93416900	93417330
chr1	93508210	93508570
chr1	93611750	93612240
chr1	93969710	93970220
chr1	93981530	93981880
chr1	94025480	94026000
chr1	94147350	94147580
chr1	94567180	94567510
chr1	94703100	94703440
chr1	94713210	94713610
chr1	95549690	95550150
chr1	95577250	95577500
chr1	95644860	95645210
chr1	96525990	96526650
chr1	100064520	100064750
chr1	100162000	100162540
chr1	100234300	100234500
chr1	100814420	100814880
chr1	100827310	100828280
chr1	101251720	101252550
chr1	101593710	101594020
chr1	101632630	101632990
chr1	101666030	101666260
chr1	103125860	103126220
chr1	108815240	108815610
chr1	108962970	108963520
chr1	108964120	108964390
chr1	109248850	109249450
chr1	109373080	109373470
chr1	109618170	109619290
chr1	109622680	109622970
chr1	109723450	109723810
chr1	109728880	109729110
chr1	109740190	109740510
chr1	109782700	109783400
chr1	109788910	109789150
chr1	109796000	109796870
chr1	109817430	109818150
chr1	109841470	109841980
chr1	109931680	109932560
chr1	109936080	109936620
chr1	109943610	109944070
chr1	110044500	110045000
chr1	110047800	110048460
chr1	110075320	110075540
chr1	110209850	110210970
chr1	110364340	110365090
chr1	110366120	110367200
chr1	110395200	110395480
chr1	110424410	110424750
chr1	110438280	110438500
chr1	110472730	110473390
chr1	110546260	110546650
chr1	110577200	110577900
chr1	111644860	111645420
chr1	111743250	111743480
chr1	112050290	112051400
chr1	112134870	112136250
chr1	112162510	112163290
chr1	112202900	112203280
chr1	112281400	112282640
chr1	112918570	112918860
chr1	112933240	112933500
chr1	112936940	112937280
chr1	113008500	113008990
chr1	113044320	113044850
chr1	113214640	113214880
chr1	113240000	113240380
chr1	113241830	113242240
chr1	113421150	113421330
chr1	113425130	113425830
chr1	113683450	113684380
chr1	113752680	113753500
chr1	113760240	113761240
chr1	115116430	115116710
chr1	116255710	116256170
chr1	116681560	116681910
chr1	116694770	116695200
chr1	116710650	116711060
chr1	117221850	117222550
chr1	117225390	117225680
chr1	117229460	117230140
chr1	117305590	117306160
chr1	117368270	117369880
chr1	117396380	117396840
chr1	117421400	117421880
chr1	117811560	117811890
chr1	117882470	117883050
chr1	118197360	118197870
chr1	118198950	118199250
chr1	118202770	118202930
chr1	118251230	118251480
chr1	118276020	118276480
chr1	118319270	118319490
chr1	120287810	120288670
chr1	120543750	120544170
chr1	120690810	120692040
chr1	120692810	120693650
chr1	120695580	120695910
chr1	120904730	120904990
chr1	120914610	120915060
chr1	121102510	121104150
chr1	121139190	121139650
chr1	121484490	121485650
chr1	142618290	142619300
chr1	142697300	142697950
chr1	142729120	142729310
chr1	142781810	142782410
chr1	142884910	142885550
chr1	142890620	142891430
chr1	143134570	143135780
chr1	143201990	143202210
chr1	143467080	143468080
chr1	143743520	143744070
chr1	143879430	143879640
chr1	144520680	144521440
chr1	144533850	144535160
chr1	144598960	144599260
chr1	144674280	144675190
chr1	144691990	144692490
chr1	144831530	144831780
chr1	144877100	144877480
chr1	144932340	144933670
chr1	144970330	144970560
chr1	144976190	144976430
chr1	144994290	144995720
chr1	145009100	145010300
chr1	145014760	145015340
chr1	145018010	145018260
chr1	145039180	145040090
chr1	145118160	145118570
chr1	145138920	145140190
chr1	145318520	145318700
chr1	145330550	145330760
chr1	145373180	145373500
chr1	145376220	145376460
chr1	145382010	145383760
chr1	145395010	145396110
chr1	145396960	145398100
chr1	145398880	145399500
chr1	145427730	145428110
chr1	145442430	145442710
chr1	145443370	145444960
chr1	145455310	145456370
chr1	145471970	145472230
chr1	145542730	145543860
chr1	145556870	145557440
chr1	145585070	145585460
chr1	145590620	145591010
chr1	145688100	145688340
chr1	145826510	145827470
chr1	146361710	146361970
chr1	146368990	146369420
chr1	146373450	146373900
chr1	146471630	146471880
chr1	146555220	146557110
chr1	146584430	146584640
chr1	146652590	146652860
chr1	146675080	146675320
chr1	146716440	146716780
chr1	146849130	146849590
chr1	147070880	147072230
chr1	147189030	147189630
chr1	147323630	147323920
chr1	147465500	147465980
chr1	147735170	147735440
chr1	147736140	147737640
chr1	147752270	147752970
chr1	147780530	147781090
chr1	147825760	147826320
chr1	147917010	147917490
chr1	147922030	147922940
chr1	147994380	147995010
chr1	148000450	148001470
chr1	148003710	148004080
chr1	148240710	148242290
chr1	148247750	148248660
chr1	148555660	148556830
chr1	148569670	148569930
chr1	148577070	148577500
chr1	148597930	148598800
chr1	148604120	148605040
chr1	148759890	148760640
chr1	148927950	148928530
chr1	149155510	149155740
chr1	149186250	149186810
chr1	149193980	149194370
chr1	149214580	149215490
chr1	149222940	149224430
chr1	149278420	149278910
chr1	149284380	149284510
chr1	149291030	149291210
chr1	149294250	149294740
chr1	149298370	149298800
chr1	149398590	149399000
chr1	149513410	149514450
chr1	149582800	149583630
chr1	149584860	149585590
chr1	149605280	149606650
chr1	149663990	149664440
chr1	149679770	149680190
chr1	149764310	149764650
chr1	149774190	149774610
chr1	149809820	149810380
chr1	149831970	149832420
chr1	149892620	149893540
chr1	150133810	150135010
chr1	150185680	150186430
chr1	150228000	150228260
chr1	150232410	150232830
chr1	150281780	150282230
chr1	150328620	150329120
chr1	150335060	150335730
chr1	150452410	150452900
chr1	150485300	150485800
chr1	150517500	150518260
chr1	150533370	150534140
chr1	150539630	150540630
chr1	150613380	150613780
chr1	150685270	150685880
chr1	150721730	150721980
chr1	150923270	150923770
chr1	150971600	150972370
chr1	150978770	150979650
chr1	151042310	151043910
chr1	151143570	151144680
chr1	151266050	151266570
chr1	151357420	151357700
chr1	151360270	151360690
chr1	151375360	151377120
chr1	151445480	151446530
chr1	151485290	151485530
chr1	151486440	151486810
chr1	151557070	151557430
chr1	151809380	151809670
chr1	151818510	151818740
chr1	151877800	151878340
chr1	151918430	151918760
chr1	151961000	151961250
chr1	151964680	151965460
chr1	152001280	152001790
chr1	152019730	152021310
chr1	152082660	152084140
chr1	153032150	153032380
chr1	153092190	153092480
chr1	153095480	153095760
chr1	153407870	153408080
chr1	153487990	153488650
chr1	153505040	153505680
chr1	153540800	153541750
chr1	153580620	153582020
chr1	153590010	153590570
chr1	153620500	153621110
chr1	153633200	153633610
chr1	153669860	153670870
chr1	153755540	153756690
chr1	153900440	153900660
chr1	153903180	153903590
chr1	153935850	153936790
chr1	154125920	154126380
chr1	154154970	154156500
chr1	154298120	154298940
chr1	154324910	154325800
chr1	154358270	154358660
chr1	154359230	154360060
chr1	154435790	154436040
chr1	154580660	154581090
chr1	154972050	154972510
chr1	155043060	155043470
chr1	155057190	155058590
chr1	155092550	155093810
chr1	155102260	155102630
chr1	155140060	155141620
chr1	155188880	155189310
chr1	155196630	155198520
chr1	155211210	155211490
chr1	155242960	155244120
chr1	155253900	155254510
chr1	155286440	155286850
chr1	155287760	155288810
chr1	155294360	155294900
chr1	155712980	155713320
chr1	155717540	155718080
chr1	155721170	155721470
chr1	155722210	155722710
chr1	155826640	155827490
chr1	155830390	155830830
chr1	155940560	155940810
chr1	155949610	155949860
chr1	155971070	155972290
chr1	155976330	155976900
chr1	156075640	156076510
chr1	156084510	156086000
chr1	156092150	156093120
chr1	156113680	156114110
chr1	156116220	156116530
chr1	156130970	156131340
chr1	156186180	156186790
chr1	156426340	156427490
chr1	156462060	156462910
chr1	156472920	156473080
chr1	156474800	156475580
chr1	156494030	156494280
chr1	156593830	156594980
chr1	156607410	156608170
chr1	156630120	156631150
chr1	156659060	156659340
chr1	156662440	156663340
chr1	156691010	156691430
chr1	156705880	156706310
chr1	156727540	156727730
chr1	156730040	156730320
chr1	156769920	156770450
chr1	156773330	156773870
chr1	156781240	156781540
chr1	156783770	156784420
chr1	156817750	156818100
chr1	156832540	156832910
chr1	156889930	156890220
chr1	157088580	157088860
chr1	157125270	157125900
chr1	157248890	157249170
chr1	157337140	157337430
chr1	157373250	157373820
chr1	158709710	158709980
chr1	159111200	159111650
chr1	159236060	159236400
chr1	159859630	159860510
chr1	159880540	159880830
chr1	160071070	160071330
chr1	160345630	160346270
chr1	160407990	160408270
chr1	160510320	160510910
chr1	160515930	160516190
chr1	160520540	160520760
chr1	160596330	160596710
chr1	160634820	160635480
chr1	160695410	160696340
chr1	160737530	160738130
chr1	160960060	160960380
chr1	160990520	160991650
chr1	161052870	161053280
chr1	161128620	161129680
chr1	161131430	161131960
chr1	161170710	161170920
chr1	161172180	161172680
chr1	161275690	161276040
chr1	161331940	161332390
chr1	161359080	161360330
chr1	161368430	161370300
chr1	161391230	161392230
chr1	161397370	161398160
chr1	161406270	161406730
chr1	161409720	161410780
chr1	161456860	161457470
chr1	161473100	161473370
chr1	161499680	161500430
chr1	161500960	161501290
chr1	161501910	161502350
chr1	161509130	161510900
chr1	161511830	161512080
chr1	161581120	161582000
chr1	161582530	161582850
chr1	161591020	161592370
chr1	161695690	161696800
chr1	162366450	162366730
chr1	162913740	162914000
chr1	165567150	165568160
chr1	165620090	165620350
chr1	165678580	165678920
chr1	165737550	165738740
chr1	166459080	166460040
chr1	166669760	166670000
chr1	166673240	166673460
chr1	166674430	166675310
chr1	167013010	167013870
chr1	167423940	167424340
chr1	167604250	167604610
chr1	167611140	167611470
chr1	167683220	167685270
chr1	167726180	167726420
chr1	167728720	167729460
chr1	167788920	167790080
chr1	167795300	167795520
chr1	167832810	167833660
chr1	168189270	168189870
chr1	168290490	168290900
chr1	168341820	168342580
chr1	168876300	168876720
chr1	169013420	169013640
chr1	169093690	169094000
chr1	169279000	169279250
chr1	169377040	169377470
chr1	169425140	169425390
chr1	169477320	169478470
chr1	169750530	169750840
chr1	169839010	169839360
chr1	171723030	171723330
chr1	171730550	171732080
chr1	171770420	171770800
chr1	172312680	172312950
chr1	172425900	172426210
chr1	172466530	172466760
chr1	172468750	172469360
chr1	172499080	172499420
chr1	172583440	172583820
chr1	172631670	172632010
chr1	173272600	173272900
chr1	173324660	173324830
chr1	173399280	173400450
chr1	173821490	173821840
chr1	173890260	173890510
chr1	173894780	173895350
chr1	173990870	173993010
chr1	174208110	174208420
chr1	174933390	174933710
chr1	174934250	174934800
chr1	174986770	174987440
chr1	174998580	174998960
chr1	175068550	175069560
chr1	175072730	175072970
chr1	178972140	178972380
chr1	178986490	178987510
chr1	179015900	179016130
chr1	179066340	179067060
chr1	179112350	179112550
chr1	179198250	179198990
chr1	179555420	179555850
chr1	179787500	179787880
chr1	179897200	179897610
chr1	180086220	180086560
chr1	180173350	180173850
chr1	180182450	180182670
chr1	180200670	180201100
chr1	180232170	180232500
chr1	180511960	180512350
chr1	180532010	180533040
chr1	180554040	180555660
chr1	180572640	180572910
chr1	180579120	180580430
chr1	180581010	180581340
chr1	181002120	181003460
chr1	181017930	181018230
chr1	181029180	181029740
chr1	181073750	181074740
chr1	181098520	181098970
chr1	181104090	181104400
chr1	181110970	181111180
chr1	181121810	181122860
chr1	181998340	181999670
chr1	182218280	182218630
chr1	182226760	182227060
chr1	182228510	182229060
chr1	182268960	182269220
chr1	182284440	182284730
chr1	182297660	182297970
chr1	182306710	182307260
chr1	182328580	182328820
chr1	182360510	182361750
chr1	182583820	182584780
chr1	182801630	182802010
chr1	182860130	182861050
chr1	183129050	183129490
chr1	183573660	183573870
chr1	183588280	183588890
chr1	183773940	183774290
chr1	183965860	183966380
chr1	184079560	184079860
chr1	184742220	184742690
chr1	185087040	185087530
chr1	185218550	185219440
chr1	185233440	185233740
chr1	185253930	185254400
chr1	185862110	185862400
chr1	187377750	187378150
chr1	188285710	188286000
chr1	189118900	189119990
chr1	191792320	191793050
chr1	191857930	191858190
chr1	192077650	192077940
chr1	193082220	193083050
chr1	194327340	194327610
chr1	194626530	194627800
chr1	194828160	194828760
chr1	195835300	195835960
chr1	196463210	196464230
chr1	196485890	196486280
chr1	196500590	196500970
chr1	196618810	196619680
chr1	196902500	196903260
chr1	196986810	196987140
chr1	197049290	197050910
chr1	197898280	197898760
chr1	197964280	197964860
chr1	197965660	197966030
chr1	198127870	198128860
chr1	198492580	198492920
chr1	198526360	198526760
chr1	198567350	198567700
chr1	198601740	198602250
chr1	200008260	200008750
chr1	200123080	200123270
chr1	200378590	200379920
chr1	200518400	200518750
chr1	200607450	200607700
chr1	200609360	200610440
chr1	200611800	200612260
chr1	200863900	200864200
chr1	200988850	200989440
chr1	201123180	201123610
chr1	201244370	201244910
chr1	201258910	201259220
chr1	201276870	201277220
chr1	201278250	201278900
chr1	201430220	201431600
chr1	201449920	201450280
chr1	201451450	201452000
chr1	201509180	201509490
chr1	201536720	201537170
chr1	201566810	201567250
chr1	201619070	201619560
chr1	201707930	201708320
chr1	201854530	201854810
chr1	201910460	201911680
chr1	201979400	201979780
chr1	201987330	201988200
chr1	202003900	202004170
chr1	202074530	202075470
chr1	202203740	202204340
chr1	202500490	202500950
chr1	202690530	202690780
chr1	202691480	202691830
chr1	202796110	202796410
chr1	202829910	202831660
chr1	202840650	202840980
chr1	202842080	202843170
chr1	202864700	202865040
chr1	202907220	202908290
chr1	202991770	202992000
chr1	202994770	202996080
chr1	203123490	203123890
chr1	203162780	203162980
chr1	203296120	203297480
chr1	203456670	203457220
chr1	203598400	203598690
chr1	203619370	203620130
chr1	203642390	203643420
chr1	203651510	203651730
chr1	203661930	203662300
chr1	203695180	203695680
chr1	203889370	203889800
chr1	204043360	204043900
chr1	204256270	204256940
chr1	204332180	204333110
chr1	204347140	204347710
chr1	204349590	204349930
chr1	204386000	204386400
chr1	204434750	204435290
chr1	204462960	204464350
chr1	204475650	204476460
chr1	204674580	204675060
chr1	204676190	204676550
chr1	205236130	205236950
chr1	205253840	205254250
chr1	205270080	205270520
chr1	205512480	205513100
chr1	205600140	205601560
chr1	206235990	206236460
chr1	206328770	206329050
chr1	206660710	206660990
chr1	206676760	206677440
chr1	206730200	206731360
chr1	206769340	206769780
chr1	206832810	206833130
chr1	206845210	206846040
chr1	206918770	206919060
chr1	206939860	206940310
chr1	206990290	206990570
chr1	207082250	207083140
chr1	207102420	207103000
chr1	207129200	207129570
chr1	207198020	207198410
chr1	207200840	207201180
chr1	207369410	207369680
chr1	207378530	207378980
chr1	207392040	207392260
chr1	207483110	207483770
chr1	207490050	207490600
chr1	207692200	207693040
chr1	207779260	207780160
chr1	207799870	207800350
chr1	207865000	207865950
chr1	207997370	207997650
chr1	208041580	208042860
chr1	208046430	208046800
chr1	208136560	208137590
chr1	208338290	208338550
chr1	208392730	208393550
chr1	208409210	208409880
chr1	210070650	210070940
chr1	210425960	210426230
chr1	210465680	210466220
chr1	210546050	210547610
chr1	211548690	211549120
chr1	211689080	211689540
chr1	211722130	211722630
chr1	211744370	211744710
chr1	211756730	211757570
chr1	211779590	211781190
chr1	211786290	211787090
chr1	211803710	211804960
chr1	211807130	211807420
chr1	211844400	211844650
chr1	211909290	211909900
chr1	212102570	212102950
chr1	212105940	212106260
chr1	212320730	212321090
chr1	212324160	212324510
chr1	212326410	212326740
chr1	212405010	212405270
chr1	212408210	212408500
chr1	212415160	212416540
chr1	212687660	212687980
chr1	212728700	212728980
chr1	212731320	212732330
chr1	212781370	212782510
chr1	212856900	212857150
chr1	213190750	213191050
chr1	213218730	213219320
chr1	214996980	214997790
chr1	215255830	215256230
chr1	215802570	215803070
chr1	216774040	216774320
chr1	218471340	218471700
chr1	218477770	218478040
chr1	218523420	218523640
chr1	218633360	218633640
chr1	219261800	219262500
chr1	219294320	219294920
chr1	219320460	219321000
chr1	220054280	220054660
chr1	220056240	220056930
chr1	220080740	220082240
chr1	220101370	220101980
chr1	220318490	220319090
chr1	220474030	220474280
chr1	221139910	221140160
chr1	221881610	221881910
chr1	221885970	221886220
chr1	221888200	221888480
chr1	222638350	222639540
chr1	222816430	222818340
chr1	222846080	222846490
chr1	223254440	223254950
chr1	223307240	223307860
chr1	223406560	223407720
chr1	223899900	223900820
chr1	223902320	223902800
chr1	223918910	223919720
chr1	223953480	223953890
chr1	223977130	223977550
chr1	224035470	224035780
chr1	224179940	224180660
chr1	224199340	224199690
chr1	224268090	224268520
chr1	224294290	224294710
chr1	224393210	224393640
chr1	224411780	224412110
chr1	224413410	224413790
chr1	224690600	224691840
chr1	224716440	224716660
chr1	225614400	225614870
chr1	225632220	225633160
chr1	225661230	225661510
chr1	225976740	225977780
chr1	226000980	226001300
chr1	226025880	226026420
chr1	226115870	226116170
chr1	226119290	226119760
chr1	226159530	226159900
chr1	226189970	226191630
chr1	226222210	226222660
chr1	226258700	226259270
chr1	226270520	226271770
chr1	226276540	226276840
chr1	226297630	226299020
chr1	226309170	226310820
chr1	226315630	226316030
chr1	226320760	226321120
chr1	226378620	226379050
chr1	226399910	226400650
chr1	226416880	226417120
chr1	226612710	226613060
chr1	226867370	226867880
chr1	226890780	226891740
chr1	227126120	227127830
chr1	227168750	227169150
chr1	227544930	227546150
chr1	227556870	227557600
chr1	227583520	227584350
chr1	227720070	227720460
chr1	227730310	227730700
chr1	227975150	227976450
chr1	228259690	228260430
chr1	228456730	228457120
chr1	228463210	228463660
chr1	228477710	228478210
chr1	228556050	228556520
chr1	228567510	228567910
chr1	228689020	228689420
chr1	228692560	228692900
chr1	228742810	228743200
chr1	228857190	228857450
chr1	229335810	229336280
chr1	229649350	229649850
chr1	229650520	229650980
chr1	229666010	229666800
chr1	229674480	229674780
chr1	230201370	230202640
chr1	230203590	230204100
chr1	230262300	230262640
chr1	230312560	230312910
chr1	230341230	230341650
chr1	230468250	230468610
chr1	230874930	230875540
chr1	231189130	231189440
chr1	231201390	231201670
chr1	231295220	231295940
chr1	231486110	231486720
chr1	231507440	231507960
chr1	231556520	231558770
chr1	232765660	232766380
chr1	233004320	233004660
chr1	233248760	233249580
chr1	233250880	233251170
chr1	233771230	233771760
chr1	233790840	233791140
chr1	234492610	234492850
chr1	234524610	234525230
chr1	234663480	234664450
chr1	234679750	234680080
chr1	234735160	234736890
chr1	234811490	234812530
chr1	234859450	234861130
chr1	234907600	234908610
chr1	235002680	235004290
chr1	235011430	235011840
chr1	235093480	235093860
chr1	235098520	235099570
chr1	235111700	235112210
chr1	235133040	235133490
chr1	235157950	235158180
chr1	235327400	235327840
chr1	236029900	236031180
chr1	236513780	236514160
chr1	236515770	236516430
chr1	236666160	236666880
chr1	236959920	236960080
chr1	239792530	239792750
chr1	240656320	240656970
chr1	241714740	241715650
chr1	241859850	241860200
chr1	241913340	241913580
chr1	242107950	242108610
chr1	243250810	243251290
chr1	243264600	243265480
chr1	243327410	243328750
chr1	243432550	243432950
chr1	244013710	244014500
chr1	244466660	244467490
chr1	244486530	244486840
chr1	244514330	244514590
chr1	244530510	244531280
chr1	244805900	244806180
chr1	245029430	245029910
chr1	245056920	245057170
chr1	245081640	245082970
chr1	245214470	245214740
chr1	245501250	245501670
chr1	245508640	245508820
chr1	245725290	245725860
chr1	246151280	246152520
chr1	246349280	246350140
chr1	246351600	246351970
chr1	246357080	246357300
chr1	246378470	246378760
chr1	246588770	246589030
chr1	246740310	246740960
chr1	246745300	246745690
chr1	246862550	246863020
chr1	246999960	247000620
chr1	247194160	247194680
chr1	247196110	247196520
chr1	247282600	247282980
chr1	247348520	247349060
chr1	247373740	247374620
chr1	247523560	247524570
chr1	247609210	247609410
chr1	247634580	247635350
chr1	248018260	248018560
chr1	248020060	248020960
chr1	248894020	248894360
chr1	249122010	249123010
chr1	249157260	249158030
chr1	249166920	249169060
chr1	249183490	249184390
chr1	249226430	249226750
chr10	122470	122740
chr10	124700	124980
chr10	375200	376010
chr10	384430	384660
chr10	482080	482630
chr10	592830	593140
chr10	1081670	1083300
chr10	2620610	2620880
chr10	3136890	3137850
chr10	3510340	3510660
chr10	3580610	3581530
chr10	3710740	3711060
chr10	3816210	3816720
chr10	3845660	3846910
chr10	3847660	3848090
chr10	3851470	3852670
chr10	3853460	3853750
chr10	3870670	3871280
chr10	3894160	3894720
chr10	4093450	4093920
chr10	4191290	4191730
chr10	4705220	4705920
chr10	4775210	4775750
chr10	4890050	4890760
chr10	4924910	4925300
chr10	5006460	5006990
chr10	5023550	5024240
chr10	5026120	5026590
chr10	5027150	5027540
chr10	5113250	5114100
chr10	5120880	5121680
chr10	5508810	5509840
chr10	5528550	5530130
chr10	5535720	5536010
chr10	5538460	5538940
chr10	5581480	5581780
chr10	5587800	5589160
chr10	5590070	5590470
chr10	5593650	5594160
chr10	5734160	5734910
chr10	5797380	5798490
chr10	5809940	5811120
chr10	5895080	5895920
chr10	5939380	5940240
chr10	5982620	5983070
chr10	6013480	6013800
chr10	6205050	6206250
chr10	6211240	6211540
chr10	6242450	6242860
chr10	6245180	6245510
chr10	6316940	6317280
chr10	6335310	6335540
chr10	6338780	6339150
chr10	6961880	6962100
chr10	6962820	6963060
chr10	7070460	7071290
chr10	7275610	7275950
chr10	7706070	7706450
chr10	7852330	7853500
chr10	8060360	8060730
chr10	8086870	8087350
chr10	8374140	8374550
chr10	8768540	8768810
chr10	8899440	8899680
chr10	9080370	9080630
chr10	9230290	9230890
chr10	9917180	9917400
chr10	9920160	9920880
chr10	11187670	11188000
chr10	11207090	11208090
chr10	11220210	11220600
chr10	11650720	11650930
chr10	11682030	11682730
chr10	11726880	11727830
chr10	11729450	11729690
chr10	11939550	11940440
chr10	11941300	11941670
chr10	12375690	12375940
chr10	13200170	13200590
chr10	13256790	13257020
chr10	13313790	13314110
chr10	13343990	13344690
chr10	13432330	13432650
chr10	13457470	13457800
chr10	13459760	13460320
chr10	13570590	13571490
chr10	13748690	13749960
chr10	13769890	13770330
chr10	14227590	14228510
chr10	14646010	14646810
chr10	14995570	14996780
chr10	15115580	15115820
chr10	15126570	15126810
chr10	15238190	15238580
chr10	15355650	15355960
chr10	15367820	15368150
chr10	15482890	15484450
chr10	15492710	15493400
chr10	15920290	15920530
chr10	16933950	16934730
chr10	17071000	17071460
chr10	17238790	17239140
chr10	17241680	17242100
chr10	17258560	17258960
chr10	17271330	17272510
chr10	17390540	17391690
chr10	17468360	17469230
chr10	17470610	17471740
chr10	17679690	17679940
chr10	17680470	17680800
chr10	17703850	17704400
chr10	21028960	21029210
chr10	21101640	21101910
chr10	21386960	21387270
chr10	21456030	21456390
chr10	21473150	21473490
chr10	21474090	21474350
chr10	21497510	21498110
chr10	21805130	21806530
chr10	21815920	21816290
chr10	22037480	22037780
chr10	22096310	22096790
chr10	22100110	22100770
chr10	22250720	22251040
chr10	22306490	22306780
chr10	22311390	22312040
chr10	22331600	22331870
chr10	22517590	22519820
chr10	22540510	22542050
chr10	22608500	22608900
chr10	22613810	22615130
chr10	22629380	22630420
chr10	22681460	22682130
chr10	22718530	22719060
chr10	22725720	22726170
chr10	22802620	22803240
chr10	23106150	23106440
chr10	23114590	23114840
chr10	23286130	23286670
chr10	23343650	23344920
chr10	24746880	24747190
chr10	24857600	24859130
chr10	25156010	25156260
chr10	25192320	25192750
chr10	25210040	25210950
chr10	25247710	25248530
chr10	25277540	25277780
chr10	25365700	25365950
chr10	25754590	25755320
chr10	25781770	25782170
chr10	26964120	26965010
chr10	27394220	27394910
chr10	27477770	27478260
chr10	27609010	27609310
chr10	27868010	27868420
chr10	28031120	28031500
chr10	28694160	28694420
chr10	28783640	28783850
chr10	28791180	28791630
chr10	28912720	28913310
chr10	28914260	28914800
chr10	29095380	29095940
chr10	29096860	29098020
chr10	29099670	29100040
chr10	29112150	29112530
chr10	29228440	29229100
chr10	29413990	29414390
chr10	29421120	29421770
chr10	29431600	29431990
chr10	29449030	29449370
chr10	30441230	30441640
chr10	30637310	30638630
chr10	30707770	30708210
chr10	30752980	30753350
chr10	30782650	30783640
chr10	30791350	30791720
chr10	30840850	30843420
chr10	30872520	30873440
chr10	30876580	30876810
chr10	30900880	30901450
chr10	31423250	31423650
chr10	31892210	31892950
chr10	32048600	32049660
chr10	32236350	32236660
chr10	32428510	32429450
chr10	32551040	32551340
chr10	32635350	32636140
chr10	32639380	32639780
chr10	32704080	32704300
chr10	32734460	32735950
chr10	33259910	33260180
chr10	33269010	33270270
chr10	33294130	33295020
chr10	33339220	33339480
chr10	33346910	33347410
chr10	33624930	33625340
chr10	35480230	35480580
chr10	35484150	35485060
chr10	35493530	35493960
chr10	35505420	35505800
chr10	35601220	35602090
chr10	35624990	35625950
chr10	35667740	35668190
chr10	38161250	38161930
chr10	38236280	38237070
chr10	38292210	38292490
chr10	42862730	42863610
chr10	43140910	43141220
chr10	43141980	43142460
chr10	43149620	43150530
chr10	43332960	43333310
chr10	43688180	43689260
chr10	43698700	43699130
chr10	43849500	43849920
chr10	43857610	43858170
chr10	43878360	43880150
chr10	43892840	43894100
chr10	43915900	43917010
chr10	43926620	43926940
chr10	43942560	43942810
chr10	43950440	43952130
chr10	44090470	44090800
chr10	44136450	44137520
chr10	44143930	44144240
chr10	44184970	44185870
chr10	44728590	44729030
chr10	44806340	44806800
chr10	44812330	44812530
chr10	45359500	45360610
chr10	45408880	45409620
chr10	45469930	45470710
chr10	45848370	45848630
chr10	45871340	45871660
chr10	45905260	45906370
chr10	45965500	45966240
chr10	46737710	46737940
chr10	47057780	47058150
chr10	47655470	47656380
chr10	48331540	48332500
chr10	48402680	48402940
chr10	48432380	48432630
chr10	49613990	49614420
chr10	49676720	49677910
chr10	49679060	49679630
chr10	49684790	49685140
chr10	49689200	49689550
chr10	49731560	49732530
chr10	49931920	49932210
chr10	50433070	50434050
chr10	50627130	50627400
chr10	51362600	51363240
chr10	51488690	51489550
chr10	51515370	51515560
chr10	51572180	51573190
chr10	51593310	51595350
chr10	51607190	51607660
chr10	51622980	51623380
chr10	51733410	51733700
chr10	51780860	51781160
chr10	52085670	52086540
chr10	52087080	52088780
chr10	52305000	52305350
chr10	52337850	52339200
chr10	52342690	52343110
chr10	52346140	52346350
chr10	52414280	52414790
chr10	52419860	52420240
chr10	54211540	54211800
chr10	54214940	54215290
chr10	54232100	54232360
chr10	61544540	61544900
chr10	61668010	61668320
chr10	61725270	61725390
chr10	61890040	61890540
chr10	61900510	61901000
chr10	62058140	62058610
chr10	62060330	62060750
chr10	62064860	62065850
chr10	62072690	62073670
chr10	62074790	62075200
chr10	62113020	62114110
chr10	62587390	62588300
chr10	62680000	62680390
chr10	62702970	62704690
chr10	62718920	62719220
chr10	62735770	62736000
chr10	62738440	62738670
chr10	63169940	63170400
chr10	63511980	63512270
chr10	63554890	63555500
chr10	63590300	63590680
chr10	63662850	63663690
chr10	63808770	63809190
chr10	64576580	64577530
chr10	64875270	64875610
chr10	65025140	65026140
chr10	65027570	65029480
chr10	65388990	65390960
chr10	65424450	65424790
chr10	66267480	66268030
chr10	67330080	67330510
chr10	69523460	69524540
chr10	69588740	69589130
chr10	69608860	69610200
chr10	69681080	69681730
chr10	70108970	70109460
chr10	70314140	70314740
chr10	70359570	70360390
chr10	70817370	70817830
chr10	70821150	70821890
chr10	70845790	70846030
chr10	70934470	70935170
chr10	70970390	70971290
chr10	70981890	70982980
chr10	70988870	70989620
chr10	71076110	71076670
chr10	71093920	71095090
chr10	71167770	71169000
chr10	71198200	71198950
chr10	71813360	71813700
chr10	71892080	71893030
chr10	71923920	71924300
chr10	71933800	71934080
chr10	72018340	72018520
chr10	72056430	72056870
chr10	72318620	72319710
chr10	72338010	72338310
chr10	72355530	72356050
chr10	72412680	72413170
chr10	72420850	72422630
chr10	72452920	72453390
chr10	72458960	72459570
chr10	72475380	72475660
chr10	72500490	72501630
chr10	72557490	72557640
chr10	72976610	72976950
chr10	73082840	73083150
chr10	73118820	73119260
chr10	73136730	73137610
chr10	73142420	73142670
chr10	73372940	73373300
chr10	73394140	73394650
chr10	73397610	73398510
chr10	73408500	73408850
chr10	73419130	73419770
chr10	73472950	73474120
chr10	73507040	73507460
chr10	73508720	73509140
chr10	73565390	73565620
chr10	73627790	73628070
chr10	73634350	73634590
chr10	73638220	73639020
chr10	73648180	73649270
chr10	73993560	73993870
chr10	73999490	73999980
chr10	74014690	74015080
chr10	74020080	74021750
chr10	74037590	74038020
chr10	74056660	74057960
chr10	74067860	74068760
chr10	74080110	74081560
chr10	74089390	74090070
chr10	74124210	74124780
chr10	74435890	74436720
chr10	74598580	74599020
chr10	74977920	74978120
chr10	74983360	74983870
chr10	75005060	75005720
chr10	75166070	75166590
chr10	75385900	75386630
chr10	75499970	75500170
chr10	75528920	75529250
chr10	75531590	75533130
chr10	75664570	75664810
chr10	75689990	75690560
chr10	75691830	75692250
chr10	75700140	75701100
chr10	75715860	75717210
chr10	75725490	75725990
chr10	75751780	75752050
chr10	75757000	75758780
chr10	75767950	75768290
chr10	75780650	75781040
chr10	75935520	75937260
chr10	75983110	75983520
chr10	76897390	76897910
chr10	76951740	76951980
chr10	76962440	76962720
chr10	76980300	76980590
chr10	76987930	76988400
chr10	77036000	77036460
chr10	77168900	77169520
chr10	77191360	77191830
chr10	79470910	79471270
chr10	79596340	79597330
chr10	79670500	79670840
chr10	80062700	80063390
chr10	80732640	80734760
chr10	80798330	80799190
chr10	80908120	80909660
chr10	80937620	80938330
chr10	81077030	81077960
chr10	81139430	81140030
chr10	81150560	81151930
chr10	81159130	81159910
chr10	81227500	81228270
chr10	81424330	81424830
chr10	81569970	81570260
chr10	81585600	81586790
chr10	81741250	81742160
chr10	81903030	81904010
chr10	81963470	81963970
chr10	82256840	82257310
chr10	82257870	82258550
chr10	82295430	82296040
chr10	82509610	82509860
chr10	82532080	82532410
chr10	87838320	87838910
chr10	88159500	88160770
chr10	88294960	88295800
chr10	88470580	88472010
chr10	88534560	88534990
chr10	88699500	88699810
chr10	88725970	88726430
chr10	88730960	88731240
chr10	88740610	88740820
chr10	88798750	88799090
chr10	88963360	88963670
chr10	89126930	89128240
[truncated: 12,054 more rows]

## Sheet: K562_HS_dTREs
chr1	10140	10530
chr1	115480	116600
chr1	119660	120460
chr1	138770	140650
chr1	235710	236110
chr1	567230	568040
chr1	569820	570240
chr1	700300	700750
chr1	704700	705270
chr1	713140	714960
chr1	723780	724080
chr1	731680	732060
chr1	748220	748560
chr1	752270	752610
chr1	777440	778210
chr1	839690	840520
chr1	855710	856340
chr1	870490	870770
chr1	936810	937280
chr1	975650	976140
chr1	993880	995380
chr1	997650	997960
chr1	999390	999610
chr1	1004320	1004780
chr1	1014670	1015960
chr1	1067840	1068200
chr1	1070060	1070830
chr1	1080320	1080560
chr1	1092630	1093830
chr1	1097960	1099230
chr1	1136980	1137360
chr1	1143740	1144290
chr1	1156350	1156630
chr1	1207860	1208160
chr1	1229330	1229730
chr1	1268630	1269150
chr1	1293300	1293890
chr1	1362950	1363280
chr1	1368540	1369380
chr1	1376160	1376570
chr1	1404350	1405410
chr1	1540220	1540610
chr1	1570370	1570820
chr1	1571990	1572580
chr1	1574320	1575200
chr1	1590120	1590950
chr1	1596660	1597540
chr1	1623680	1624580
chr1	1634990	1635940
chr1	1638090	1638370
chr1	1646080	1646380
chr1	1679910	1680880
chr1	1682560	1682920
chr1	1714260	1714630
chr1	1815190	1815550
chr1	1837960	1838400
chr1	1839930	1841060
chr1	1886590	1886910
chr1	1914180	1915070
chr1	1927250	1928200
chr1	2064120	2065450
chr1	2107400	2108260
chr1	2112010	2112640
chr1	2120680	2121540
chr1	2125760	2127000
chr1	2130280	2131470
chr1	2135850	2136210
chr1	2136880	2137240
chr1	2143960	2144740
chr1	2242840	2243170
chr1	2246120	2246480
chr1	2262470	2262910
chr1	2475370	2476400
chr1	2478680	2478960
chr1	2479780	2480700
chr1	2509820	2510170
chr1	2524230	2524540
chr1	2568710	2569470
chr1	2574120	2574900
chr1	3019610	3020040
chr1	3021030	3022120
chr1	3103170	3103540
chr1	3111220	3111970
chr1	3212080	3213150
chr1	3249690	3250230
chr1	3276260	3276490
chr1	3398430	3398700
chr1	3400160	3400360
chr1	3447490	3448430
chr1	3471790	3472160
chr1	3490440	3490820
chr1	3517410	3517730
chr1	3530150	3530640
chr1	3547720	3548180
chr1	3643280	3643630
chr1	3670400	3670700
chr1	3671710	3672230
chr1	3720930	3721310
chr1	3721830	3722310
chr1	3786030	3786590
chr1	3797240	3797820
chr1	4187360	4187840
chr1	4730290	4730610
chr1	5946230	5946900
chr1	5953660	5954050
chr1	5977970	5978530
chr1	6067050	6067550
chr1	6118610	6118860
chr1	6187620	6187940
chr1	6217900	6218200
chr1	6268440	6269390
chr1	6531590	6531980
chr1	6565890	6566350
chr1	6617170	6617640
chr1	6661420	6661820
chr1	6803570	6803960
chr1	7101200	7102600
chr1	7505570	7505960
chr1	7507900	7508250
chr1	7740150	7741100
chr1	7764030	7765190
chr1	7886780	7887880
chr1	7889210	7889480
chr1	7916320	7916550
chr1	7978280	7978850
chr1	8013640	8014930
chr1	8064590	8065010
chr1	8130330	8131020
chr1	8138050	8138440
chr1	8214790	8215200
chr1	8242470	8242840
chr1	8254560	8255060
chr1	8257530	8258540
chr1	8762260	8763810
chr1	8772310	8773210
chr1	8848920	8850640
chr1	9241860	9243210
chr1	9360470	9361140
chr1	9436620	9436990
chr1	9488480	9489860
chr1	9686840	9687070
chr1	9689640	9689840
chr1	9716810	9718320
chr1	9730290	9730580
chr1	9747040	9748020
chr1	9748980	9749400
chr1	9777240	9778130
chr1	9778840	9779190
chr1	9887620	9888060
chr1	9894480	9894720
chr1	9910540	9910780
chr1	9935350	9935610
chr1	9953160	9953740
chr1	9960460	9960920
chr1	9989620	9990170
chr1	10211490	10211780
chr1	10400100	10400400
chr1	10484420	10484700
chr1	10488150	10488490
chr1	10753770	10754710
chr1	10776680	10777450
chr1	10817590	10817970
chr1	10853960	10854900
chr1	10864320	10864980
chr1	10895960	10896290
chr1	10959870	10961800
chr1	11028530	11029670
chr1	11083130	11083390
chr1	11507550	11508400
chr1	11623140	11623600
chr1	11641920	11642320
chr1	11669640	11669910
chr1	11740710	11742180
chr1	11767100	11768490
chr1	11779390	11780150
chr1	11791540	11792180
chr1	11800220	11800890
chr1	11822280	11822540
chr1	11856880	11857260
chr1	11940800	11943880
chr1	11953590	11954300
chr1	11968360	11969940
chr1	12038060	12038620
chr1	12098080	12098880
chr1	12111790	12112760
chr1	12136260	12136620
chr1	12141480	12141900
chr1	12155770	12156080
chr1	12221600	12222460
chr1	12277870	12279250
chr1	12458510	12458790
chr1	12491400	12493820
chr1	12501000	12501520
chr1	12507310	12509480
chr1	12513310	12514050
chr1	12520270	12520960
chr1	12531970	12532900
chr1	12537080	12538320
chr1	12554670	12556600
chr1	12569770	12570860
chr1	12587750	12589580
chr1	12595790	12596820
chr1	12601160	12602080
chr1	12607360	12607730
chr1	12608760	12610320
chr1	12616360	12617320
chr1	12717320	12718180
chr1	13868590	13868980
chr1	13949440	13949860
chr1	13992480	13992790
chr1	14074870	14076660
chr1	14134720	14135150
chr1	14155380	14156300
chr1	14192810	14193090
chr1	14194380	14195200
chr1	14273850	14274230
chr1	14279250	14279600
chr1	14308290	14308860
chr1	14387680	14388200
chr1	14476020	14476280
chr1	14744810	14746500
chr1	14748360	14748660
chr1	14761360	14761780
chr1	14763100	14764530
chr1	14769040	14770810
chr1	14805710	14806340
chr1	15085310	15085710
chr1	15103240	15104210
chr1	15110000	15111390
chr1	15143380	15144280
chr1	15152380	15153680
chr1	15167260	15167530
chr1	15207850	15208600
chr1	15223160	15223690
chr1	15250230	15251660
chr1	15322880	15323360
chr1	15416940	15417210
chr1	15562550	15562860
chr1	15586420	15586750
chr1	15605890	15606130
chr1	15650220	15650590
chr1	15668220	15668560
chr1	15672040	15673090
chr1	15678830	15679140
chr1	15770540	15771050
chr1	15869620	15870160
chr1	15929340	15930730
chr1	15953630	15954520
chr1	16003010	16003420
chr1	16018560	16018940
chr1	16118350	16118670
chr1	16120610	16122360
chr1	16161700	16162130
chr1	16162700	16163080
chr1	16211960	16212870
chr1	16339020	16340270
chr1	16380380	16380780
chr1	16467670	16467910
chr1	16469980	16470390
chr1	16472440	16473530
chr1	16493710	16494640
chr1	16499380	16499840
chr1	16532610	16534110
chr1	16555230	16555480
chr1	16756810	16757740
chr1	16769670	16770790
chr1	16815880	16816340
chr1	16825160	16826710
chr1	16839440	16841530
chr1	16871260	16872680
chr1	16886080	16886700
chr1	16892630	16893620
chr1	16916460	16916730
chr1	16918550	16919210
chr1	16920830	16921210
chr1	16939340	16941130
chr1	16992310	16993440
chr1	17001060	17001510
chr1	17003880	17005050
chr1	17022980	17023280
chr1	17033850	17034790
chr1	17053640	17054960
chr1	17061680	17061910
chr1	17188470	17189610
chr1	17222570	17223910
chr1	17230610	17232740
chr1	17240050	17241130
chr1	17286940	17287800
chr1	17669750	17669970
chr1	17703860	17704350
chr1	17814610	17814960
chr1	17846490	17846940
chr1	17886360	17886580
chr1	17888080	17888500
chr1	18045810	18047110
chr1	18711480	18711940
chr1	18794740	18795060
chr1	18905740	18906120
chr1	18971950	18972330
chr1	19042880	19043930
chr1	19052000	19052630
chr1	19133580	19133860
chr1	19218880	19219240
chr1	19228620	19230190
chr1	19233880	19235390
chr1	19337540	19337900
chr1	19651620	19651950
chr1	19835810	19836210
chr1	19889600	19889900
chr1	19969620	19971420
chr1	20113370	20114040
chr1	20190330	20190860
chr1	20196900	20197160
chr1	20204320	20205530
chr1	20282500	20282850
chr1	20310080	20310510
chr1	20478630	20479070
chr1	20521420	20521750
chr1	20538630	20539880
chr1	20802690	20803220
chr1	21022970	21024020
chr1	21031860	21032110
chr1	21348550	21349430
chr1	21650950	21651260
chr1	21716530	21716900
chr1	21780230	21780480
chr1	21794410	21795180
chr1	21858120	21858650
chr1	21934700	21935820
chr1	21939870	21940270
chr1	21945180	21945550
chr1	21949200	21949660
chr1	21958200	21959750
chr1	21965510	21965960
chr1	21978440	21978920
chr1	21985760	21986510
chr1	22013920	22014880
chr1	22117770	22118140
chr1	22223610	22224110
chr1	22233720	22234420
chr1	22265890	22266510
chr1	22269850	22270150
chr1	22290040	22290710
chr1	22345820	22346030
chr1	22374860	22376020
chr1	22489890	22490340
chr1	22585880	22586440
chr1	22611980	22612990
chr1	22755350	22755800
chr1	22780800	22781170
chr1	22882540	22883400
chr1	23089800	23090140
chr1	23153350	23153630
chr1	23302620	23303010
chr1	23446110	23446580
chr1	23493960	23495300
chr1	23495860	23496530
chr1	23543500	23543910
chr1	23557870	23558210
chr1	23578220	23578420
chr1	23603630	23604430
chr1	23729880	23730570
chr1	23748980	23749540
chr1	23763450	23764100
chr1	23805190	23806230
chr1	23866040	23866870
chr1	23881070	23881350
chr1	23888390	23888810
chr1	23894630	23895140
chr1	23903630	23903960
chr1	23912030	23912460
chr1	23923260	23923470
chr1	23943810	23944090
chr1	23945900	23946550
chr1	23977670	23977980
chr1	24026670	24026920
chr1	24080450	24080770
chr1	24151270	24152590
chr1	24156870	24157290
chr1	24169360	24169780
chr1	24234560	24234820
chr1	24243010	24243390
chr1	24246440	24247700
chr1	24345140	24345630
chr1	24476640	24477100
chr1	24577300	24577650
chr1	24648420	24649070
chr1	24680860	24681190
chr1	24745430	24745780
chr1	24842250	24842680
chr1	24898590	24898840
chr1	25031280	25032620
chr1	25051020	25051630
chr1	25061730	25062020
chr1	25068870	25069240
chr1	25091530	25092070
chr1	25174360	25175640
chr1	25235780	25236150
chr1	25496380	25496580
chr1	25565970	25567410
chr1	25572800	25574980
chr1	25592790	25593200
chr1	25594510	25594900
chr1	25647190	25647640
chr1	25659310	25659680
chr1	25663030	25663540
chr1	25688020	25688570
chr1	25695530	25696370
chr1	25736940	25737330
chr1	25739510	25741450
chr1	25832710	25833500
chr1	25875640	25876170
chr1	25934840	25935240
chr1	26139930	26140670
chr1	26201470	26202740
chr1	26218810	26219310
chr1	26247470	26248300
chr1	26249860	26250530
chr1	26259530	26260930
chr1	26275240	26275660
chr1	26320480	26320860
chr1	26361060	26363070
chr1	26396080	26397990
chr1	26404540	26405120
chr1	26405700	26406160
chr1	26424420	26424720
chr1	26449430	26449990
chr1	26452100	26452790
chr1	26453350	26453980
chr1	26454560	26455300
chr1	26465030	26466060
chr1	26471490	26471680
chr1	26487760	26489100
chr1	26490310	26490860
chr1	26527060	26528320
chr1	26595020	26595330
chr1	26602220	26602650
chr1	26610790	26611300
chr1	26615240	26615720
chr1	26632460	26634100
chr1	26635100	26635340
chr1	26662610	26663890
chr1	26690050	26690540
chr1	26704310	26705510
chr1	26755550	26755890
chr1	26819020	26819420
chr1	26826770	26828510
chr1	26835150	26835440
chr1	26868050	26868390
chr1	26946050	26948490
chr1	26961950	26964200
chr1	27003850	27004480
chr1	27018400	27020250
chr1	27023890	27024550
chr1	27043020	27043720
chr1	27048170	27048500
chr1	27049160	27049980
chr1	27070290	27070560
chr1	27109730	27110520
chr1	27117730	27118150
chr1	27131530	27131740
chr1	27151260	27151500
chr1	27189610	27190160
chr1	27191110	27192610
chr1	27200910	27201680
chr1	27210870	27211120
chr1	27278260	27278600
chr1	27292910	27293850
chr1	27343250	27344370
chr1	27353120	27354600
chr1	27392490	27392880
chr1	27401020	27401410
chr1	27442460	27442910
chr1	27449400	27449650
chr1	27683780	27684180
chr1	27704540	27704860
chr1	27718320	27719950
chr1	27826780	27827050
chr1	27831200	27831770
chr1	27851540	27852810
chr1	27869360	27870220
chr1	27901980	27902910
chr1	27985860	27987260
chr1	28013170	28013640
chr1	28193430	28194660
chr1	28199080	28199470
chr1	28431010	28432140
chr1	28439440	28439790
chr1	28474230	28475510
chr1	28498870	28499360
chr1	28500590	28501040
chr1	28574010	28575740
chr1	28672160	28672800
chr1	28677860	28679330
chr1	28742370	28743990
chr1	28768040	28768370
chr1	28843360	28845560
chr1	28848110	28848260
chr1	28902990	28904050
chr1	29044890	29045780
chr1	29101520	29101990
chr1	29110590	29110860
chr1	29202910	29203570
chr1	29209040	29210320
chr1	29210950	29211420
chr1	29228800	29229260
chr1	29240270	29242120
chr1	29252760	29253110
chr1	29254150	29254630
chr1	29565760	29566050
chr1	29586040	29586510
chr1	29609020	29609480
chr1	29651780	29651980
chr1	29676040	29677110
chr1	29800000	29800750
chr1	30161260	30161720
chr1	30416650	30417630
chr1	30601500	30602740
chr1	30631670	30632040
chr1	30646860	30648170
chr1	30657840	30658270
chr1	30663510	30664240
chr1	30698980	30700160
chr1	31158100	31158720
chr1	31203530	31204670
chr1	31241030	31243050
chr1	31250570	31252990
chr1	31255970	31256290
chr1	31296580	31297580
chr1	31326510	31327110
chr1	31345320	31345550
chr1	31368810	31369100
chr1	31392100	31393060
chr1	31401840	31402730
chr1	31545490	31545890
chr1	31573520	31574560
chr1	31627030	31628240
chr1	31632390	31633420
chr1	31643200	31644450
chr1	31867490	31867990
chr1	31885830	31887070
chr1	31944460	31944820
chr1	31976360	31976640
chr1	31989040	31989410
chr1	32014370	32015230
chr1	32019010	32019350
chr1	32180950	32181770
chr1	32195760	32196100
chr1	32246490	32246810
chr1	32253380	32254700
chr1	32291490	32293370
chr1	32393320	32393790
chr1	32405720	32406270
chr1	32409160	32411000
chr1	32420560	32422350
chr1	32423300	32423940
chr1	32592930	32593410
chr1	32700880	32701740
chr1	32784960	32785170
chr1	32792360	32792660
chr1	32816360	32817770
chr1	32821240	32821630
chr1	32823340	32823840
chr1	32856920	32857610
chr1	32879170	32879800
chr1	32914210	32914500
chr1	32963160	32963470
chr1	32965610	32966920
chr1	32986310	32986790
chr1	33160420	33161220
chr1	33177590	33178440
chr1	33181980	33182980
chr1	33190320	33191500
chr1	33219040	33221430
chr1	33236400	33238200
chr1	33336080	33336510
chr1	33358420	33358830
chr1	33364510	33364820
chr1	33399900	33400270
chr1	33446940	33447250
chr1	33587340	33587880
chr1	33592120	33593580
chr1	33686620	33686970
chr1	33814830	33816410
chr1	33861930	33863020
chr1	33904310	33904810
chr1	33967200	33967470
chr1	34383690	34383980
chr1	34943560	34943860
chr1	35311320	35311730
chr1	35331470	35332530
chr1	35602650	35603210
chr1	35635450	35635950
chr1	35637510	35637770
chr1	35744030	35744840
chr1	35965640	35966120
chr1	36046900	36047280
chr1	36123310	36123570
chr1	36253280	36253850
chr1	36321980	36322320
chr1	36348270	36349530
chr1	36599990	36601420
chr1	36614650	36616540
chr1	36626550	36626860
chr1	36653530	36653850
chr1	36786220	36787650
chr1	36839700	36840750
chr1	36866280	36867420
chr1	36945600	36945900
chr1	36958490	36958790
chr1	36982620	36982970
chr1	36984480	36985430
chr1	37035880	37036200
chr1	37786980	37787250
chr1	37876080	37876340
chr1	37889180	37890340
chr1	37920750	37921170
chr1	37943730	37945290
chr1	37951010	37952610
chr1	37984890	37985110
chr1	38018380	38018730
chr1	38218270	38219100
chr1	38281510	38281820
chr1	38324810	38326440
chr1	38388260	38389290
chr1	38397250	38398190
chr1	38474660	38475610
chr1	38529740	38530010
chr1	38730640	38732040
chr1	38757330	38758340
chr1	38774350	38775070
chr1	38779670	38780000
chr1	38798410	38798800
chr1	38883480	38883880
chr1	38973780	38974070
chr1	38988880	38989860
chr1	38991580	38992040
chr1	39209670	39210190
chr1	39210950	39212010
chr1	39243910	39244490
chr1	39249430	39249990
chr1	39251940	39252280
chr1	39280920	39282680
chr1	39297880	39298380
chr1	39374510	39374750
chr1	39381370	39381820
chr1	39385050	39385330
chr1	39424400	39424980
chr1	39541520	39542790
chr1	39546820	39547590
chr1	39554840	39555970
chr1	39557740	39558250
chr1	39570460	39572090
chr1	39623920	39625080
chr1	39633400	39633620
chr1	39649600	39650050
chr1	39670990	39671570
chr1	39679460	39681420
chr1	39851040	39851250
chr1	39876280	39876590
chr1	39974800	39975150
chr1	39990320	39990670
chr1	40061860	40062020
chr1	40071630	40072330
chr1	40090020	40090990
chr1	40167180	40168000
chr1	40176570	40178400
chr1	40264440	40265360
chr1	40283180	40283630
chr1	40358680	40359200
chr1	40365000	40365420
chr1	40522440	40523720
chr1	40541280	40541960
chr1	40543320	40543970
chr1	40642460	40642770
chr1	40686890	40687470
chr1	40780640	40781070
chr1	40805090	40805820
chr1	40842880	40843250
chr1	40865570	40866050
chr1	41078140	41078650
chr1	41100030	41100380
chr1	41174080	41174950
chr1	41175760	41177120
chr1	41267540	41268730
chr1	41286260	41286590
chr1	41305950	41307310
chr1	41329340	41329810
chr1	41364970	41365520
chr1	41575550	41575830
chr1	41616950	41617360
chr1	41624220	41624930
chr1	41626420	41627040
chr1	41807530	41807980
chr1	41819440	41819770
chr1	41826860	41827640
chr1	41961920	41962470
chr1	41966170	41966420
chr1	41981910	41982530
chr1	41987740	41988660
chr1	42501800	42502220
chr1	42628460	42628730
chr1	43143750	43144250
chr1	43151720	43152120
chr1	43208020	43209050
chr1	43259080	43259410
chr1	43260820	43261760
chr1	43284980	43285510
chr1	43290050	43291120
chr1	43296220	43296920
chr1	43304000	43304370
chr1	43352890	43353100
chr1	43381430	43381760
chr1	43389090	43391250
chr1	43427940	43428310
chr1	43471140	43471700
chr1	43474500	43475110
chr1	43477060	43477430
chr1	43510820	43511510
chr1	43524480	43524740
chr1	43585950	43586280
chr1	43587010	43587380
chr1	43672460	43672890
chr1	43743910	43744160
chr1	43795670	43796610
chr1	43814560	43815410
chr1	43987900	43988500
chr1	43990080	43990590
chr1	44015720	44016320
chr1	44197640	44197870
chr1	44299660	44300880
chr1	44386410	44386980
chr1	44423780	44424140
chr1	44500770	44501420
chr1	44501940	44502370
chr1	44559170	44560040
chr1	44692320	44692800
chr1	44938340	44939000
chr1	44997670	44997880
chr1	45075130	45075890
chr1	45096920	45098500
chr1	45103070	45103760
chr1	45173880	45174450
chr1	45186440	45188270
chr1	45195540	45197450
chr1	45235960	45236220
chr1	45249550	45249850
chr1	45284260	45286600
chr1	45500960	45501430
chr1	45502870	45503170
chr1	45504050	45504560
chr1	45645620	45646220
chr1	45656630	45657330
chr1	45731610	45732930
chr1	45750340	45751120
chr1	45768710	45770390
chr1	45951150	45951570
chr1	46078170	46078740
chr1	46209710	46209980
chr1	46218430	46219260
chr1	46394780	46395140
chr1	46597050	46599140
chr1	46613580	46614550
chr1	46619180	46619430
chr1	46623560	46624230
chr1	46624960	46625270
chr1	46637500	46637860
chr1	46644840	46645270
chr1	46835600	46835870
chr1	46859720	46860030
chr1	46907720	46909050
chr1	46932220	46932650
chr1	46950630	46950890
chr1	46954970	46956030
chr1	46982310	46982900
chr1	46987660	46989130
chr1	46998750	46998930
chr1	47010900	47011410
chr1	47222940	47223640
chr1	47242650	47243230
chr1	47647320	47648970
chr1	47705280	47705880
chr1	47769400	47769770
chr1	47856120	47856470
chr1	47898580	47898810
chr1	47922750	47923100
chr1	48472580	48472780
chr1	49085630	49086060
chr1	49723050	49723520
chr1	50798430	50799480
chr1	51441960	51443460
chr1	51444160	51445060
chr1	51470850	51471290
chr1	51544120	51544380
chr1	51749880	51750780
chr1	51787010	51787960
chr1	51791840	51792180
chr1	51795030	51795390
chr1	51796480	51797830
chr1	51888640	51889830
chr1	51895380	51896580
chr1	52035260	52035800
chr1	52082370	52083830
chr1	52087890	52088240
chr1	52113460	52114020
chr1	52114660	52115060
chr1	52194210	52196560
chr1	52198000	52198420
chr1	52217700	52218330
chr1	52238690	52239050
chr1	52240770	52241220
chr1	52247510	52248040
chr1	52261190	52261670
chr1	52342960	52343250
chr1	52429460	52430190
chr1	52498390	52500130
chr1	52810160	52810600
chr1	53033550	53033870
chr1	53077570	53078070
chr1	53079160	53080690
chr1	53168400	53169550
chr1	53288710	53288930
chr1	53371530	53371950
chr1	53377690	53378030
chr1	53386990	53387650
chr1	53402750	53403240
chr1	53479980	53481330
chr1	53600790	53601310
chr1	53648740	53649290
chr1	53691470	53692230
chr1	53790750	53792600
chr1	53852280	53852530
chr1	53860750	53861050
chr1	54313870	54314210
chr1	54422390	54423060
chr1	54447840	54448540
chr1	54587110	54587890
chr1	54626350	54626780
chr1	54629020	54629330
chr1	54696910	54697380
chr1	54843100	54843810
chr1	54877590	54878050
chr1	54953330	54955410
chr1	54964960	54965640
chr1	54979660	54980380
chr1	55144440	55144730
chr1	55215030	55215830
chr1	55231480	55231760
chr1	55240630	55240920
chr1	55487930	55488380
chr1	55528290	55528940
chr1	55529570	55530000
chr1	55540770	55541250
chr1	55656140	55656890
chr1	55662330	55663780
chr1	55725000	55726150
chr1	55741210	55741480
chr1	55742460	55743390
chr1	56976620	56976920
chr1	56981930	56983160
chr1	57683370	57683950
chr1	59039460	59039800
chr1	59062270	59062410
chr1	59085980	59086200
chr1	59090700	59091080
chr1	59244900	59245530
chr1	59279890	59280440
chr1	59280960	59282840
chr1	59338140	59338430
chr1	59341380	59341630
chr1	59349030	59349620
chr1	59361670	59362040
chr1	59363980	59365880
chr1	59368730	59370270
chr1	59433690	59435080
chr1	59441600	59442620
chr1	59445140	59445440
chr1	59478820	59479300
chr1	59485190	59486620
chr1	59527860	59529100
chr1	59541960	59542860
chr1	59549740	59550250
chr1	59561900	59562350
chr1	59892650	59893140
chr1	60280050	60280740
chr1	61105720	61105990
chr1	61125570	61125800
chr1	61360600	61361080
chr1	61390950	61391340
chr1	61439020	61439430
chr1	61478180	61479940
chr1	61514880	61515320
chr1	61518880	61519350
chr1	61522210	61523610
chr1	61545030	61545400
chr1	61556580	61557110
chr1	61581020	61581890
chr1	61585560	61586840
chr1	61604880	61605770
chr1	61634960	61636320
chr1	61649360	61650630
chr1	61668890	61669920
chr1	61703670	61704170
chr1	61718730	61719120
chr1	61736350	61737410
chr1	61781250	61781530
chr1	62175070	62175360
chr1	62190010	62191650
chr1	63005050	63005570
chr1	63064580	63064910
chr1	63137150	63137410
chr1	63792670	63793290
chr1	63793820	63794520
chr1	65222590	65222860
chr1	65330070	65330540
chr1	65468470	65469100
chr1	65487830	65488110
chr1	65498160	65498570
chr1	65533220	65534890
chr1	65548750	65549840
chr1	65680200	65680450
chr1	65690030	65690670
chr1	65697080	65698130
chr1	65703520	65703880
chr1	65719410	65721140
chr1	65742030	65742240
chr1	65742790	65743350
chr1	65755000	65755290
chr1	65758220	65758790
chr1	65774370	65775750
chr1	65781610	65781970
chr1	65782770	65783380
chr1	65843450	65843770
chr1	65877250	65878180
chr1	65883380	65883640
chr1	65932990	65933250
chr1	65934450	65935540
chr1	65970960	65971220
chr1	65990850	65992050
chr1	66003630	66004300
chr1	66005110	66005620
chr1	66020070	66020550
chr1	66369930	66370310
chr1	67205430	67205790
chr1	67222940	67224840
chr1	67245840	67246290
chr1	67395120	67397430
chr1	67399440	67399950
chr1	67566900	67567410
chr1	67598520	67599010
chr1	67607350	67608220
chr1	67614110	67614870
chr1	67656760	67658720
chr1	67929390	67929810
chr1	67944340	67945820
chr1	68004300	68005070
chr1	68023730	68024120
chr1	68024630	68025590
chr1	68027630	68027980
chr1	68055080	68055410
chr1	68111410	68113080
chr1	68160190	68160530
chr1	68165870	68166320
chr1	68176460	68178160
chr1	68179450	68180020
chr1	68182460	68182740
chr1	68189640	68189970
chr1	68197740	68198020
chr1	68199090	68200620
chr1	68201650	68201830
chr1	68214110	68214380
chr1	68215180	68216130
chr1	68219860	68220130
chr1	68225440	68225790
chr1	68363740	68364900
chr1	68385270	68385530
chr1	68512230	68513110
chr1	68573070	68573500
chr1	69962950	69963630
chr1	69964770	69965500
chr1	69987800	69988090
chr1	69994360	69994710
chr1	70006040	70006560
chr1	70032470	70034010
chr1	70097140	70097470
chr1	70507090	70507430
chr1	70598860	70599180
chr1	70686180	70687600
chr1	70722220	70722980
chr1	70727540	70727800
chr1	70924790	70925450
chr1	71044280	71044780
chr1	71141010	71141620
chr1	71219560	71220950
chr1	75118380	75118640
chr1	75820520	75820780
chr1	75841080	75841870
chr1	75888070	75889590
chr1	75899840	75900230
chr1	75935910	75936280
chr1	75937850	75938090
chr1	75938830	75939240
chr1	75986720	75986950
chr1	76080590	76080930
chr1	76137940	76139250
chr1	76619970	76620550
chr1	77165560	77166150
chr1	77813720	77814060
chr1	78017420	78017790
chr1	78469300	78470130
chr1	78470780	78471560
chr1	78517780	78518340
chr1	78556550	78557770
chr1	81058920	81059160
chr1	81059730	81059960
chr1	84326350	84327010
chr1	84384040	84385120
chr1	84568230	84569600
chr1	84712730	84713200
chr1	84831630	84831920
chr1	84892510	84892790
chr1	84957960	84958380
chr1	85048470	85049040
chr1	85069350	85070060
chr1	85085720	85086890
chr1	85158080	85158450
chr1	85164030	85164380
chr1	85175190	85175590
chr1	85178060	85178350
chr1	85187160	85187430
chr1	85680290	85680900
chr1	85685010	85686080
chr1	85691180	85692420
chr1	85695620	85696200
chr1	85744810	85745680
chr1	85763330	85763930
chr1	85769170	85769450
chr1	85930090	85931330
chr1	85961200	85961530
chr1	86050320	86050720
chr1	86926450	86927250
chr1	87221740	87222060
chr1	87230460	87230710
chr1	87239580	87240870
chr1	87241490	87241840
chr1	87254800	87255090
chr1	87258390	87259360
chr1	87404930	87405200
chr1	87456770	87457650
chr1	87462780	87463280
chr1	87490580	87490920
chr1	87595390	87595980
chr1	87796800	87797300
chr1	87800250	87801530
chr1	87837640	87837920
chr1	87900790	87902040
chr1	88042630	88042930
chr1	88291450	88292450
chr1	88588770	88589070
chr1	89193270	89193550
chr1	89308470	89309050
chr1	89487930	89488290
chr1	89557800	89558150
chr1	89570690	89570980
chr1	89592020	89592690
chr1	90003670	90003950
chr1	90006490	90006880
chr1	90010700	90011200
chr1	90166930	90167530
chr1	90228110	90229570
chr1	90304650	90305130
chr1	90308690	90309050
chr1	90344180	90344620
chr1	90355710	90356280
chr1	90361270	90361640
chr1	90366670	90367210
chr1	90371690	90372260
chr1	90456210	90456650
chr1	91183800	91184210
chr1	91195290	91196500
chr1	91277870	91278410
chr1	91316210	91317370
chr1	91774490	91774870
chr1	91814530	91814930
chr1	91815440	91815800
chr1	91852550	91853350
chr1	91968210	91968480
chr1	92056580	92057540
chr1	92058440	92058730
chr1	92060740	92061060
chr1	92178750	92179030
chr1	92196680	92197510
chr1	92198320	92198860
chr1	92350560	92352090
chr1	92783630	92784130
chr1	92907260	92907750
chr1	92911680	92913670
chr1	92925520	92925950
chr1	93250170	93251500
chr1	93269690	93270290
chr1	93388160	93388400
chr1	93390390	93390740
chr1	93416730	93417460
chr1	93422920	93423510
chr1	93438570	93439170
chr1	93508170	93508600
chr1	93702690	93702950
chr1	93969750	93970110
chr1	93981520	93981950
chr1	94028460	94028740
chr1	94032320	94033700
chr1	94129180	94129530
chr1	94130640	94131050
chr1	94146890	94147850
chr1	94175900	94176790
chr1	94244970	94245250
chr1	94702970	94703540
chr1	94713010	94713790
chr1	95200620	95201190
chr1	95440330	95440800
chr1	95527370	95527690
chr1	95559310	95560310
chr1	95560850	95562280
chr1	95576960	95577760
chr1	95634400	95634800
chr1	95644490	95645190
chr1	95657350	95657690
chr1	96503380	96503880
chr1	96525970	96527060
chr1	96688960	96689270
chr1	100065510	100066060
chr1	100106970	100107570
chr1	100134910	100135180
chr1	100161310	100162250
chr1	100233350	100234610
chr1	100236470	100236800
chr1	100274000	100275000
chr1	100402880	100403930
chr1	100408540	100409990
chr1	100458440	100458730
chr1	100529130	100529530
chr1	100557870	100558170
chr1	100635840	100636100
chr1	100788730	100789170
chr1	100790720	100791730
chr1	100800660	100801020
chr1	100812120	100812910
chr1	100814360	100815010
chr1	100827380	100828460
chr1	100829690	100830270
chr1	100861020	100861430
chr1	100905280	100905580
chr1	101250870	101252560
chr1	101536760	101537540
chr1	101584620	101585650
chr1	101593510	101594170
chr1	101723770	101724180
chr1	101748730	101749050
chr1	103125560	103126240
chr1	103303120	103303490
chr1	104615720	104616370
chr1	108230610	108231370
chr1	108483480	108484320
chr1	108621570	108622500
chr1	108815080	108815560
chr1	108816440	108816800
chr1	108962560	108964480
chr1	109045830	109046100
chr1	109064910	109065230
chr1	109076020	109076510
chr1	109182410	109182850
chr1	109248810	109249360
chr1	109373060	109373540
chr1	109385520	109385780
chr1	109498230	109498520
chr1	109618160	109619240
chr1	109622700	109623240
chr1	109693800	109694180
chr1	109694890	109695080
chr1	109723400	109724540
chr1	109728880	109729440
chr1	109736560	109736860
chr1	109739800	109740850
chr1	109782640	109783150
chr1	109788890	109789170
chr1	109796250	109796920
chr1	109816330	109816640
chr1	109817410	109817900
chr1	109841890	109842190
chr1	109931940	109932520
chr1	109935830	109936550
chr1	110186190	110186770
chr1	110209780	110211040
chr1	110262160	110262710
chr1	110268580	110268880
chr1	110316840	110317260
chr1	110334350	110334690
chr1	110339760	110340020
chr1	110364340	110365650
chr1	110366210	110367240
chr1	110398310	110399360
chr1	110419800	110420140
chr1	110424410	110424950
chr1	110443610	110445100
chr1	110459950	110460690
chr1	110473470	110473850
chr1	110535670	110535920
chr1	110540010	110540390
chr1	110546040	110546770
chr1	110576390	110578230
chr1	110659650	110659880
chr1	110778230	110778520
chr1	110955320	110955930
chr1	110976170	110976520
chr1	110982150	110982450
chr1	111400320	111401550
chr1	111414930	111415750
chr1	111459150	111460330
chr1	111597340	111597940
chr1	111743230	111743450
chr1	111744980	111745450
chr1	112046430	112046670
chr1	112050230	112051530
chr1	112135030	112136160
chr1	112141970	112142390
chr1	112161800	112163410
chr1	112183650	112183900
chr1	112202640	112203300
chr1	112274990	112275310
chr1	112281130	112282660
chr1	112533960	112534300
chr1	112598740	112599000
chr1	112918430	112918800
chr1	112933190	112933520
chr1	112936970	112937170
chr1	113008400	113008910
chr1	113044290	113045070
chr1	113118380	113118860
chr1	113167730	113168130
chr1	113241880	113242200
chr1	113336930	113338090
chr1	113361950	113362470
chr1	113395850	113396190
chr1	113421170	113421560
chr1	113424090	113424360
chr1	113425160	113425880
chr1	113431410	113432090
chr1	113436920	113437340
chr1	113438860	113439170
chr1	113583630	113584230
chr1	113585510	113585770
chr1	113659450	113659750
chr1	113683390	113684350
chr1	113689170	113689500
chr1	113730430	113731180
chr1	113734570	113734820
chr1	113742610	113742950
chr1	113760010	113761720
chr1	113790180	113791150
chr1	113819570	113819850
chr1	114213150	114213460
chr1	114220080	114220440
chr1	114402280	114402740
chr1	114621100	114621480
chr1	114623540	114624010
chr1	114888480	114889930
chr1	115116450	115116770
chr1	115722490	115722810
chr1	116193270	116193680
chr1	116197550	116198000
chr1	116253830	116254160
chr1	116255760	116256140
chr1	116681370	116681930
chr1	116694560	116695300
chr1	116710360	116711080
chr1	116810840	116811140
chr1	116854800	116855330
chr1	116890020	116890370
chr1	116957640	116958290
chr1	116963300	116963640
chr1	117046050	117046580
chr1	117047160	117047900
chr1	117116780	117117690
chr1	117184490	117184950
chr1	117221930	117222620
chr1	117229090	117230170
chr1	117273250	117273760
chr1	117280190	117280570
chr1	117300970	117301250
chr1	117305710	117306130
chr1	117367360	117367680
chr1	117368480	117370010
chr1	117396390	117396720
chr1	117473020	117473570
chr1	117594060	117594790
chr1	117693770	117694040
chr1	117811530	117811900
chr1	117882610	117883020
chr1	117900890	117901220
chr1	118154750	118156600
chr1	118186670	118187030
chr1	118187560	118189130
chr1	118197320	118199540
chr1	118202120	118203440
chr1	118214220	118214680
chr1	118238500	118238820
chr1	118250620	118251560
chr1	118277850	118278450
chr1	118283060	118283380
chr1	118321260	118321690
chr1	119116480	119116900
chr1	119503640	119503970
chr1	119506580	119506920
chr1	119544340	119544930
chr1	119644490	119644920
chr1	119859060	119860060
chr1	119877240	119877440
chr1	119909790	119910200
chr1	120358510	120358820
chr1	120402380	120402780
chr1	120422430	120422760
chr1	120543770	120544120
chr1	120624100	120624350
chr1	120690440	120690630
chr1	120691580	120692150
chr1	120693410	120693910
chr1	120862910	120863480
chr1	120924650	120925490
chr1	120927910	120928270
chr1	120929860	120931030
chr1	121102580	121103960
chr1	121138210	121138630
chr1	121484510	121485640
chr1	142618340	142619350
chr1	142697320	142698040
chr1	142700050	142700390
chr1	142702600	142703040
chr1	142876220	142876560
chr1	142887770	142888580
chr1	142890440	142891500
chr1	143117860	143118310
chr1	143134600	143135700
chr1	143199080	143199510
chr1	143231240	143231520
chr1	143270180	143270460
chr1	143280040	143280370
chr1	143289520	143289730
chr1	143466560	143468050
chr1	143718320	143718700
chr1	143743290	143744340
chr1	143879440	143880040
chr1	143897090	143897410
chr1	143941770	143942300
chr1	144016140	144016720
chr1	144220560	144220730
chr1	144339850	144340170
chr1	144340980	144341190
chr1	144519330	144519540
chr1	144520130	144521490
chr1	144533870	144535170
chr1	144617280	144617550
chr1	144877170	144877510
chr1	144886830	144887170
chr1	144931840	144933490
chr1	144992170	144992960
chr1	144993980	144995670
chr1	145003610	145004190
chr1	145008980	145010350
chr1	145014690	145016110
chr1	145024310	145024780
chr1	145029070	145030010
chr1	145038970	145040120
chr1	145118250	145118590
chr1	145124660	145124880
chr1	145138930	145140250
chr1	145253390	145253950
chr1	145368450	145369150
chr1	145381720	145383810
chr1	145394630	145396110
chr1	145396960	145398160
chr1	145399080	145399600
chr1	145427710	145428140
chr1	145443390	145445100
chr1	145454820	145456480
chr1	145471890	145472280
chr1	145542470	145543040
chr1	145543610	145543890
chr1	145557040	145557360
chr1	145584450	145585000
chr1	145738880	145739200
chr1	145826650	145827370
chr1	146009680	146009920
chr1	146368580	146369680
chr1	146370380	146370590
chr1	146373400	146374660
chr1	146465670	146466460
chr1	146543720	146544050
chr1	146544810	146545040
chr1	146555180	146557170
chr1	146716230	146716790
chr1	146848600	146851230
chr1	146851860	146852090
chr1	146894960	146895200
chr1	147058950	147059360
chr1	147070900	147072270
chr1	147112790	147113050
chr1	147148610	147148930
chr1	147151490	147151970
chr1	147189180	147189460
chr1	147225160	147225670
chr1	147465280	147465980
chr1	147510380	147510880
chr1	147624510	147624760
chr1	147680520	147680870
chr1	147736040	147737660
chr1	147752160	147753090
chr1	147780790	147781050
chr1	147790550	147790830
chr1	147825740	147826520
chr1	147993990	147994960
chr1	148000290	148001460
chr1	148240840	148242300
chr1	148245070	148245350
chr1	148247430	148248620
chr1	148251870	148252770
chr1	148555620	148556750
chr1	148576930	148577670
chr1	148597880	148598750
chr1	148604100	148605470
chr1	148759940	148760610
chr1	148857140	148857430
chr1	148927950	148928580
chr1	148952380	148953200
chr1	149094700	149094870
chr1	149106010	149106440
chr1	149155440	149155740
chr1	149186220	149186860
chr1	149193890	149194360
chr1	149205430	149205850
chr1	149214540	149215640
chr1	149223010	149224450
chr1	149278140	149278800
chr1	149290980	149291720
chr1	149293960	149294830
chr1	149297850	149298860
chr1	149379280	149379920
chr1	149398620	149398930
chr1	149513410	149514450
chr1	149602690	149602940
chr1	149605450	149606570
chr1	149663930	149664290
chr1	149711800	149712150
chr1	149764200	149765280
chr1	149774050	149774450
chr1	149824570	149825180
chr1	149831810	149833310
chr1	149892440	149893050
chr1	149910960	149912090
chr1	150134540	150135930
chr1	150185830	150186330
chr1	150227930	150228380
chr1	150232520	150232720
chr1	150274760	150275190
chr1	150328710	150329120
chr1	150452520	150452970
chr1	150455710	150455900
chr1	150478760	150479070
chr1	150504850	150505110
chr1	150517490	150519040
chr1	150533300	150534870
chr1	150592400	150593020
chr1	150685070	150686120
chr1	150721560	150722010
chr1	150862890	150863290
chr1	150929590	150930000
chr1	150949240	150949530
chr1	150951510	150952000
chr1	150971860	150972380
chr1	150978550	150979810
chr1	150985730	150986090
chr1	151018080	151018540
chr1	151028080	151028590
chr1	151042280	151044000
chr1	151058510	151058790
chr1	151143660	151143990
chr1	151172250	151172510
chr1	151357380	151357830
chr1	151375580	151377010
chr1	151377730	151378130
chr1	151384210	151384490
chr1	151445350	151446520
chr1	151485370	151486870
chr1	151568280	151569040
chr1	151738890	151739260
chr1	151809340	151809700
chr1	151818560	151818750
chr1	151877770	151879060
chr1	151918470	151918820
chr1	151945160	151945560
chr1	151964710	151965400
chr1	152019830	152021390
chr1	152082520	152084100
chr1	153032090	153032670
chr1	153046050	153046310
chr1	153091630	153092710
chr1	153095330	153095810
chr1	153316940	153317740
chr1	153405340	153405600
chr1	153406340	153408240
chr1	153488030	153488640
chr1	153495260	153495900
chr1	153505420	153505720
chr1	153510590	153511020
chr1	153540710	153541700
chr1	153581130	153581980
chr1	153589980	153590450
chr1	153620160	153620640
chr1	153669830	153671330
chr1	153680480	153680910
chr1	153681800	153682050
chr1	153755450	153756720
chr1	153893640	153894020
chr1	153935410	153936760
chr1	154130000	154131450
chr1	154155110	154156470
chr1	154169350	154169680
chr1	154263280	154264370
chr1	154284910	154285120
chr1	154298060	154299100
chr1	154324450	154326750
chr1	154338140	154338600
chr1	154358230	154359850
chr1	154415390	154415910
chr1	154433650	154434080
chr1	154579950	154581780
chr1	154602050	154602300
chr1	154644140	154644980
chr1	154781070	154781600
chr1	154856190	154856490
chr1	154857570	154857870
chr1	154859010	154859310
chr1	154861260	154861550
chr1	154989270	154989660
chr1	155021210	155021470
chr1	155039120	155039520
chr1	155043010	155043460
chr1	155057220	155058550
chr1	155060820	155061280
chr1	155092120	155093770
chr1	155139560	155141640
chr1	155188820	155190130
chr1	155196240	155198400
chr1	155210370	155211670
chr1	155242750	155244220
chr1	155286380	155286640
chr1	155294380	155295360
chr1	155541850	155542180
chr1	155722000	155722580
chr1	155803850	155804280
chr1	155806860	155807320
chr1	155826460	155828170
chr1	155830550	155830970
chr1	155853820	155854960
chr1	155912720	155913120
chr1	155949370	155949870
chr1	155971490	155971820
chr1	155976190	155977150
chr1	156075440	156076970
chr1	156084240	156085970
chr1	156092190	156093720
chr1	156130470	156130780
chr1	156186000	156186840
chr1	156199960	156200170
chr1	156393420	156393820
chr1	156409860	156410130
chr1	156426030	156427530
chr1	156430570	156430890
chr1	156474600	156475800
chr1	156494160	156494640
chr1	156572450	156572630
chr1	156586370	156586840
chr1	156594000	156595370
chr1	156607890	156608190
chr1	156630260	156632340
chr1	156658870	156659440
chr1	156667550	156667880
chr1	156722000	156722400
chr1	156724980	156725580
chr1	156727520	156727870
chr1	156773690	156774240
chr1	156783180	156784230
chr1	156830160	156830420
chr1	156832540	156832990
chr1	156838790	156839170
chr1	156851980	156852300
chr1	156883150	156884250
chr1	156889790	156890240
chr1	156897310	156897670
chr1	156928510	156929470
chr1	157087390	157087770
chr1	157125320	157125930
chr1	157204470	157204740
chr1	157232580	157233000
chr1	157243530	157244500
chr1	157248750	157249230
chr1	157281730	157282180
chr1	157282860	157283350
chr1	157294480	157294900
chr1	157336570	157337380
chr1	157339440	157339760
chr1	157771960	157772190
chr1	157895150	157896060
chr1	158086150	158086400
chr1	158119160	158120210
chr1	158147360	158147820
chr1	158495210	158495600
chr1	158709690	158710100
chr1	158742550	158742810
chr1	158769230	158769950
chr1	158788680	158789480
chr1	158991890	158992290
chr1	159111190	159111610
chr1	159927760	159928290
chr1	160016720	160017410
chr1	160345690	160346490
chr1	160407960	160408410
chr1	160509320	160511010
chr1	160635770	160636180
chr1	160695350	160696630
chr1	160737450	160738160
chr1	160881690	160882000
chr1	160918970	160919690
chr1	160983340	160984090
chr1	160989840	160991730
chr1	161116730	161117040
chr1	161128460	161129720
chr1	161131380	161131930
chr1	161170690	161172740
chr1	161275580	161276530
chr1	161331990	161332410
chr1	161359140	161360450
chr1	161368590	161370510
chr1	161391100	161391960
chr1	161397160	161398420
chr1	161409410	161410890
chr1	161423620	161423930
chr1	161428380	161428630
chr1	161442720	161443350
chr1	161456830	161457510
chr1	161469620	161470500
chr1	161473160	161473500
chr1	161480430	161480810
chr1	161499700	161501140
chr1	161501680	161503130
chr1	161509370	161511140
chr1	161535750	161536700
chr1	161579330	161580220
chr1	161580830	161583340
chr1	161590970	161592360
chr1	161593590	161594140
chr1	161606390	161606610
chr1	161617070	161617300
chr1	161695820	161697550
chr1	162319960	162321410
chr1	162342130	162342450
chr1	162361410	162362060
chr1	162366000	162366800
chr1	162390730	162390990
chr1	162440650	162441030
chr1	162583280	162583550
chr1	162600390	162600800
chr1	162641090	162641440
chr1	162755390	162755640
chr1	162791690	162791920
chr1	162913690	162913980
chr1	162997960	162998280
chr1	163230970	163231190
chr1	164512170	164512630
chr1	164643220	164643750
chr1	164663230	164663540
chr1	164682100	164682530
chr1	164705120	164705430
chr1	164741700	164742030
chr1	165177460	165177990
chr1	165566900	165568440
chr1	165737620	165738820
chr1	165785540	165786530
chr1	165811420	165811960
chr1	166121510	166121760
chr1	166458750	166460060
chr1	166553910	166555070
chr1	166669640	166670080
chr1	166674350	166675390
chr1	166699150	166699620
chr1	166778590	166779010
chr1	166957850	166958170
chr1	167012840	167013930
chr1	167028160	167028530
chr1	167205950	167206280
chr1	167424310	167424660
chr1	167518360	167518990
chr1	167533440	167534340
chr1	167569350	167570050
chr1	167586590	167587170
chr1	167604020	167604690
chr1	167610710	167611460
chr1	167656830	167657200
chr1	167683130	167685520
chr1	167726040	167726790
chr1	167728420	167729450
chr1	167788770	167790600
chr1	167792940	167793210
chr1	167795130	167795630
chr1	167798860	167799530
chr1	167833360	167833880
chr1	167896030	167896430
chr1	167953860	167954220
chr1	168189130	168189870
chr1	168341700	168342960
chr1	168366590	168366810
chr1	168415120	168415320
chr1	168876310	168876900
chr1	169278990	169279600
chr1	169315120	169315540
chr1	169477410	169478440
chr1	170063900	170064520
chr1	170143780	170144070
chr1	171342350	171342730
chr1	171349970	171350520
chr1	171372530	171372710
chr1	171614350	171614540
chr1	171722780	171723420
chr1	171730730	171732010
chr1	172312670	172313090
chr1	172418230	172418550
chr1	172419330	172420010
chr1	172425890	172426100
chr1	172468430	172469120
chr1	172790460	172790720
chr1	172876650	172876900
chr1	172902860	172903780
chr1	173239000	173239480
chr1	173272100	173273160
chr1	173324630	173324980
chr1	173398880	173400330
chr1	173405370	173405690
chr1	173458270	173458770
chr1	173524120	173524670
chr1	173525490	173526190
chr1	173990750	173992560
chr1	174044270	174044480
chr1	174046410	174046830
chr1	174062540	174063180
chr1	174208130	174208530
chr1	174760520	174761290
chr1	174811070	174811500
chr1	174818100	174818380
chr1	174841540	174841880
chr1	174934240	174934740
chr1	174986810	174987220
chr1	174998510	174998920
chr1	175069400	175069760
chr1	175075930	175076390
chr1	175125470	175125720
chr1	175151660	175151920
chr1	175379320	175379750
chr1	175560240	175560610
chr1	176822980	176823760
chr1	176848180	176848700
chr1	176849360	176850220
chr1	176870710	176870940
chr1	178475580	178475840
chr1	178505970	178506270
chr1	178922880	178923810
chr1	178986520	178987650
chr1	178997800	178998530
chr1	179000530	179001110
chr1	179006090	179006490
chr1	179015600	179016570
chr1	179066620	179067290
chr1	179198020	179199520
chr1	179555430	179555990
chr1	179784350	179784800
chr1	179941320	179941660
chr1	180085930	180086550
chr1	180182390	180183100
chr1	180200790	180201180
chr1	180485170	180485470
chr1	180531450	180532970
chr1	180554100	180555700
chr1	180572040	180573440
chr1	180579160	180581410
chr1	180895490	180895780
chr1	180902670	180902830
chr1	181002420	181003990
chr1	181017950	181018250
chr1	181018820	181019130
chr1	181030170	181030520
chr1	181065970	181066250
chr1	181073560	181074940
chr1	181098030	181098990
chr1	181110980	181111590
chr1	181121230	181122110
chr1	181135520	181136040
chr1	181693320	181693610
chr1	181862780	181863710
chr1	181875510	181875920
chr1	181998330	181999350
chr1	182045000	182045250
chr1	182056540	182056950
chr1	182095760	182096480
chr1	182112810	182113450
chr1	182205050	182205950
chr1	182218090	182218670
chr1	182226260	182227420
chr1	182229100	182229350
chr1	182268200	182271700
chr1	182284150	182284740
chr1	182306710	182307860
chr1	182308450	182309100
chr1	182309900	182310220
chr1	182328090	182328840
chr1	182331620	182332610
chr1	182360590	182361800
chr1	182365280	182365850
chr1	182583790	182584810
chr1	182802600	182803090
chr1	182838550	182838900
chr1	182860440	182860970
chr1	182898950	182899310
chr1	183129110	183129410
chr1	183300540	183300810
chr1	183416670	183416900
chr1	183446620	183447130
chr1	183832420	183833100
chr1	183885480	183885720
chr1	183958500	183959010
chr1	183965860	183966630
chr1	183994060	183995090
chr1	184122000	184122370
chr1	184332720	184332970
chr1	184514800	184515070
chr1	184517780	184518140
chr1	184736540	184736930
chr1	184739000	184740370
chr1	184774970	184775590
chr1	184950950	184951320
chr1	185048780	185049490
chr1	185218530	185219060
chr1	185227810	185228710
chr1	185232230	185232630
chr1	185233350	185233740
chr1	185357310	185357590
chr1	185368100	185368460
chr1	185381630	185381840
chr1	185499020	185499310
chr1	185861960	185862410
chr1	186015900	186016080
chr1	186051180	186051450
chr1	186081790	186082710
chr1	186121960	186122450
chr1	187041700	187042430
chr1	187982280	187982830
chr1	189118840	189120250
chr1	189280960	189281420
chr1	189489760	189490060
chr1	191338620	191339150
chr1	191792000	191793040
chr1	191857700	191858350
chr1	192077620	192078270
chr1	192092440	192092880
chr1	192235640	192236530
chr1	192241770	192242030
chr1	192864170	192864700
chr1	192936870	192937590
chr1	192946780	192947800
chr1	193080400	193081240
chr1	193082170	193083460
chr1	194326200	194327850
chr1	194626290	194627770
chr1	194827560	194828770
chr1	194829590	194830090
chr1	195690680	195691010
chr1	195732350	195733250
chr1	195835020	195836050
chr1	195867760	195869700
chr1	195871990	195872470
chr1	196463640	196464450
chr1	196480490	196480970
chr1	196485750	196486420
chr1	196500300	196500970
chr1	196618860	196619590
chr1	196902320	196903400
chr1	196986850	196987120
chr1	197046750	197047070
chr1	197411330	197411620
chr1	197748260	197748710
chr1	197897850	197898850
chr1	197913180	197914130
chr1	197963700	197965380
chr1	198049070	198049670
chr1	198057800	198058110
chr1	198083110	198083600
chr1	198492580	198493210
chr1	198506610	198506850
chr1	198565550	198566080
chr1	198567070	198567760
chr1	198574640	198575330
chr1	198596830	198597110
chr1	198600760	198601130
chr1	198601790	198602180
chr1	198631540	198631900
chr1	198650560	198652180
chr1	200008230	200008790
chr1	200122860	200124100
chr1	200195130	200195360
chr1	200378570	200380020
chr1	200607410	200607790
chr1	200609380	200610540
chr1	200611830	200612320
chr1	200622330	200622600
chr1	200644210	200644600
chr1	200863910	200864220
chr1	200988860	200989320
chr1	201086740	201087000
chr1	201123070	201123620
chr1	201244210	201244860
chr1	201258900	201259220
chr1	201276910	201277310
chr1	201278160	201278960
chr1	201430200	201431340
chr1	201449200	201450270
chr1	201451280	201451620
chr1	201508970	201509250
chr1	201535810	201537030
chr1	201547050	201547920
chr1	201551260	201551900
chr1	201566820	201567180
chr1	201619010	201620030
chr1	201673010	201673380
chr1	201683680	201684120
chr1	201708600	201709150
chr1	201886010	201886360
chr1	201909010	201909260
chr1	201910420	201911600
chr1	201979470	201979770
chr1	201987080	201988730
chr1	201989890	201990140
chr1	201992170	201992420
chr1	202003710	202004360
chr1	202044630	202046110
chr1	202053930	202054500
chr1	202055160	202055460
chr1	202074500	202075920
chr1	202082060	202082370
chr1	202087330	202087760
chr1	202133990	202134730
chr1	202203660	202204260
chr1	202431290	202431730
chr1	202600090	202600400
chr1	202804030	202804300
chr1	202821260	202821500
chr1	202829820	202831660
chr1	202907690	202908630
chr1	202914100	202914910
chr1	202994660	202996160
chr1	203214690	203214900
chr1	203236570	203237060
chr1	203240400	203240820
chr1	203251650	203252140
chr1	203280600	203280960
chr1	203285480	203285890
chr1	203289880	203290190
chr1	203294960	203295190
chr1	203296120	203297600
chr1	203456590	203457530
chr1	203481960	203482190
chr1	203540850	203541240
chr1	203598440	203599110
chr1	203610140	203610450
chr1	203619320	203620140
chr1	203642600	203643480
chr1	203650560	203651670
chr1	203661890	203662410
chr1	203695230	203695710
chr1	203745210	203745420
chr1	203774430	203775010
chr1	203825500	203825970
chr1	203869510	203869970
chr1	204196110	204196340
chr1	204255910	204256860
chr1	204257400	204257700
chr1	204331510	204333370
chr1	204346770	204347830
chr1	204386050	204386950
chr1	204391830	204392190
chr1	204434760	204435070
chr1	204449040	204449340
chr1	204462890	204464230
chr1	204472520	204472920
[truncated: 20,955 more rows]
