# Supplementary material for: Transcriptional responses of cancer cells to heat shock-inducing stimuli involve amplification of robust HSF1 binding
Source: Nat Commun. 2023 Nov 16;14:7420. doi: 10.1038/s41467-023-43157-7 (PMC10654513; doi:10.1038/s41467-023-43157-7)
Supplement: Supplementary file 10 — Supplementary Data 7 [file 41467_2023_43157_MOESM10_ESM.xlsx]

## Sheet: MCF7_promoters_at_NHS_peaks
chr1	1309580	1311580	AURKAIP1	-
chr1	17765250	17767250	RCC2	-
chr1	19969666	19971666	NBL1	+
chr1	179850176	179852176	TOR1AIP1	+
chr1	205179727	205181727	DSTYK	-
chr10	7828990	7830990	KIN	-
chr10	7829092	7831092	ATP5C1	+
chr10	95461329	95463329	FRA10AC1	-
chr12	6642824	6644824	GAPDH	+
chr12	38709556	38711556	ALG10B	+
chr15	67546074	67548074	AAGAB	-
chr15	67546137	67548137	IQCH	+
chr15	89877026	89879026	POLG	-
chr16	23651678	23653678	PALB2	-
chr16	23651686	23653686	DCTN5	+
chr16	78132309	78134309	WWOX	+
chr17	49229896	49231896	NME1-NME2	+
chr17	49229919	49231919	NME1	+
chr17	55926433	55928433	MRPS23	-
chr17	56428599	56430599	SUPT4H1	-
chr17	57696049	57698049	CLTC	+
chr17	57969306	57971306	TUBD1	-
chr17	57969406	57971406	RPS6KB1	+
chr17	58676543	58678543	PPM1D	+
chr18	12406894	12408894	SLMO1	+
chr2	3621852	3623852	RPS7	+
chr2	228188866	228190866	MFF	+
chr2	228188880	228190880	LOC654841	-
chr20	26188869	26190869	MIR663AHG	-
chr20	52823501	52825501	PFDN4	+
chr21	40684712	40686712	BRWD1	-
chr21	40684832	40686832	BRWD1-IT2	+
chr3	12597512	12599512	MKRN2	+
chr4	9249355	9251355	USP17L11	+
chr5	177026118	177028118	B4GALT7	+
chr8	56986140	56988140	RPS20	-
chr8	82753521	82755521	SNX16	-
chr8	90768939	90770939	LOC101929709	-
chr8	90768974	90770974	RIPK2	+
chr8	95731102	95733102	DPY19L4	+
chr8	124407705	124409705	ATAD2	-
chr9	114658045	114660045	UGCG	+

## Sheet: GO_NHS_promoters
Analysis Type:	PANTHER Overrepresentation Test (Released 20220202)
Annotation Version and Release Date:	GO Ontology database DOI: 10.5281/zenodo.5725227 Released 2021-11-16
Analyzed List:	Client Text Box Input (Homo sapiens)
Reference List:	Homo sapiens (all genes in database)
Test Type:	FISHER
Correction:	FDR
GO biological process complete	Homo sapiens - REFLIST (20595)	Client Text Box Input (36)	Client Text Box Input (expected)	Client Text Box Input (over/under)	Client Text Box Input (fold Enrichment)	Client Text Box Input (raw P-value)	Client Text Box Input (FDR)
cellular macromolecule metabolic process (GO:0044260)	4497	21	7.86	+	2.67	2.31e-06	0.0362
