# Supplementary material for: Transcriptional responses of cancer cells to heat shock-inducing stimuli involve amplification of robust HSF1 binding
Source: Nat Commun. 2023 Nov 16;14:7420. doi: 10.1038/s41467-023-43157-7 (PMC10654513; doi:10.1038/s41467-023-43157-7)
Supplement: Supplementary file 11 — Supplementary Data 8 [file 41467_2023_43157_MOESM11_ESM.xlsx]

## Sheet: primers
Primer name	Sequence
ChIP-qPCR
HSPA1B Promoter F	CCTGAGGAGCTGCTGCGACA
HSPA1B Promoter R	AACGGGAGTCACTCTCGAAAAAG
HSPA1B Downstream F	TGGTGCTGACCAAGATGAAG
HSPA1B Downstream R	GCTGCGAGTCGTTGAAGTA
SNAI1 Up F	ATAATTCTTCACTTCCTCTGGGAA
SNAI1 Up R	TTCTGGTCCAGTGAGGGAGA
SNAI1 Promoter F	TGTTCCAGTCACAGCTGCTG
SNAI1 Promoter R	GACGCCTTCATGGTACTCCT
SNAI1 Downstream F	AGTGGTTCTTCTGCGCTACTGCT
SNAI1 Downstream R	TCGCTGTAGTTAGGCTTCCGATTG
ZNF692 Promoter F	TGGCCAGCCACCCTCAGC
ZNF692 Promoter R	TCTCACTTTACCAGGACGGCC
ZNF692 Downstream F	GTTTCAGAGATGATATTCACA
ZNF692 Downstream R	CAGGTTGCCTATGGGAAGAAGT
RT-PCR
hGAPDHF_RT	CCCAATACGACCAAATCCGTT
hGAPDHR_RT	TCTCTGCTCCTCCTGTTCG
hHSP70​F_RT	GCTGATGATGGGGTTACACA
hHSP70​R_RT	CGAGAAGGACGAGTTTGAGC
hSnailF_RT	AGTGGGGACAGGAGAAGGG
hSnailR_RT	CAAGATGCACATCCGAAGCC
hHSPH1_F_RT	GCTTTCTCCCAGGGTTTCTTA
hHSPH1_R_RT	CACTCAGAAGGACACACAGAC
PRO-seq
RP1	AATGATACGGCGACCACCGAGATCTACACGTTCAGAGTTCTACAGTCCGA
VRA3	/5phos/rGrArUrCrGrUrCrGrGrArCrUrGrUrArGrArArCrUrCrUrGrArArC/3InvdT/
VRA5	rCrCrUrUrGrGrCrArCrCrCrGrArGrArArUrUrCrCrA
