# Supplementary material for: Transcriptional responses of cancer cells to heat shock-inducing stimuli involve amplification of robust HSF1 binding
Source: Nat Commun. 2023 Nov 16;14:7420. doi: 10.1038/s41467-023-43157-7 (PMC10654513; doi:10.1038/s41467-023-43157-7)
Supplement: Supplementary file 13 — Source Data [file 41467_2023_43157_MOESM13_ESM.xlsx]

## Sheet: Fig_2a
Fold-change in HS compared to NHS, normalized to GAPDH				Fold-change in As compared to NHS, normalized to GAPDH
Independent biological replicates are showin in columns.
HSPA1B/HS 60m	SNAI1/HS 60m	HSPH1/HS 60m		HSPA1B/As 60m	SNAI1/As 60m	HSPH1/As 60m
6.04	1.45	13.18		12.51	4.84	9.8
22	3.51	no data		13.77	6.96	5.96
17.35	8.73	2.68		18.54	3.38	3.38
12.82	1.75	12.08		7.09	4.58	5.16
7.86	1.37	8.67		8.75	3.69	3.81
24.62	1.51	15.99		10.06	5.14	2.27
17.38	2.53	11.64
10.01	1.41	3.88
17.2	1.69	8.99

## Sheet: Fig_2b
ChIP-qPCR, % input
RNA Pol II
HSPA1b Promoter	HSPA1b Promoter	HSPA1b Promoter	HSPA1b Downstream	HSPA1b Downstream	HSPA1b Downstream	SNAI1 Promoter	SNAI1 Promoter	SNAI1 Promoter	SNAI1 Downstream	SNAI1 Downstream	SNAI1 Downstream
NHS	HS	As	NHS	HS	As	NHS	HS	As	NHS	HS	As
1.48125	6.9251	4.33538	0.0743607	3.35912	1.69399	0.717825	1.03633	0.724269	0.00402902	0.00867858	0.00688455
1.83031	8.59641	4.33538	0.0895321	3.82466	1.82201	0.673696	1.35994	0.711855	0.00302488	0.0096997	0.00698479
ChIP-qPCR, % input
HSF1
HSPA1b Promoter	HSPA1b Promoter	HSPA1b Promoter	HSPA1b Downstream	HSPA1b Downstream	HSPA1b Downstream
NHS	HS	As	NHS	HS	As
0.00292771	0.235688	0.396247	0.00207159	0.00496563	0.0115205
0.0149965	0.418601	0.351317	0.00174315	0.00697912	0.0168332
0.0197511	0.263437		0.0077762	0.0046075

## Sheet: Fig_2e
HSF1 signal at all promoters and all distant peaks in the indicated treatments. NHS signal is shown for HS peak locations
NHS - promoters	HS - promoters	As - promoters	NHS - distal peaks	HS - distal peaks	As - Distal peaks
6.53781	4.11858	5.35409	0.352203	1.86408	0.687677
0.263105	0.581898	0.54277	0.42125	2.38712	1.3118
0.209472	0.886259	0.95167	0.496216	7.32044	3.41119
0.0557811	1.17154	0.470072	0.527089	3.71157	2.09405
0.111531	0.456408	1.26466	0.127804	1.38574	1.32747
0.0961234	2.40708	0.30745	6.03456	4.09433	4.98557
0.0164811	0.408544	0.479834	0.505491	7.00942	3.92169
0.125028	1.0119	0.606006	0.0863803	1.06209	1.57342
0.059302	0.162034	5.90842	0.0848027	2.2139	2.19546
0.033159	0.540443	1.42979	0.085662	2.6353	1.8923
0.0495665	0.615487	0.525464	0.0750252	0.661326	0.513436
0.444757	1.94336	0.712013	0.0490286	0.854439	1.47493
0.304285	1.21531	0.527895	0.0734076	0.362359	0.415897
0.192565	0.380226	0.291387	0.0523578	0.726621	3.24051
0.147192	0.43046	0.762983	0.0602313	2.96302	0.607964
0.0632817	0.555275	1.35418	0.194296	0.638352	0.225935
0.124062	0.690742	0.734903	0.137768	0.401772	1.10046
0.0686787	0.416112	0.38671	0.122903	2.61283	0.143215
0.0886839	0.887403	0.483902	0.0340183	1.09952	0.623787
0.0617004	0.452221	0.38932	0.0679779	2.63773	0.879726
0.0902318	0.518454	1.80549	0.162034	1.11248	0.70698
0.136976	0.948692	1.94133	0.140533	1.18242	1.3143
0.231153	4.59983	0.37041	0.143416	1.87088	0.35131
0.482918	3.41113	0.781512	0.125187	2.94642	0.562672
0.1029	0.686942	2.20393	0.0748036	0.840637	3.46664
0.218192	0.391805	1.27846	0.111539	0.408874	1.91656
0.095423	0.629629	0.257083	0.0227948	0.506409	0.531926
0.156047	0.211417	0.571104	0.0145862	0.579382	0.310996
0.064337	3.37234	0.345014	0.29102	4.76754	0.533876
0.0872323	0.377506	3.15115	0.0703364	0.471797	0.9464
0.206979	0.935783	0.469843	0.188305	1.69771	0.348233
0.143283	0.455479	0.310639	0.057587	0.404688	0.454708
0.792895	9.88442	9.78459	0.0500677	0.471685	0.57791
0.211717	0.589694	0.368117	0.0426102	0.407069	4.59598
0.100606	1.19309	0.26039	0.0336095	0.47533	0.620847
0.198659	0.522655	0.525253	0.11557	0.746102	0.392422
0.103687	0.551931	0.196709	0.168405	0.979457	0.246564
0.135869	0.444182	0.764235	0.112829	0.886089	0.541359
0.102929	0.936524	0.267068	0.109699	0.481159	0.444188
0.277144	3.24875	1.75892	0.0371529	0.388694	0.890557
0.0470257	0.838812	1.52592	0.0897203	3.06809	0.0702266
0.183861	0.499601	0.809729	0.0249544	2.24643	0.481046
0.146346	1.10673	1.03098	0.0379128	1.47323	0.608511
0.0421491	0.537333	0.261023	0.0432572	1.7428	0.249171
0.0708668	0.488659	1.2395	0.244451	7.43409	0.613116
0.386532	3.48023	0.614198	0.0290529	1.39266	1.09588
0.152777	0.278479	0.588913	0.0936579	0.392342	5.66591
0.114998	0.480765	2.79235	0.0873885	0.574532	0.724655
0.114709	0.648729	0.246069	0.0321697	0.622806	0.657304
0.137187	0.505426	0.608325	0.0800072	0.838721	0.361898
0.305415	1.79683	0.49989	0.0426393	1.37956	0.517059
0.124227	0.741485	0.905223	0.115089	0.760211	0.460967
0.184802	1.30168	0.405067	0.0645296	0.554457	0.259257
0.17947	0.74142	0.43486	0.134236	1.70884	0.6466
0.0463276	0.875769	2.64456	0.0404287	1.01977	0.325969
0.171227	0.488764	1.79209	0.136368	1.83533	0.627572
0.037516	3.31748	0.494869	0.362673	4.01869	0.722874
0.0670618	0.741591	0.139813	0.0235049	1.31714	0.463295
0.00442977	0.424266	0.973048	0.164627	1.22777	0.292767
0.13339	0.77957	0.860443	0.0265578	0.831802	0.341261
0.492307	4.22371	2.55923	0.121494	0.969511	0.449272
0.173479	3.22584	0.427381	0.0275416	0.895391	0.405404
0.0566429	0.404143	0.380882	0.00932643	0.479827	0.622412
0.353546	3.02318	0.914279	0.115174	0.652088	0.73655
0.0959431	2.58976	4.90066	0.0727083	0.726462	0.481894
0.377262	3.36664	3.25848	0.139724	0.461478	0.599843
0.0838158	1.07285	0.575652	0.0382564	1.09128	0.644586
0.0803846	0.871436	2.44151	0.0294386	1.26327	1.63849
0.0879993	1.0183	1.85565	0.0889118	0.436788	0.506753
0.177667	0.706212	0.493056	0.0262975	0.568779	0.715695
0.130725	1.23635	3.58419	0.0759389	0.441638	0.546921
0.0997752	0.461569	0.736003	0.108499	2.18719	0.430863
0.0512079	0.535618	1.06644	0.0702848	0.481499	0.325388
0.0839158	1.15057	0.496605	0.0388847	0.486392	1.56391
0.152451	0.775523	0.685686	0.081819	0.362435	0.309475
0.155676	0.777972	0.157242	0.0432772	0.642224	0.374583
0.853769	3.88315	0.920395	0.08965	0.474885	0.530836
0.329749	0.520974	0.371055	0.119929	0.76068	0.696549
0.0335458	0.713506	0.899625	0.0962002	1.1145	0.407778
1.13035	0.480365	0.372023	0.175198	0.448518	0.40907
1.04435	21.565	0.595782	0.0841655	0.366503	1.52167
0.903838	0.682601	0.127156	0.0640207	0.429733	1.00183
0.820698	3.19413	0.589368	0.151183	0.861736	0.305726
0.27686	0.51986	0.508916	0.0561229	0.475378	0.537795
0.268556	7.35923	0.416232	0.0544667	1.33131	0.41826
0.146816	1.60976	0.615599	0.13957	0.537001	0.43837
0.691509	5.51057	0.177545	0.095097	0.562744	0.511916
0.710734	11.136	4.10195	0.216943	1.33568	0.439625
0.372505	3.53255	0.391852	0.0538629	0.562381	2.74588
0.508381	4.01582	0	0.104604	0.43536	0.173036
1.79796	29.0108	0.37884	0.124373	1.91302	0.730169
0.475359	8.17865	0.636693	0.108538	0.960422	0.369591
0.401475	6.53541	0.830764	0.0764349	0.423826	0.246585
0.454131	6.21251	0.94886	0.0590153	0.499979	0.524902
0.223454	1.1166	12.999	0.00216855	1.3071	0.565553
0.289782	0.854604	0.6432	0.0626682	0.499008	0.788168
0.757933	2.17909	1.55141	0.00932203	2.6529	0.362998
0.137397	1.9176	4.86804	0.0867696	1.38919	1.48699
0.151071	1.69065	0.318431	0.0261759	0.712035	0.147807
0.250759	1.07046	7.29557	0.155667	0.841711	0.412024
0.342468	1.33465	0.94204	0.0671848	0.539706	0.541859
0.232683	2.32896	0.589565	0.100901	0.837361	0.361739
0.293821	1.33984	5.796	0.0452067	0.640534	0.664396
0.203296	0.606671	8.12752	0.103417	1.03051	1.1546
0.224301	0.761009	3.9253	0.0340751	0.882938	0.42214
0.202595	1.76424	3.36333	0.0721837	0.489691	0.882652
0.305308	0.881399	1.07093	0.0459852	0.394635	1.24384
0.180247	0.763717	22.6168	0.143673	2.23313	0.981238
0.445377	3.65158	12.2526	0.0307974	0.37541	0.570771
0.256614	3.01727	12.1159	0.105168	0.808557	0.609168
0.20725	0.5524	4.22213	0.0676899	0.772457	0.751707
0.400218	7.21935	0.778709	0.0662804	0.625485	0.56365
0.392042	3.85095	0.629367	0.0344889	0.58256	1.43859
1.13768	0.99972	2.11498	0.180857	0.776457	0.357571
0.266278	1.96242	0.585233	0.132387	1.94169	0.730137
0.88341	3.98697	0.655482	0.190946	2.26476	0.910881
0.140609	0.821475	0.543738	0.0672721	0.726407	0.361001
0.114303	0.450248	0.394314	0.0489489	0.776817	0.384588
0.221141	0.504734	0.546161	0.125242	0.502678	0.799306
0.107913	1.56581	0.335406	0.220815	0.414204	0.37753
0.172234	2.29773	1.19717	0.127989	0.724428	0.736532
0.0642358	2.08008	2.18905	0.0768868	0.921794	0.382771
0.311263	13.8786	1.07261	0.0290953	0.767875	0.857533
0.109814	1.90135	0.624521	0.0727613	2.64265	0.530414
0.312298	6.19096	0.340622	0.0953434	0.360468	0.466757
0.234335	0.674691	0.74672	0.13413	0.357354	1.00835
0.254454	3.43339	0.572303	0.181503	0.462588	0.358926
0.153353	0.81336	1.60864	0.0981986	1.55149	0.716102
0.211697	1.14363	1.40782	0.10772	1.12031	0.635006
0.239787	1.32721	1.06867	0.0844196	0.56684	0.51262
0.188276	0.868026	0.394322	0.043299	0.655178	0.78451
0.124529	0.676832	0.447526	0.0678704	0.457567	0.452215
0.540753	4.40737	1.13454	0.138014	0.853492	0.315124
0.134879	0.396183	2.25012	0.00809229	0.429258	0.783491
0.140474	1.51262	0.492332	0.0781854	0.106485	0.989426
0.237672	1.86589	0.547436	0.0899528	0.859589	0.519308
0.278998	9.94203	0.538253	0.0825215	0.588884	0.200864
0.0828668	3.59151	0.434181	0.0950776	2.18743	0.747387
0.167434	0.591762	3.86755	0.147834	0.349783	0.434715
0.180873	4.65313	0.33771	0.100646	1.53829	0.564405
0.189401	0.564977	4.2833	0.134095	0.932961	1.57392
0.308458	0.290351	0.845105	0.0329069	0.452485	1.04329
0.280374	1.71309	0.886845	0.0582481	0.64726	0.547617
0.102657	1.77396	2.3629	0.0257879	0.728982	0.181737
0.28297	0.958491	0.214779	0.0231698	1.6789	0.617286
0.37965	3.2401	5.10104	0.104075	0.482637	5.85367
0.219237	1.68734	0.490798	0.194716	0.772404	0.438164
0.548421	0.372459	0.242421	0.155707	2.10595	0.501242
0.148883	1.17918	0.328052	0.0293811	1.41643	0.579713
0.315972	0.753218	0.331993	0.0838036	1.69433	0.541051
0.257458	0.574842	0.324812	0.0233461	0.684581	1.11063
0.850819	0.201636	0.819615	0.0278872	0.633293	1.15453
0.272431	1.7453	1.052	0.0799623	0.792208	7.04086
0.28972	0.911675	1.58777	0.136833	0.364214	1.66264
0.354678	1.32634	17.7644	0.181163	0.554409	9.40362
0.0359683	0.490102	0.402421	0.196559	0.529126	0.798628
0.103224	0.58897	3.65481	0.109925	2.40655	0.683131
0.131353	0.623885	0.214065	0.046644	0.770855	0.838876
0.0505411	0.61122	0.151698	0.0363941	0.750312	0.89876
0.277469	1.123	0.50307	0.0780746	0.782667	0.412135
0.265527	0.325339	1.44931	0	0.381187	0.79653
0.0384868	1.57793	0.953596	0.044572	0.575786	0.743179
0.0566895	0.595995	0.405584	0.0420157	0.895991	0.618385
0.0363125	1.59109	1.56886	0.0345877	1.2558	0.799885
0.278798	2.3896	0.925206	0.0657243	0.441548	4.62812
0.241075	1.6675	1.52458	0.0738239	0.621242	1.06521
0.0697504	0.578143	0.809591	0.0581516	0.690687	0.393952
0.143162	2.4283	0.683228	0.0973494	0.391548	0.618651
0.20439	1.92627	6.78918	0.101071	1.64831	1.72743
0.159031	0.771354	0.232362	0.227941	0.209847	0.937101
0.110788	0.628978	0.492872	0.0711672	0.714486	0.471502
0.244111	0.350828	0.681709	0.0798492	0.533994	0.770107
0.125773	1.5288	0.224056	0.0347672	0.900363	0.497096
0.124522	0.510889	1.71804	0	0.433797	3.71554
0.0784195	0.276146	0.391001	0.15136	0.537977	0.200334
0.0169861	0.429019	0.842981	0.152959	0.455565	0.843565
0.0395262	1.56226	8.07017	0.00168084	1.2255	1.15856
0.351688	4.94693	0.54178	0.171522	0.432313	0.623507
0.149057	0.943513	0.745279	0.0434871	0.883948	0.248677
0.378725	3.68477	3.61398	0.108084	0.748984	0.481711
0.164698	0.985147	0.327714	0.100725	0.486437	1.18725
0.0429653	0.670713	0.680835	0.0110273	0.773187	0.755975
0.0351378	0.811203	0.309669	0.0293838	0.847723	0.386859
0.0307767	0.52842	0.35408	0.0954923	0.787261	3.07094
0.112657	0.551805	0.167154	0	0.505488	0.558891
0.0171145	0.66028	1.9421	0.0416135	0.471926	0.846292
0.142024	0.466802	0.258227	0.122702	1.14179	0.49703
0.0597335	0.520798	0.465021	0.181532	0.671686	1.12838
0.0879551	2.1533	1.84996	0.0818053	0.786822	0.387307
0.0668061	0.568191	0.478501	0.0472737	1.13809	2.94021
0.0498876	0.390843	0.867067	0.0842499	0.757875	0.658879
0.315467	3.61599	0.299133	0.0104704	0.463639	0.608508
0.106318	3.25683	0.644743	0.0650117	0.891833	0.436611
0.217551	1.67276	2.76958	0.0947725	0.573443	0.292728
0.202696	4.72179	1.43904	0.152888	0.597664	1.19625
0.183936	2.70809	0.250003	0.162598	1.2667	0.508159
0.0525407	1.46311	0.792136	0.0863804	0.405755	0.697107
0.249223	0.602802	0.266127	0.167404	1.58383	0.594517
0.0663924	0.594216	0.176101	0.0421858	0.535647	0.43249
0.0657471	0.801881	0.639641	0.0488881	0.403892	0.506079
0.189077	0.991772	0.882951	0.0359703	0.429806	1.78578
0.0616857	1.73862	0.460083	0.0684936	0.610263	0.405843
0.0751768	0.435316	2.64307	0.127514	0.380261	0.614622
0.384086	1.53171	1.2153	0.225875	1.91571	0.527349
0.072445	0.512518	1.64986	0.0699748	0.436568	1.19749
0.115535	0.801424	0.602593	0.0391748	0.605312	0.436324
0.172108	0.95863	0.486637	0.0134437	0.709749	0.379918
0.259141	3.38099	0.316692	0.115079	0.465926	0.451371
0.249053	3.84364	0.416081	0.0639491	0.634723	0.324918
0.0231059	0.647943	0.459747	0.095038	0.533878	0.426927
0.161354	2.48601	0.238196	0.0575193	1.05222	0.863548
0.0455952	0.619282	0.501766	0.145136	2.13872	0.457148
0.225649	2.15185	1.47954	0.0668131	1.39389	0.536107
0.131575	2.56892	1.11267	0.079299	0.631366	0.216354
0.0951764	0.552906	0.202699	0.0996649	0.669368	0.484073
0.219503	0.276471	0.646804	0.127714	0.565037	0.4137
0.112854	0.353099	0.200326	0.12169	0.417814	0.498082
0.213888	10.1069	0.972733	0.221858	1.99673	1.02362
0.101985	0.394795	0.985956	1.26556	4.75599	0.36353
0.178421	0.385542	0.460967	0.0622987	0.496906	0.690853
0.0676105	1.16926	0.474961	0	1.05092	0.471032
0.0647854	0.650238	2.07049	0.099425	0.731825	0.342137
0.0863805	0.474362	0.351591	0.241053	0.907028	0.642569
0.113916	0.750765	0.260878	1.38062	1.28648	0.376303
0.28756	0.170093	2.32102	1.24121	0.902145	0.557533
0.0218553	1.06307	0.579272	0.611394	1.57863	0.41498
0.139606	0.699721	0.808447	0.673943	9.67172	0.207638
0.130316	2.16021	0.752801	0.483394	2.0664	0.510895
0.596493	2.97829	0.560056	0.905674	13.3284	0.518696
0.0219014	0.502436	1.19991	0.668399	2.88845	0.602547
0.0985144	0.568585	0.263024	0.257137	0.712195	0.598377
0.176494	0.814785	0.436382	0.41889	0.364914	0.679942
0.0708074	0.314754	0.488608	0.0899483	0.8936	0.653334
0.2277	0.485096	1.04397	0.0757088	1.63423	1.01252
0.088	1.172	0.594997	0.150401	0.352923	0.518475
0.0404586	0.497672	0.131425	0.35505	3.00694	0.57994
0.229068	0.743291	3.17184	0.102434	0.662523	0.750531
0.206199	1.24364	0.964001	0.0293454	0.445194	0.905409
0.111272	0.332375	4.17713	0.0482933	0.622611	1.07178
0.110698	1.14433	0.338403	0	0.42014	1.4791
0.106548	0.723873	0.644432	0.0267216	1.69391	3.80723
0.183488	0.458997	0.280713	0.0936827	1.0247	0.517364
0.101039	0.561657	0.382113	0.0860728	0.956208	0.684566
0.138972	0.533579	0.472918	0.119758	0.686076	0.351554
0.175562	0.461639	1.229	0.0668355	0.656932	0.852179
0.320277	0.496402	2.43962	0.026255	0.451845	0.293018
0.186791	0.39946	0.482789	0.0779573	0.456705	2.00655
0.106147	0.726986	0.481979	0.841607	6.02565	0.684287
0.283774	0.657398	0.359222	0.0588536	1.61754	0.344132
0.0554542	0.893745	3.6199	0.146215	0.572455	0.462342
0.115174	0.388638	0.181399	0.0242859	0.534648	0.506913
0.0947713	1.62172	3.46733	0.0447735	0.462904	0.340696
0.403685	1.45132	1.53953	0.00524922	0.526357	1.93126
0.0831593	0.954148	3.97635	0.0416692	0.831621	0.258367
0.132724	0.475767	1.51214	0.0381581	1.9651	0.825899
0.234881	4.83721	1.8544	0.0777319	0.416417	1.48267
0.299427	2.62782	0.904895	0.0676547	0.492358	0.392359
0.337084	1.12288	0.189862	0.0805759	0.534502	0.546461
0.128379	0.750259	0.422945	0.137728	0.49891	0.5241
0.230732	1.92384	0.623203	0.183336	4.96676	0.427825
2.03996	17.7523	0.526265	0.098994	3.18633	0.517321
0.0736969	0.664951	0.251714	0.0575091	0.503947	0.734836
0.148356	0.512473	0.435847	0.118961	0.709783	0.422743
0.48709	5.38398	1.43435	0.0588174	0.827293	0.406627
0.187932	0.636885	0.422298	0.0354169	0.414197	1.73686
0.1646	0.848677	2.24774	0.0529628	0.76648	0.749786
0.183611	0.61426	0.618938	0.396124	4.27599	0.341008
0.27055	0.612624	0.451747	0.0617638	0.488483	0.641192
0.259199	1.03624	0.928445	0.0283762	0.560771	0.436478
0.837933	7.20356	3.43618	0.0748631	0.374516	1.38784
0.36259	8.8971	0.249764	0.0620216	1.10094	2.19644
1.25575	4.91332	2.40629	0.130055	1.78755	0.531885
0.400722	2.47806	0.268824	0.0360975	1.54423	2.70958
0.194521	2.3602	0.753919	0.0369814	0.966664	1.59243
0.286696	0.742354	2.29895	0.02523	0.645971	1.11302
0.263346	2.96649	0.159229	0.106065	0.51284	1.02164
0.136261	0.519311	0.860395	0.137293	0.415811	1.10643
0.0862055	0.761031	1.38211	0.181992	1.34078	0.457444
0.352556	1.42697	1.21084	0.0652864	0.471534	0.322693
0.185228	1.6016	0.371617	0.0725169	1.26999	0.735301
0.234578	1.23684	0.615919	0.0389954	0.855643	4.10657
0.753193	10.9616	5.75854	0.0479031	0.43594	0.486576
0.0497284	1.2568	0.745779	0.139796	2.25751	0.437571
0.14641	0.708241	0.483936	0.0977192	0.618536	0.320956
0.433531	0.748755	0.342808	0.138121	0.668918	0.585268
0.121112	1.10717	1.24144	0.0527678	1.10684	1.48119
0.225748	1.61549	1.23856	0.193041	3.19016	0.77624
0.220439	0.32664	1.50766	0.0658318	0.875078	0.466149
0.30742	10.2535	0.299637	0.124154	0.656448	0.254708
0.125208	0.910653	1.14874	0.11084	0.522647	0.262576
0.540234	3.96013	1.60007	0.103672	0.734849	0.434193
0.0941494	1.937	0.457926	0.0806795	0.732506	0.598788
0	0.501084	0.957619	0.0733103	0.675495	0.480967
0.105362	0.391655	0.478991	0	0.603671	1.07745
0.344822	1.98618	0.463043	0.159471	0.861194	1.10669
0.0686665	0.837408	0.991155	0.065934	1.06007	0.48283
0.286847	3.4528	0.13043	0.0823393	1.54565	0.362604
0.802606	7.11947	0.814665	0.140318	0.464883	0.245732
0.309748	0.352627	3.25063	0.0401364	0.400665	0.77966
0.208509	4.79587	0.377989	0.134889	0.440173	0.874143
0.159611	0.876302	0.735708	0.0600639	0.786241	0.250509
2.26607	5.32056	0.227418	0.0992102	0.597288	4.05663
0.0315018	0.659558	0.763011	0.0839412	1.11051	0.919088
0.0199265	0.507855	0.167138	0.0216324	1.2063	0.527624
0.0285848	0.794764	0.925905	0.0377728	0.983569	0.522758
0.0417374	1.50298	0.571625	0.0419613	0.470489	1.24482
0.157784	0.370648	0.521389	0.0871724	1.76225	0.364201
0.0597499	1.00561	0.817749	0.0946468	0.992036	0.483429
0.267587	9.14301	0.158576	0.104483	1.17327	0.328031
0.514841	5.12994	1.90547	0.105232	0.778604	0.435288
0.0834381	0.920647	0.409748	0.0574191	0.468373	0.456524
0.334153	1.0034	0.50938	0.0580525	0.842566	0.254973
0.0184481	0.520696	0.557374	0.0498876	0.421355	0.893922
0.182468	1.42391	1.38778	0.124065	1.12043	0.507671
0.146657	1.32929	0.431912	0.0593283	1.11218	0.511939
0.034999	0.668858	0.190541	0.034278	0.53925	0.290904
0.120493	0.477971	2.01412	0.0886978	0.880794	0.337408
0.111116	0.52674	0.804418	0.162805	1.4924	0.946676
0.194624	0.387306	0.295773	0.132826	0.734257	0.697515
0.186905	1.0493	0.287185	0.0224094	0.31744	0.278131
0.057587	0.328055	4.39414	0.0957163	0.552491	0.866335
0.173963	0.773062	0.0986344	0.125558	0.500837	0.956254
0.170841	0.345844	0.176555	0.0240561	0.567356	0.674995
0.471789	3.38182	0.1405	0.034067	0.386963	1.10888
0.155047	0.782408	0.486073	0.106555	2.75793	0.380909
0.0669806	0.615021	6.15135	0.0158836	0.457363	1.34177
0.299036	1.85394	1.11608	0.0697464	1.31334	0.197915
0.209958	0.917381	0.317692	0.156466	1.01945	0.56225
0.181346	1.02584	3.42376	0.0330952	0.672532	0.913566
0.262213	4.84302	0.517623	0.188539	0.457849	0.87791
0.0290483	0.829893	12.5873	0.0944583	0.917681	0.416654
0.142429	0.575593	0.555165	0.109311	0.963433	1.05755
0.146937	0.920479	0.559399	0.124792	1.04586	0.433889
0.175769	0.175262	0.508984	0.0863805	0.326827	0.628346
0.343995	1.22575	5.64291	0.0133716	0.618569	0.411986
0.1894	0.901043	0.68814	0.224192	0.588425	0.410553
0.109713	0.577383	0.554788	0.093972	0.493965	0.602748
0.415998	0.320188	0.538804	0.0584775	1.06848	0.417077
0.070316	0.815247	1.41267	0.0279589	0.428115	0.781326
0.213179	0.780666	0.487158	0.0422055	0.451385	0.444984
0.183618	0.731211	0.652542	0.079242	1.97983	0.318742
0.140387	0.827591	2.00908	0.190278	1.68726	0.972006
0.43175	0.466236	8.09779	0.0601487	1.77148	0.280624
0.264978	4.48827	3.61249	0.11417	1.12575	1.44816
0.346055	0.338832	6.03085	0.101119	0.503541	0.665281
0.108025	1.0072	3.25472	0.180435	1.01179	0.524202
0.100874	0.601873	0.363869	0.0146444	0.799679	2.7825
0.121156	1.28079	0.622792	0.0914616	0.44819	0.752755
0.218571	4.28955	1.01182	0.133249	0.7468	0.61124
0.172889	1.78289	3.48063	0.234952	0.690473	0.483589
0.0632806	0.993601	0.212704	0.1982	1.99878	0.679524
0.961471	9.07133	0.78657	0.265366	5.75784	0.567707
0.0301069	0.460972	0.349667	0.0168707	0.901888	0.446
0.428001	4.13887	0.615099	0.138749	0.454229	0.959795
0.0990943	0.49424	0.227319	0.0467587	0.488289	0.634793
0.28569	1.96137	1.20211	0.0348435	1.05021	3.63093
0.046505	0.360959	0.351102	0.0329891	0.986041	0.983292
0.270768	6.44237	1.78214	0	1.23629	0.43558
0.00857282	0.591511	0.71627	0.112331	0.463404	0.845856
0.117755	0.366354	11.1743	0.124471	0.420293	0.516163
0.230041	2.86856	0.806099	0.0858689	0.431638	1.03031
0.209135	0.526857	0.735776	0.0204754	1.12855	0.451726
0.0109093	0.581836	1.117	0.101019	1.33707	0.585811
0.207637	0.675228	0.451195	0.131933	1.56731	1.29757
0.235253	1.92252	1.349	0.0987715	0.986974	0.357623
0.148704	1.46392	0.240849	0.0529141	0.597392	0.7051
0.284336	1.03721	1.19827	0.0652277	0.619291	0.55114
0.0894055	0.294145	0.297218	0.0960747	0.658855	0.564936
0.264223	1.02653	0.182745	0.0953345	0.265705	0.357768
0.272284	0.561776	0.714071	0.0954053	0.623553	0.501715
0.057587	0.592734	9.33767	0.0376078	0.410748	0.789177
0.266102	0.421179	1.95316	0.0394315	0.601517	0.631868
0.114764	3.02041	0.601989	0.0634366	0.764691	0.509464
0.145613	0.734153	5.45085	0.0610877	0.51955	0.532795
0.144629	0.793365	3.07397	0.108195	0.524647	0.571578
0.205954	5.67851	0.366638	0.00800278	0.412792	0.394056
0.107548	1.03116	0.598592	0.0714037	0.404247	0.734536
0.202001	3.07403	0.294176	0.0304978	0.457274	0.280254
0.18964	1.0281	4.80953	0.281488	1.4519	0.40369
0.140597	0.654005	0.336052	0.0802208	0.781107	0.446661
0.174948	1.06875	2.95942	0.00374316	0.561267	0.282558
0.207028	0.767215	0.587301	0.0742967	0.426166	0.520538
0.293901	3.50084	2.30264	0.115868	0.618262	2.3825
0.0586009	0.388081	1.70915	0.0511533	0.43229	0.43478
0.291728	1.79584	0.323566	0.173395	1.82528	0.355951
0.0980809	0.436326	0.537794	0.155528	3.45749	0.460739
0.645735	5.17314	6.68435	0.096872	0.990874	0.519502
0.0895343	1.2915	0.849275	0.239614	5.74657	0.340483
0.193642	1.06836	0.370917	0.265743	2.26156	0.421638
0.678043	12.7144	1.5036	0.0414452	1.71538	0.434422
0.0733208	0.588042	0.214601	0.0774682	0.543635	0.25051
0.0122104	0.436936	0.980754	0.12447	0.940704	0.436018
0.0566192	0.830383	7.12118	0.0653034	0.592196	0.221419
0.192732	1.34665	0.447792	0.0627657	0.388663	0.288612
0.176709	0.844217	0.515575	0.0117931	0.486749	0.999832
1.85501	6.15915	6.32104	0.192258	0.655907	0.545036
0.108627	1.60393	0.482818	0.0566367	0.483247	0.802516
0.302205	0.853288	0.923751	0.060345	1.05515	2.28669
0.198918	0.571713	0.516412	0.0570554	0.452683	0.282672
0.0211421	0.515254	0.292256	0.069589	0.739962	0.386857
0.149245	0.575863	1.60194	0.105548	0.646564	0.304876
3.32966	10.2406	0.677919	0.0646688	0.485394	0.603665
0.281514	2.76677	0.954372	0.0899692	0.37194	1.83984
2.6312	19.904	1.44144	0.0294936	0.550211	0.175266
0.439528	3.96348	0.404228	0.581248	4.23432	0.468145
0.0689032	0.625107	0.399927	0.110679	0.611625	0.399023
0.180787	0.718626	0.380026	0.0291011	0.508917	0.353854
0.108858	0.852511	1.03	0.0709818	0.398162	0.291193
0.091164	0.733785	0.505147	0.04338	0.510652	0.376736
0.353879	3.0735	0.292677	0.206939	0.613817	0.427962
0.177535	0.533099	0.533345	0.061088	1.02846	0.517997
0.0566669	1.11858	0.329271	0.189339	0.550805	0.384751
0.0791486	0.652039	0.189493	0.115276	0.561635	0.538509
0.508006	4.42486	1.55964	0.13701	0.460979	0.188991
0.0389072	0.788975	0.886328	0.0630426	0.484793	0.438098
0.0763028	0.393224	1.80497	0.0660388	0.900774	0.458173
0.14507	1.08604	0.511628	0.131374	1.15264	0.513917
0.355012	2.07648	0.657511	0.0383913	0.559101	0.514506
0.0639357	0.702731	5.85948	0.0359739	0.898577	1.86999
0.0873142	1.2352	0.8335	0.167821	0.85121	0.378548
0.0934444	0.477261	0.517964	0.0547606	0.580014	0.310475
0.0160905	0.695695	0.43702	0.118717	0.528571	0.584245
0.232009	0.412911	1.14526	0.194587	1.34505	0.313105
0.217783	0.703717	0.249666	0.100251	1.13812	0.455788
0.122555	0.869962	2.15471	0.0350966	0.696616	0.447986
0.152562	0.647086	1.28619	0.0235727	0.497769	0.393811
0.12052	0.534885	0.253823	0.00851639	0.400627	0.504849
0.344179	0.721936	0.440332	0.217332	6.23384	0.480019
1.4353	7.26415	0.420512	0.0700484	0.528464	0.448129
0.318839	0.698102	0.531007	0.101745	1.03418	0.271133
0.172501	1.11577	0.655022	0.175784	3.11128	0.344291
0.127602	0.65028	0.26928	0.159227	0.572862	0.30349
0.0442709	1.49066	0.67482	0.172943	1.56467	0.504324
0.180481	0.637637	0.192559	0.177867	0.720884	0.345868
0.279165	0.396296	1.26286	0.113906	0.655979	0.421525
0.3076	0.727466	0.295237	0.0547584	0.598174	0.242373
0.241746	1.30402	0.785814	0.160572	0.579082	0.458896
0.344836	0.439941	0.402221	0.0434073	0.63357	1.03615
0.325603	0.749566	0.648975	0.0916495	1.32052	0.602121
0.0836483	0.464541	3.66267	0.0339616	0.477971	0.379351
0.238521	0.836315	1.67792	0.0167123	1.32357	0.365784
0.112003	1.5497	0.737365	0.179874	1.41693	0.651778
0.108908	0.668723	10.9442	0.0344711	0.648328	0.479888
0.276332	2.24018	3.38872	0.0534736	0.515811	0.256414
0.0588123	0.486279	0.448404	0.0485138	0.514398	0.135166
0.14796	1.97336	0.554057	0.0944493	1.38137	0.427093
0.163569	1.89881	0.365138	0.0494604	0.887492	1.21347
0.390917	0.671929	0.579657	0.0821065	0.741683	0.540786
0.0809973	0.91108	0.661283	0.108324	0.940567	0.427062
0.140661	0.877219	0.536094	0.0665742	1.25922	0.42214
0.185812	1.3356	0.299642	0.076386	0.582275	0.748506
0.665095	9.08402	3.11678	0.0649198	0.847405	0.310085
0.756101	3.09852	9.56512	0.241801	2.17292	0.300131
0.327667	0.523058	0.65642	0.0784831	0.451463	0.375876
0.356916	1.78071	0.940778	0.280151	2.1946	6.00645
0.320976	1.50493	2.45772	0.0481154	0.527114	0.574653
0.163277	1.17943	0.462389	0.154662	0.595453	0.423331
0.192962	2.51188	0.589477	0.120736	1.31249	0.601003
0.211252	1.33363	0.986771	0.163065	0.68589	0.426431
0.135204	0.498172	0.824748	0.170903	1.66416	0.0624119
0.13265	0.644513	0.631695	0.0542338	0.755832	0.419501
0.179069	0.654925	2.03082	0.0352272	0.502046	0.388224
0.180102	2.04136	0.373356	0.145397	1.81527	5.31184
0.119834	1.9289	1.03401	0.152571	1.25679	0.29095
0.182359	2.79758	0.72869	0.130861	0.461997	0.536584
0.260805	0.737008	0.282799	0.0397306	0.298977	0.44467
0.238557	0.954904	0.362917	0.145441	1.42933	0.284982
0.2804	1.5321	1.26951	0.0790147	0.71385	0.488123
0.439343	0.232905	0.521064	0.0566801	1.32625	0.474313
0.210023	0.615327	1.78469	0.10899	1.19481	0.395337
0.134415	1.46449	1.06168	0.0467095	0.486619	2.37538
0.207597	0.376834	6.31163	0.0613075	0.686541	0.532219
0.115624	0.438615	0.501604	0.0918164	0.491867	0.376929
0.137281	0.621849	0.657521	0.0326992	0.559951	0.84658
0.599761	5.7097	1.87806	0.0520733	0.527307	0.420338
0.236997	1.06598	0.783271	0.0245341	0.703301	0.302563
0.155533	0.740845	0.761694	0.0379231	1.45985	0.624546
0.297145	0.511471	0.410815	0.0392861	0.583358	4.40623
0.141661	0.572422	0.481425	0.108851	1.751	0.50481
0.324327	0.371991	1.82012	0.0755638	0.627859	2.12122
0.237366	0.972101	0.447004	0.129056	2.42854	0.218526
0.0949799	0.553885	2.48577	0.0533988	0.709178	0.242282
0.194331	1.03832	0.439273	0.0328246	0.518895	0.405647
0.149703	1.64058	5.80631	0.0508481	0.961974	0.406881
0.397615	2.00646	1.25559	0.0734493	0.60418	0.635762
0.192695	1.10683	0.581219	0.0629676	0.746688	0.102437
2.7386	18.1284	12.5831	0.122304	0.859771	0.335535
0.116823	1.29946	0.408463	0.0546044	0.94228	1.43779
0.123617	1.11228	0.456742	0.0962329	0.619179	0.695306
0.211382	3.40595	1.55004	0.108762	1.70497	2.96807
0.393854	3.69105	11.587	0.0965254	0.71863	1.85201
0.113738	1.18247	0.927833	0.273114	3.83288	1.89085
0.250338	0.637603	0.373459	0.0148023	0.380734	1.90534
0.332317	0.973169	0.236758	0	0.466135	1.34748
0.249399	0.660884	1.21876	0.121949	0.455924	1.46115
0.144834	0.869804	0.720282	0.0910893	0.510027	1.1635
0.109704	0.540634	2.4105	0.141411	0.757172	1.50097
0.190021	0.674557	0.46299	0.0844608	0.803773	2.29009
0.13544	2.22493	0.60831	0.146017	0.465134	0.671972
0.137875	0.595385	0.312921	0.0592628	0.389785	0.499605
0.258737	7.39134	0.522306	0.0153022	0.478243	0.708682
0.0705037	0.972627	16.4664	0.0105848	0.665248	3.73991
0.653644	5.06907	2.57651	0.155596	0.532735	1.54855
0.115734	0.484309	27.1022	0.0695747	1.1954	0.492042
0.0999174	0.72231	4.7425	0.0644552	0.479952	0.668823
0.182712	0.60079	1.06354	0.147575	0.695097	3.25852
0.169104	1.44633	0.440686	0.0467564	0.508555	2.94415
0.316127	1.17297	0.389775	0.191477	0.623448	0.71775
0.306064	5.84976	0.934072	0.0165506	0.498623	0.695248
0.143018	0.748704	4.52481	0.132757	0.651115	0.199373
0.314431	1.56705	0.371619	0.0689181	0.777018	0.56861
0.112665	1.31368	0.413058	0.113431	1.05593	0.520761
0.152188	0.406747	0.497913	0.0550343	0.599525	0.29757
0.0246084	0.878455	0.335693	0.0670313	0.947976	0.610103
0.124372	2.61828	5.42342	0.04547	0.457685	0.914058
0.418298	0.802148	0.318263	0.112527	0.560631	0.808939
0.283042	2.29091	0.961088	0.0863805	0.941047	0.254177
0.206641	0.311188	0.263943	0.146416	0.515936	0.517322
0.115291	1.10004	0.237807	0.125593	0.393381	1.74079
0.319363	0.211206	0.766563	0.0525853	0.768024	0.775149
0.209509	0.405246	0.483458	0.047007	0.644088	0.796887
0.249196	1.27297	0.492776	0.160831	1.68375	0.240923
0.263616	0.345589	0.224731	0.0462192	0.460613	0.62711
0.281097	1.22827	3.05102	0.0780587	0.613006	0.319355
0.0698242	0.570275	0.390976	0.0132029	0.646617	0.270034
0.183553	1.33404	0.813474	0.0463833	0.250772	1.56557
0.588076	6.51957	0.440772	0.0863805	0.517293	0.754544
0.117463	0.805785	0.359371	0.0840968	1.89607	0.771037
0.511548	1.0466	0.454845	0.164435	1.39601	0.248695
0.181755	4.61954	0.503289	0.117183	0.61016	3.25366
0.842942	4.04665	1.05525	0.0808472	0.361809	0.30619
0.771285	4.66381	1.16073	0.0318737	0.654838	0.748201
1.09123	4.71809	0.36288	0.071641	0.685419	1.3392
0.148503	0.45528	0.56483	0.032274	1.40027	0.345551
0.227421	4.01204	0.592918	0.0609162	1.05305	2.13182
0.798787	2.12584	6.70759	0.0579091	0.468788	0.553217
0.187487	1.41993	0.811289	0.127881	0.491451	0.687229
0.997488	4.54221	1.1547	0.0611424	0.951642	0.708315
0.277184	7.73235	0.482339	0.0573387	0.405192	0.583915
0.215718	0.556631	0.277762	0.0142701	0.527672	0.709357
0.195707	2.32605	1.37182	0.0182816	0.437552	0.486815
0.225144	0.765467	0.341934	0.0579795	0.959059	0.235529
0.413497	5.13756	0.352373	0.00331611	0.496309	0.683814
0.20514	0.523916	0.423322	0.0516018	0.406028	1.15251
0.728031	3.77694	0.334376	0.0358954	0.542106	1.09892
0.32309	0.7959	0.245018	0.0712089	0.419163	1.97629
0.123855	1.8776	2.23202	0.0350333	0.679378	1.22065
0.0504775	0.600982	1.07062	0.0621036	0.460649	1.51701
0.133056	0.534083	0.491993	0.0981035	1.46221	0.769209
0.26801	0.630113	0.478729	0.0814495	0.453154	1.28725
0.141809	2.60755	0.774415	0.0365356	0.351523	1.47324
0.231494	0.547785	0.401581	0.023553	1.22935	1.40696
0.145613	0.974462	0.402207	0.0210159	1.47208	1.10959
0.0701555	0.493345	0.596096	0.160601	0.837197	1.38333
0.0653852	0.60739	0.407603	0.204234	0.686566	0.815478
0.103438	0.61876	0.773121	0.0327545	0.368512	0.402412
0.0840231	0.701834	0.977678	0.051125	0.496118	1.2147
0.293637	0.564062	0.876101	0.149874	5.33434	1.95251
0.109101	0.767859	0.417929	0.0600728	0.623119	0.881555
0.111622	0.959965	0.850034	0.0650047	0.642154	0.576618
0.150406	2.96456	0.407262	0.0642684	0.477176	0.695932
0.1648	0.713725	0.34985	0.0827185	0.59719	0.20533
0.096773	1.18734	1.09352	0.0866294	0.468178	0.557106
0.30176	1.72927	0.396988	0.0323135	0.540715	0.976161
0.201353	6.47107	1.6004	0.111008	0.461372	1.25943
0.366305	1.97414	1.94523	0.0367475	0.704292	0.727005
0.450899	1.39974	0.229396	0.111794	0.672522	1.51046
0.1461	0.845186	0.282555	0.0307192	0.443699	0.914539
0.445967	1.32114	0.657744	0.0523135	0.477795	0.64277
0.216033	0.346624	0.797449	0.129473	0.383846	0.575849
0.0799819	0.249382	1.88261	0.0780746	0.505033	0.619429
0.155592	1.18266	0.474307	0.0701058	0.80529	0.741754
0.25449	0.738976	0.26669	0.200675	0.768836	2.21926
0.289817	0.55451	0.668813	0.0813363	0.756515	0.622865
0.301077	1.59704	0.388517	0.0338847	1.13162	0.941039
0.747386	9.22947	0.45899	0.116623	0.930494	0.677846
0.241826	0.648396	6.80025	0.0863805	0.552672	0.523201
0.201217	1.17892	0.468649	0.165704	0.592447	0.514094
0.480017	3.82423	0.531151	0.0277391	0.481431	0.831549
0.246359	1.0143	0.947542	0.141541	0.383876	0.520523
0.252103	1.25511	0.397942	0.12622	0.527001	1.52624
0.156179	3.53762	6.08427	0.00664465	0.391372	1.24519
0.311876	0.397369	0.325365	0.115105	0.622346	0.190042
0.0828527	0.47544	0.950297	0.07731	0.494374	1.01487
0.142576	1.00569	0.8939	0.0712517	0.447358	5.37187
0.0719252	0.662305	1.39991	0.0359919	0.617321	2.23015
0.177482	0.519035	0.609996	0.0358638	0.565204	3.85399
0.0607092	0.472797	1.70743	0.069939	0.656513	3.46948
0.00454634	0.367713	0.965643	0.0603335	0.422237	1.39074
0.111906	0.253726	0.756746	0.148207	1.11552	1.97726
0.124155	0.798448	0.740187	0.0103361	0.44984	0.983376
0.279826	1.33454	1.71066	0.0131022	0.571895	8.51368
0.159155	0.305478	2.95854	0.0587052	0.455009	193.56
0.109133	0.51994	1.99468	0.0769895	0.772572	0.835175
0.184468	0.439169	2.13986	0.0464157	0.53524	0.85511
0.162357	0.564321	0.381054	0.0345228	0.675941	1.91243
0.458017	1.88115	0.533712	0.0476384	0.38136	0.409748
0.176265	0.938141	1.04089	0.0694516	0.368685	1.37681
0.0702877	0.919928	0.57065	0.146263	0.402644	0.907892
0.0799499	0.685975	1.596	0.0794065	0.552107	0.383645
0.380074	0.979851	0.44504	0.0567775	0.927901	3.29502
0.215458	2.2825	0.84757	0.0478354	0.425911	3.12192
0.15466	0.791843	6.80114	0.223988	0.788237	1.23146
0.196609	0.646422	0.754309	0.0464558	1.40095	0.751278
0.184733	0.995309	0.557647	0.0417664	1.31543	0.787167
0.42153	1.42883	0.446136	0.0822796	0.380676	4.99417
0.296058	1.48955	0.422748	0.0199083	0.395309	1.17041
0.315688	1.65063	0.242344	0.147942	0.759344	3.15068
0.0858831	1.75872	1.09399	0.077229	0.577798	2.63897
0.138951	5.44758	0.464325	0.0287935	0.460089	0.995553
0.135515	0.744297	1.84666	0.0727208	0.488483	1.59704
0.074612	0.484713	3.19765	0.0328149	0.650964	1.44661
0.241995	1.02143	0.926902	0.113974	0.509173	0.964749
0.271456	2.15589	0.341858	0.0653634	0.397676	1.60032
0.298611	1.55216	3.51692	0.133235	0.854878	0.230732
0.358629	0.107439	0.921497	0.0612254	0.779734	4.51534
0.386615	1.13664	28.4093	0.0494658	0.368444	4.42604
0.0381994	0.756702	0.719851	0.0786811	0.362359	9.98749
0.194967	1.47133	0.976875	0.0749897	0.514216	0.677129
0.0761458	0.856601	2.25048	0.0182464	0.313591	7.69207
0.515827	0.282927	3.45523	0.0875598	0.54148	1.18947
0.331239	2.82422	0.325167	0.0254584	0.463838	1.57494
0.205962	1.5652	0.633786	0.189757	1.05344	1.77202
0.229563	0.206932	1.29923	0.322647	5.32101	2.58765
0.232244	2.03707	1.22594	0.023081	0.610509	0.579867
0.098371	0.646954	1.70581	0.0345944	0.438023	1.37106
0.112018	0.827177	1.01402	0.057587	0.429202	0.821085
0.134797	0.746806	0.498316	0.237468	1.13883	0.643527
0.0912591	1.6902	1.03974	0.109458	0.628995	1.30623
0.354713	8.06455	0.612966	0.0420828	0.588087	2.27811
0.0860346	0.552711	0.3296	0	0.319588	0.881206
0.271669	1.90729	0.502396	0.0399538	0.386505	0.967806
0.223424	1.11152	1.07202	0	0.467943	0.940533
0.0780079	3.47738	0.363336	0.172163	1.12832	3.63695
0.0688987	0.512022	1.492	0	0.708461	14.4854
0.216763	1.55109	0.245315	0.161273	0.529831	2.68468
2.22284	16.9202	0.343013	0.00246041	0.74421	1.45561
0.135356	0.849934	0.394663	0.093447	0.399044	1.7883
0.364568	0.253395	0.203984	0.0354897	0.579665	1.65196
0.105919	0.736112	10.9083	0.0382308	0.389466	2.20059
0.140786	0.448148	0.540573	0	0.51443	2.01972
0.0578243	0.759948	2.4503	0.0321782	0.738431	0.729819
1.0459	0.847828	4.04144	7.20017	5.64133	1.33546
0.669561	0.770086	1.02259	0.0446084	0.535685	1.04237
0.174952	3.27423	0.766257	0.0238111	0.676569	1.21305
0.0839161	1.25157	0.273924	0.184627	1.66235	0.907833
0.145514	1.30015	1.23461	0.075222	0.461338	9.28709
0.12147	0.639988	1.5048	0.181659	0.514828	3.91426
0.192001	0.974758	0.341793	0.191684	0.717967	3.00576
0.229564	0.41274	7.51218	0.149705	1.28147	6.22988
0.10818	1.52354	0.671264	0.253602	1.9062	3.09153
0.102581	0.484811	0.615034	0.136015	0.627782	1.34957
0.136869	0.541742	0.647216	0.0173675	0.661869	2.43608
0.392711	0.448262	1.22718	0.0553515	0.719631	4.56926
0.148211	0.648756	2.28953	0.11383	0.770451	8.95652
0.292316	6.39507	0.882538	0.0297591	0.363546	6.842
0.143908	0.718128	3.54335	0.385267	1.98072	0.76615
0.208283	7.24379	1.09952	0.0392259	0.40247	0.328076
0.334784	3.84069	0.833966	0.0899529	0.560534	0.913154
0.118971	0.343928	0.473499	0.268389	0.593263	0.713544
0.0947132	0.568624	1.76141	0.417275	6.63669	0.471017
0.165341	0.450748	0.846412	0.052931	0.557411	0.747123
0.23387	1.82502	1.0339	0.11419	5.51552	1.01726
0.098431	0.773251	0.283282	0.071024	0.645657	1.26815
0.129179	0.180234	0.267722	0.0568991	0.362521	0.885636
0.103171	0.522122	0.739987	0.069202	0.384138	9.31355
0.390181	2.54028	0.39626	0.031864	0.717017	2.29865
0.431715	0.832335	0.372638	0.0083473	0.510749	3.08523
0.238618	0.696508	0.787603	0.105985	0.744444	5.16292
0.471018	1.59367	0.48217	0.0811913	0.787753	1.03177
0.453705	1.48782	9.18741	0.0290577	0.479142	3.22296
0.219998	1.6492	0.920669	0.0244038	0.512976	4.001
0.233933	0.0680094	1.1484	0.00568415	0.351385	1.31958
0.397685	0.899643	3.58938	0.530235	1.18845	4.35366
0.0435817	0.731631	0.669396	0.37266	1.53014	1.32452
0.169102	1.95801	0.835618	0.737245	3.82196	4.5764
0.428147	0.557422	2.97622	0.701333	1.84086	8.13102
1.32244	8.35921	3.08069	0.530498	1.29518	2.23851
0.182724	0.714834	3.12659	0.722313	1.3287	1.17369
0.20418	0.734176	0.479314	0.471591	1.49642	5.17377
0.456543	1.87715	2.02735	0.533647	2.50439	0.813806
1.6806	1.32777	3.11958	0.771255	3.13046	0.765612
1.41718	2.94608	3.14698	0.38918	1.12292	5.23807
2.80498	1.31227	0.446502	0.415994	1.07413	0.88316
0.394176	4.41845	0.488289	0.549439	1.70105	0.515452
0.419644	1.21723	5.39133	0.545884	1.55746	0.470347
1.72863	1.99214	0.563863	0.477395	2.63559	0.383389
1.95452	10.3301	0.462407	0.227428	1.87044	0.606508
2.2171	1.11328	1.08372	0.186874	1.0459	0.233628
1.18918	2.47628	5.44161	0.0907047	0.639441	0.460897
2.1675	1.89674	0.355291	0.146066	1.24668	0.533526
0.522387	10.7456	0.631695	0.154492	0.881156	0.651147
0.292164	0.748023	0.299302	0.14732	4.0898	0.67279
0.250291	0.9094	6.26919	0.144717	2.18084	3.12763
0.600255	6.70679	0.273253	0.100055	0.816489	1.52287
1.21577	0.850853	0.626201	0.180635	1.37935	9.43814
0.895913	2.34533	5.37433	0.155457	1.28153	3.84697
0.297533	1.40675	1.25709	0.227506	0.964812	0.870715
0.429938	1.71332	0.691961	0.274645	3.22419	2.88314
0.392192	1.13494	0.908135	0.329645	3.11331	1.17504
0.33906	1.14978	0.617856	0.11181	0.786559	7.32222
0.459203	1.62118	0.237603	0	1.05286	1.87679
0.194521	0.595257	1.33969	0.0847055	0.571863	0.58383
0.382313	0.913287	0.577451	0.226252	0.918479	0.677895
0.176677	1.81284	0.135841	0.0411336	0.521308	1.20273
0.131263	3.39879	2.60201	0.141409	0.472011	2.37398
0.476642	6.90276	0.709759	0.17999	1.18176	0.530181
0.23537	0.353425	0.749905	0.108302	1.03138	3.06105
0.456223	0.173745	0.723968	0.05676	0.62796	1.66112
0.0939612	0.704789	0.521534	0.117178	0.487407	0.537684
0.202742	0.496965	0.588791	0.108529	0.836714	0.878949
0.509736	2.74241	1.08509	0.160592	0.61405	5.33836
0.0571121	0.755258	0.375539	0.0947062	0.864378	0.665212
0.297442	4.89443	0.419086	0.257857	2.73773	0.823115
0.213467	0.8683	0.451853	0.137337	1.45768	0.602596
0.141502	2.54015	4.04558	0.122769	0.865371	0.410823
0.324616	0.361204	0.915161	0.173046	0.353973	0.347395
0.103481	1.39312	2.26267	0.106972	1.48623	1.72271
0.0843536	1.31839	0.235291	0.161466	0.387986	0.636327
0.270797	0.433174	1.50289	0.160129	0.864368	0.597946
0.840272	3.86159	0.0991156	0.169619	1.21849	0.692886
6.40768	5.35753	2.36134	0.145006	1.02659	1.41764
0.0485961	0.972609	0.259233	0.0987205	0.592915	0.602956
0.355871	0.356297	6.13473	0.0161604	0.621078	1.09992
0.212838	0.812258	0.366086	0.126143	3.58072	0.802951
0.103227	1.55465	2.24482	0.122348	0.430309	0.593374
0.143552	0.576408	1.28139	0.0525736	1.40087	0.885019
0.0208577	0.735343	1.9918	0.0337491	0.661954	1.07812
0.922636	4.59182	0.988125	0.0828482	1.17824	4.29245
0.148158	0.895121	0.276869	0.294545	0.484402	0.535449
0.216325	1.79822	0.934919	0.149142	1.24522	1.00068
0.0624256	0.71986	0.339463	0.242748	3.19643	0.713295
0.203892	0.672554	0.763177	0.0603603	0.661413	0.371572
0.0399107	1.633	0.420296	0.0495926	0.658633	0.411995
0.0554607	0.450757	1.2294	0.14387	2.42858	0.581968
0.0921391	0.438023	0.784848	0.0781903	0.993922	2.73334
0.0490861	0.791836	3.70764	0.176985	0.978758	0.550804
0.0325088	0.62617	0.991687	0.102795	0.665698	0.742431
0.0312064	0.339604	0.783495	0.0178693	0.43964	0.572071
0.0419274	0.477275	0.705272	0.0801832	0.620766	0.378008
0.0755239	0.482998	1.97841	0.199538	0.409368	0.922294
0.248966	2.92162	0.449703	0.558026	1.14288	0.4542
0.645039	2.73934	1.06667	0.357073	2.67175	1.36833
0.0746012	0.458792	1.33454	0.547163	1.1003	5.76481
0.0606799	0.447695	0.464418	0.291598	2.20221	0.714603
0.137092	0.609329	0.252348	0.304501	3.37379	0.683596
0.0411432	0.966253	0.491217	1.45378	0.782332	1.8233
0.106939	0.635751	0.6776	0.693575	1.11539	0.986474
0.142528	4.26677	2.16709	0.3362	1.7493	0.463847
1.10155	5.60393	1.4436	0.37403	1.18738	0.552991
0.287265	1.13617	0.936586	0.338154	0.907871	0.968805
0.0820511	0.750058	0.518075	0.170837	0.998644	0.293124
0.214747	0.597496	0.777636	0.178572	0.638538	0.568525
0.0636228	0.51153	0.443918	0.247122	1.19892	0.86039
0.150121	1.05236	2.02163	0.223905	4.42287	4.76098
0.132006	0.863823	0.801875	0.214492	0.686169	0.297423
0.133154	0.726033	0.41725	0.387192	4.09064	0.359948
0.0608015	0.477667	0.722854	0.287044	0.607251	0.536806
0.256881	0.511654	0.434267	0.160068	0.85519	0.676253
0.179259	0.0286651	0.458674	0.147355	0.842977	0.569413
0.65697	4.8877	1.68618	0.320215	0.437431	0.326376
0.123034	0.570556	1.2645	0.252695	0.778087	0.669652
0.173198	0.635091	0.641519	0.216105	1.15365	0.871345
0.0338241	1.12422	0.276339	0.235795	0.886395	0.942134
0.208753	0.416282	0.246205	0.190535	3.94244	0.327521
0.255478	0.619823	0.550669	0.348108	0.406246	0.557976
0.230608	0.808904	0.943714	0.120733	0.795427	1.10066
0.254853	0.940857	1.33421	0.12671	1.45378	0.377047
0.80162	8.01955	0.997115	0.203575	2.09389	0.692766
0.114041	0.526886	0.49424	0.144973	1.11013	0.4928
0.15084	3.09761	0.479766	0.253622	0.800088	0.430438
0.057587	0.769123	0.828891	0.144706	0.525768	1.99506
0.495167	1.92972	0.296129	0.173058	0.953318	0.677414
0.0830024	0.878712	0.404265	0.197305	0.674343	1.24739
0.14213	3.66254	0.412864	0.33184	0.683148	0.752255
0.0983602	1.17695	0.350125	0.126193	1.66001	1.64213
0.254318	0.485165	0.804394	0.217029	0.599434	0.811921
0.169326	1.44875	3.4747	0.376513	6.05699	0.51549
0.143282	1.27311	0.586863	0.117947	1.9243	1.97621
0.170272	1.26152	0.827264	0.219212	1.08106	0.685247
0.187124	0.989938	0.521102	0.121196	2.29656	0.929906
0.109103	0.848423	0.214739	0.119299	0.427761	0.788296
0.0992561	1.21747	0.514586	0.156868	0.460863	0.499811
0.112211	2.51504	1.5785	0.0401104	0.792078	0.668389
0.141556	0.875118	1.48529	0.017557	0.590056	0.561116
0.211505	0.974062	0.777247	0.0704873	1.11323	0.477318
0.491583	0.547924	1.13288	0.0303756	0.550637	0.511821
1.16965	4.67917	0.303542	0.0967811	1.64222	0.441316
0.27058	0.578128	0.380743	0.700539	2.23531	0.318801
0.0822317	1.01544	0.5741	0.702819	1.02596	0.264054
0.14357	1.31102	1.0379	0.500352	1.09946	0.410023
0.0974721	0.881311	0.362057	0.189005	0.72886	0.544825
0.294462	2.1785	2.11336	0.383111	1.47253	0.339644
0.16449	2.12342	0.265261	0.355997	7.98746	0.526143
0.140048	1.52819	0.270412	0.598441	1.39617	0.52579
0.10521	0.534366	0.441101	0.232994	2.03743	0.587047
0.236888	0.626304	1.07161	3.02568	2.64703	0.324441
0.0870444	1.18336	2.24851	3.38656	3.17567	0.336875
0.112133	5.41153	2.57283	1.34229	0.843631	0.514451
0.123263	0.612988	0.487009	1.01846	1.03585	0.709376
0.336631	1.83747	0.421811	3.62471	2.99349	0.726636
0.657488	3.90231	0.619286	0.857873	1.05337	0.747479
0.430611	3.57486	1.04196	3.2778	2.68424	0.456519
0.162672	2.17243	6.03545	7.64787	6.10885	1.02991
0.147382	7.71705	0.622977	177.891	146.838	0.526522
0.137019	1.03065	1.27632	0.406052	0.694749	0.594721
0.296125	0.955187	0.396252	0.924823	0.996285	0.480742
0.189952	0.954894	1.29137	0.238519	1.13998	0.75389
0.0894008	1.76193	1.1127	0.639762	1.28353	0.288623
0.274007	0.70726	0.576755	0.582951	0.84348	0.504318
0.0988065	0.941165	0.204775	0.337405	2.24786	1.08743
0.372324	0.525679	19.0572	0.41586	0.877188	0.460967
1.40108	3.10647	0.590987	0.174836	1.04592	0.459273
0.0602518	1.01506	0.425003	0.383477	0.596645	0.417968
0.0545787	0.599615	0.555978	0.597439	0.85785	1.56597
0.23296	0.892411	0.707157	0.640628	0.602314	0.481484
0.127727	4.82269	0.196202	4.20416	3.64794	0.813222
0.0651353	1.12597	2.7615	4.53707	4.16206	0.497579
0.100562	1.17806	0.526956	0.345738	0.851553	0.773138
0.13593	0.763483	1.49508	0.335858	5.59802	0.504745
0.184987	2.41103	0.375767	0.497413	0.754064	1.23067
0.0460053	0.719625	0.857991	0.354107	1.66873	0.194497
0.169736	1.10181	0.824549	0.238846	1.51102	1.78273
0.180313	0.925109	1.91485	0.314021	3.2104	0.980116
0.420111	5.71806	0.523721	0.0718831	1.36385	0.483485
0.224544	5.92586	0.995292	0.385454	0.606266	0.841094
0.174082	0.453117	0.997118	0.244816	1.13804	0.482852
0.0164258	0.852371	0.231226	1.41491	1.08421	2.00415
0.274758	0.227148	0.502068	2.08572	1.94923	1.69388
0.115556	0.424664	0.282815	0.184611	0.592139	0.498304
0.138039	0.496722	5.07944	0.533124	2.87693	1.53361
0.20609	0.544325	0.550494	0.579319	3.72371	3.45633
0.0597543	0.939958	0.308881	0.627267	11.2023	4.70153
0.235239	0.176797	0.256785	0.256942	1.58159	1.24758
0.290736	0.076534	0.348261	0.628921	8.39384	0.810923
0.145162	1.01681	0.912406	0.637234	2.10691	0.426001
0.1331	0.489836	6.04219	1.51463	1.47659	0.841367
0.351956	2.32074	3.63734	0.27964	1.26428	1.6114
0.208857	1.74631	0.234933	0.307579	1.56358	0.728498
0.144511	1.47811	0.677223	0.271386	1.29304	0.722794
0.174846	0.404874	0.41114	0.415801	2.20015	0.444853
0.164626	0.784432	2.69442	0.468736	3.04884	0.454174
0.0684524	1.27034	1.03149	0.257412	2.57958	0.667501
0.119481	0.739761	0.378489	0.75272	2.55827	0.344871
0.138209	1.76403	0.495889	0.870614	18.666	1.04944
0.140394	2.67296	2.74796	0.846213	3.05563	0.57487
0.0171366	0.505907	1.02579	1.66696	1.42848	0.820415
0.428016	2.8044	0.981899	1.59993	1.55455	0.930391
0.209869	1.90733	2.34759	2.8998	2.19449	0.418698
0.0414754	0.611743	1.66507	0.264223	1.87932	0.611213
0.192116	2.392	1.44192	0.0585104	0.884105	0.656085
0.237452	4.91498	0.451875	0.772517	8.00638	1.71469
0.311432	0.589232	0.358607	0.219477	0.689452	0.789528
0.190611	0.410442	0.28093	0.335007	1.00613	0.58051
0.0156308	0.481498	1.4752	0.555408	1.58577	0.71719
0.101131	2.44953	1.12232	0.616356	11.847	0.869782
0.265997	2.43739	10.0425	0.424441	6.25299	0.896704
0.180706	0.797024	2.04947	0.358966	5.4098	0.351278
0.0647456	0.529249	2.20885	0.265041	1.36503	0.372542
0.176136	0.379467	1.45793	1.18277	0.948817	1.30751
0.175651	0.392102	2.56254	0.542465	10.1327	0.121525
0.0698919	2.74249	3.04272	0.245767	4.06631	0.539277
0.469702	3.77878	2.21275	0.149213	2.56889	2.80766
0.163659	0.483317	0.670045	0.278429	4.64093	0.481493
0.173419	0.541892	1.12325	0.453366	6.99136	0.503837
0.109577	1.19811	1.75146	0.497657	11.6039	0.464484
0.157221	0.865115	9.08713	0.683823	11.6998	0.521974
0.319429	3.47932	2.25802	0.337515	1.25005	0.898776
0.118765	1.73661	2.23062	0.138919	0.582176	1.21756
1.54706	5.13969	2.65813	0.145224	0.690741	1.21978
0.0753351	0.274059	2.86846	0.0858988	1.52245	1.03947
0.168294	1.23448	2.20541	0.0934345	0.991255	0.588
0.157752	0.669251	5.85446	0.186394	1.5035	0.767831
0.148566	0.422147	0.912865	0.672895	12.7499	0.310376
0.437602	1.44704	0.618623	0.329539	4.34354	0.578965
0.688689	7.54891	0.701866	0.300857	5.72907	0.175674
0.0517342	1.6305	1.73309	0.268848	0.823458	0.64975
1.01483	3.17114	7.06699	0.473421	4.51297	0.642908
0.119038	0.503651	0.970885	0.610239	0.349757	0.495495
0.109786	1.09313	0.599017	0.13106	0.615156	1.4799
0.124861	0.618073	1.76002	3.14374	2.8734	0.287338
0.167801	0.355134	0.761857	3.69135	2.72231	0.777525
0.330157	2.81555	1.93391	0.578415	1.48651	0.681001
0.168692	0.471118	2.4569	0.625931	3.92799	0.283383
0.55952	3.51095	0.875517	0.550029	1.76488	1.7878
0.087642	0.495459	0.687246	4.89035	3.85617	0.335976
0.298625	0.761697	0.433343	4.20412	2.90418	0.642087
0.125398	0.490483	1.23037	0.712497	10.9405	2.23707
0.0450784	0.493996	1.29154	0.466133	3.28666	0.82689
0.0839752	0.91663	0.4218	0.401642	0.978422	0.704729
0.434227	0.672004	1.07239	0.565549	0.703863	0.451574
0.214175	4.23488	0.504894	0.56502	7.84009	0.575227
0.151589	0.589128	0.449706	0.228036	1.18811	0.744351
0.168948	0.829047	1.13053	0.575627	7.96231	0.997834
0.1928	0.417122	1.34972	1.06115	1.17159	0.194745
0.311279	0.483199	0.468157	0.109974	0.942944	0.658046
0.0833681	0.536612	0.680727	0.425757	0.478122	0.430921
0.104771	2.29634	1.20741	0.0743003	0.55739	0.476463
0.0719837	1.38169	3.63561	0.0819882	0.621732	0.770674
0.0857743	0.500843	7.28454	0.675667	1.03911	0.454174
0.123042	0.460783	0.186728	0.501309	3.69792	0.66328
0.0881217	0.970798	0.890708	0.165061	1.33586	3.30539
0.220855	0.6278	0.641755	0.421645	11.793	1.07839
0.210378	0.584178	0.529134	0.346743	0.876912	0.872131
0.100725	0.454295	2.72395	0.672389	2.40614	0.420107
0.0933877	1.2708	0.455268	0.399797	3.65832	0.558129
0.127744	2.13961	0.400299	0.620997	1.21794	0.398589
0.186175	0.722814	4.32256	0.641547	7.01839	2.33744
0.217797	9.63438	0.955195	0.780981	2.14318	2.77795
0.194015	0.283916	1.77196	0.287469	1.42042	0.293999
0.174654	0.326386	0.362333	0.109285	0.721372	0.809687
0.150579	3.09791	0.890999	0.137164	0.871868	0.233746
0.178371	3.51447	0.404514	0.127804	2.92407	0.886521
0.200474	1.30327	0.466814	0.134554	1.03594	0.947341
0.0986542	0.556275	3.12005	0.441763	4.20627	1.21577
0.195058	1.10865	5.22865	0.365425	1.88935	0.370692
0.0298018	0.387354	0.44582	0.487809	0.608431	0.460233
0.0882381	0.712799	0.724329	0.0424182	0.715337	0.22804
0.135094	0.624916	1.83551	0.101109	0.887448	0.476436
0.093877	0.817122	0.428179	0.457522	8.01279	0.857884
0.061541	0.67325	8.38736	0.182894	1.24957	0.395916
0.129834	0.425059	0.72873	0.04428	2.51118	0.789988
0.228658	1.23771	2.11961	0.230259	0.801012	0.418948
0.115761	0.561646	0.798688	0.0647328	0.743159	0.651894
0.0653901	0.597893	0.934686	0.240903	1.64107	0.844246
0.14494	0.559823	0.570475	0.150899	0.602319	0.66597
0.287539	3.12337	0.505611	0.267456	0.87468	0.819311
0.234959	2.87462	0.356079	0.149902	0.780055	0.63938
0.227659	0.658407	0.767611	0.0658258	0.876499	0.489649
0.758159	3.149	0.372532	0.179451	2.5114	0.974675
5.67867	24.0131	0.455329	0.208071	1.06006	0.756922
0.296006	3.16193	0.502324	0.139928	0.720882	0.560662
0.219567	1.30422	0.373245	0.244008	0.765884	0.712287
0.207265	2.84656	0.506932	0.241159	2.23564	1.63844
0.294126	0.92939	3.2026	0.306485	2.25296	0.419413
0.626839	7.56578	3.29526	0.413815	3.0153	0.778553
0.167769	0.572879	0.742419	0.64358	5.29357	0.636723
0.256038	0.227775	0.578106	0.0770421	0.534073	0.99162
0.310606	3.24948	0.599386	0.192634	1.09873	1.01864
0.0870331	0.662758	0.704034	0.262156	0.813421	0.507917
0.718872	5.11492	0.771493	0.217437	0.75673	0.373757
0.191956	0.54887	0.292084	0.105335	1.6008	0.36629
0.0724549	0.448056	2.42319	0.0772819	0.769748	0.223749
0.271547	3.69589	9.70817	0.386769	0.882131	0.330958
0.0876539	0.916622	0.415853	0.264389	4.3955	0.925908
0.0928843	0.861487	0.628436	0.0389444	0.48256	0.756969
0.341118	0.405733	1.62252	0.0595391	1.07133	0.854852
0.12046	0.749235	0.641811	0.075421	0.378118	1.71217
0.107482	0.414402	0.365659	0.0412737	0.477697	0.315302
0.11528	2.94876	0.390395	0.109376	0.254635	0.509156
0.134809	0.885475	0.405644	0.0832225	0.519242	0.429198
0.0484836	1.60383	0.535072	0.129974	0.583086	0.691718
0.0854281	1.35213	1.1147	0.0577077	1.26759	4.81347
0.130457	0.824336	0.567626	0.085473	0.561794	0.722713
0.0780914	0.504844	0.238915	0.245598	1.33208	0.182824
0.0578666	1.7168	0.566236	0.152714	4.59491	0.785472
0.177569	1.39399	0.15889	0.0840792	0.41636	0.452772
0.164763	2.09193	0.172544	0.103003	0.448323	0.641149
0.210751	1.20802	0.480114	0.116493	2.08561	0.765392
0.123329	0.89701	0.487564	0.275874	5.12003	0.305531
0.174128	0.649283	0.279169	0.118463	1.37553	0.788582
0.105462	1.10836	4.93395	0.15995	0.693481	1.38238
0.197861	0.422998	0.475038	0.120033	0.570576	0.301588
0.183231	0.466421	0.439583	0.0714327	0.87793	0.799273
0.137791	0.585697	0.497235	0.176442	0.748412	0.655535
0.279163	0.47815	0.585911	0.0388006	0.934354	0.591965
0.126942	1.11603	0.192832	4.82086	3.34754	1.59497
0.0846699	1.24117	1.14267	0.211363	0.387139	0.634791
0.189118	0.517731	1.03291	0.0939846	0.682814	0.534674
0.148947	0.777338	1.11508	0.0394432	0.541356	0.791392
0.0930048	0.47116	9.83899	0.15161	0.466976	2.25097
0.203678	0.298913	1.12522	0.140428	3.12766	0.743435
0.36226	1.25814	0.701172	0.103359	0.523505	0.835207
0.25397	0.931076	0.979166	0.163053	0.484319	0.430066
0.154185	2.50651	1.83441	0.1252	0.823868	0.983776
0.0595592	0.549106	0.902361	0.0642436	0.620382	0.299503
0.286748	1.89414	0.455806	0.0596146	1.09185	0.490283
0.0470751	0.753838	0.40791	0.112541	1.10635	1.38359
0.0949945	0.741855	3.16284	0	0.5334	0.393229
0.0984977	0.885957	0.349488	0	0.43116	1.6559
0.0983936	0.442596	0.237877	0.0384968	0.432026	1.4976
0.172952	1.25083	0.445657	0.0888063	0.472504	8.95704
0.0753693	0.93088	1.06658	0.0666038	0.953397	2.23465
0.321919	0.900366	0.463078	0.0792906	1.05325	1.44285
0.215884	5.48274	0.546331	0.167571	1.0607	0.434975
0.270618	0.444315	0.379944	0.0937749	0.495175	0.512954
0.176382	0.906757	0.831666	0.0433305	1.08516	1.10583
0.132202	0.535085	1.01525	0.100155	0.442815	0.763056
0.212741	1.25429	0.632961	0.0256501	0.811925	0.482625
0.0438474	1.01235	0.465648	0.0863805	0.46911	0.664845
0.237777	3.81044	0.496287	0.169252	2.63688	0.261523
2.66745	9.50615	0.668591	0.0335924	0.727489	0.398377
2.33093	2.02714	0.81565	0.0817362	1.90974	0.586439
0.682646	1.60453	1.58547	0.052805	0.642962	0.454144
0.69557	5.35423	0.644373	0.0168383	0.704368	10.4735
0.263801	0.71173	1.37019	0.0777536	1.40731	0.405952
0.541465	0.91754	0.31008	0.0377794	0.592663	0.64597
2.54014	1.42966	0.746679	0.0603292	1.82855	6.3677
0.395831	1.29423	0.40136	0.116706	0.863341	0.617668
0.0698541	0.540475	5.28699	0.0124772	0.400446	0.602989
0.366879	1.33746	0.573724	0.0128836	0.532107	0.695062
0.288458	12.6665	0.416028	0.108443	5.25943	0.807256
0.324424	1.82742	0.241572	0.134537	0.456333	4.38099
0.457182	0.367245	0.334004	0.118443	0.376204	0.216329
0.3215	1.41421	0.705962	0.158335	1.80683	3.33276
1.50628	0.47169	0.544595	0.0983443	0.511375	3.48714
0.596613	2.09452	3.10386	0.0481774	1.17999	2.45331
0.460966	1.62144	1.10764	0.109669	0.762373	5.27415
0.259953	1.22569	0.686208	0.0111787	0.913433	2.11301
0.398905	0.346714	0.3269	0.128504	0.817656	1.00221
0.241234	1.12506	0.74203	0.0790619	1.05845	1.17225
0.10784	0.775016	0.682116	0.0128813	0.527748	0.238101
0.16884	0.372084	2.09497	0.0627808	0.563094	1.1293
1.49028	0.718843	3.04652	0.053414	0.859835	0.547398
0.420416	0.689721	1.67904	0.041534	0.719265	0.471899
0.969989	13.1537	0.843724	0.106149	0.98887	0.462087
0.298371	1.16284	2.52872	0.0101183	0.447814	0.462134
0.206308	0.199199	4.67459	0.0398095	0.410735	1.97175
0.275969	3.27841	4.96848	0.141921	0.506796	1.09266
0.46636	3.92757	0.411951	0.0845295	0.462583	0.715957
0.0656114	1.88192	1.67246	0.0343835	0.407069	0.214833
0.116122	2.69214	5.91189	0.106581	0.83733	0.706572
0.513102	5.28224	0.24835	0.108669	0.596754	0.487053
0.145022	0.375058	1.27617	0.0624459	0.673045	2.75765
0.0655068	0.709262	0.593913	0.0622066	0.714947	1.07347
0.135846	0.470079	0.542798	0.0283123	0.480291	0.309326
0.132102	0.659415	0.492634	0.0605863	0.854995	0.662691
0.150503	1.09393	0.332242	0.0256013	0.664009	0.524955
0.144899	0.646412	1.73102	0.133209	0.42162	0.675564
0.146252	0.563048	0.837556	0.120658	0.630117	0.653826
0.459469	2.07228	0.988087	0.185517	0.591512	0.650397
0.127267	0.922069	0.495289	0.128463	1.35598	0.423295
0.140611	0.783642	0.503051	0.0870674	1.23764	0.589246
0.082215	1.15952	1.1157	0.11344	1.05552	0.758782
0.168759	0.905871	3.12824	0.201238	0.553018	0.473956
0.0794374	0.714394	1.30211	0.111199	0.743475	1.72312
0.200904	2.06582	0.666061	0.0797991	0.624769	0.527241
0.0815677	0.620259	0.990195	0.0943907	0.792301	1.33284
0.108042	5.60844	1.30367	0.11917	0.535572	0.603844
0.444035	2.2126	0.636226	0.141302	1.44338	1.00412
0.0855856	2.14436	0.757521	0.106558	0.892744	0.788371
0.0592409	1.15887	0.310217	0.0682143	0.516738	0.586435
0.0746732	0.446224	1.24745	0.22171	1.15964	0.568707
0.102623	0.531843	0.302896	0.0100419	0.498034	0.5717
0.164085	0.640206	0.651022	0.111096	0.591575	0.642461
0.159228	1.76874	3.23609	0.0970272	1.34434	0.299373
0.0305509	0.91434	0.364827	0.284419	0.544109	0.377225
0.154147	4.77279	3.35745	0.15564	0.77864	0.400767
0.143034	0.649967	7.74442	0.233295	0.997688	0.927438
0.161256	1.32077	0.366806	0.261103	1.70263	0.476549
0.150384	1.41372	0.419453	0.136898	0.569653	2.50433
0.0406255	0.666321	0.471349	0.213721	0.918842	0.54913
0.0388861	0.508924	0.400444	0.151717	0.874374	6.07717
0.235251	1.81626	0.665137	0.12685	2.18908	0.882501
1.78014	4.33317	1.80625	0.159192	0.623181	0.484559
0.112115	0.365798	0.81307	0.0377324	0.503058	0.720434
0.469694	1.94219	0.679038	0.198734	4.08372	0.46955
0.103821	0.93532	0.285496	0.0722253	0.970794	0.996291
0.0547806	1.53169	0.445915	0.120129	0.64644	0.472437
0.127413	0.440049	0.276758	0.176291	2.17741	1.25023
0.0609945	0.803447	0.129906	0.166225	0.597073	1.23098
0	1.26726	0.632995	0.176316	0.407992	0.279699
0.206248	1.37859	0.994658	0.0592506	0.820581	2.5263
0.0566971	0.628871	3.62844	0.0540406	0.764044	0.462689
0.267043	0.97404	1.07836	0.127491	2.12964	0.3011
0.0287935	0.447727	1.76107	0.0769369	2.9743	0.522429
0.194096	2.4008	0.759969	0.0639313	0.562001	0.598463
2.77599	7.48946	0.316022	0.0818783	1.45008	0.694401
0.893532	7.65683	0.675378	0.220653	2.77636	0.711726
0.0345952	0.743897	1.39737	0.309319	5.73615	0.61996
0.109181	0.716993	2.59108	0.0695353	0.559456	0.433274
0.121031	0.376997	0.532797	0.0709074	0.779623	2.38567
0.119697	0.543853	1.24623	0.20002	1.74933	0.479527
0.152856	1.39833	1.16805	0.0348729	0.553611	0.490729
0.283389	5.13675	1.72294	0.057587	0.588163	0.665841
0.098362	1.45792	2.21654	0.1264	0.743672	0.366883
0.205732	4.56845	0.382897	0.10995	0.975248	0.534452
0.082379	0.206128	0.948148	0.201027	0.425589	0.777127
0.0487275	0.38467	0.312509	0.108985	0.82171	0.918031
0.117273	0.731778	1.10787	0.0791821	2.10132	0.196173
0.129571	0.553015	1.57447	0.0414788	0.461801	1.16794
0.044255	0.13369	0.581271	0.103288	0.524609	0.400565
0.0589262	0.872856	0.258319	0.131309	0.729329	2.72438
0.218744	0.416173	1.70256	0.0509627	0.575435	1.83519
0.0182629	0.801123	0.690221	0.149484	0.775685	0.322835
0.149631	0.746323	0.500334	0.0820213	0.958058	1.64105
0.0985559	0.644795	0.54943	0.142596	0.54709	0.543518
0.312485	1.73304	0.478353	0.122615	0.655027	0.851209
0.246257	0.126651	0.465314	0.0565696	1.44526	0.35853
0.202694	0.890582	0.217431	0.0217523	0.744746	0.345427
0.109939	0.673425	3.196	0.0523364	0.684436	0.594565
0.179729	0.876047	4.61064	0.150495	1.51643	0.635522
0.140968	0.484221	0.208044	0.0529161	0.846046	0.854829
0.184076	0.499036	0.365869	0.0994325	0.784022	0.463335
0.281636	1.06899	0.733452	0.180658	1.1492	2.41688
0.253084	0.84418	0.693037	0.122088	0.517769	0.272779
0.268554	1.3138	3.74236	0.0962402	0.798236	0.314456
0.147263	0.95447	1.99231	0.154066	3.51702	0.249464
0.215347	0.755414	8.51095	0.127363	0.971785	0.364103
0.258113	0.750278	0.428534	0.0771732	0.525029	1.27248
0.157352	0.41474	1.19449	0.192721	0.762166	0.533976
0.258899	0.625543	1.27078	0.166399	0.644564	0.328456
0.164435	1.95365	0.586749	0.180175	1.52406	0.48465
0.176502	0.483131	1.00099	0.26947	1.99194	0.800717
0.0669762	0.681098	0.71031	0.0447899	0.753144	0.378104
0.209219	0.798513	0.274516	0.231821	2.61829	0.738441
0.149948	1.42764	1.64733	0.154854	0.831312	0.293567
0.492132	2.99893	4.31495	0.0797641	0.457834	0.48502
0.108213	0.427176	0.843741	0.150227	0.717014	0.744051
0.111264	0.49844	2.55513	0.148496	0.690458	0.565373
0.0409872	0.616181	0.666645	0.150605	0.631123	0.48118
0.0328687	1.27206	0.728894	0.0862501	1.47936	0.779166
0.303089	0.685502	0.545465	0.116919	0.964568	0.718791
0.0735391	0.389667	3.59866	0.730554	1.50771	0.343672
0.195129	1.45852	0.484902	0.140628	1.18183	0.559793
0.0770991	0.502751	0.331988	0.245979	0.893447	2.34435
0.0252475	0.821276	0.509895	0.085615	0.744944	0.377646
0.244465	0.390632	5.27448	0.180556	1.02418	0.570528
0.0579642	0.680406	0.358456	0.168267	0.984289	1.75549
0.183549	0.478577	0.358529	0.267139	0.823452	0.936462
0.0246801	0.37638	0.517192	0.162878	1.0238	0.46606
0.0921023	0.398008	0.287169	0.112497	1.09129	4.45118
0.151489	0.442178	0.907873	0.0474183	1.21681	2.21012
0.449104	1.24252	1.90863	0.158133	1.24547	0.510731
2.75199	1.61897	0.452869	0.0936209	0.666566	0.67639
0.123608	0.829443	3.85397	0.0650501	0.909831	0.330528
0.130362	0.908763	0.34793	0.209384	0.690993	1.08727
0.0988441	0.747288	1.13348	0.11583	0.631158	0.307493
0.15485	1.30867	0.425371	0.0655795	3.80191	1.24747
0.205251	0.835266	1.10291	0.0195613	0.721025	0.378645
0.287646	0.462915	0.253782	0.151704	0.873554	1.27028
0.226096	1.34147	0.8204	0.217625	2.65664	0.351294
0.184068	0.81962	2.55412	0.0831198	0.834536	0.546305
0.369646	6.45273	0.288483	0.0754645	0.990333	0.581566
0.364186	2.24106	0.504943	0.181047	2.06518	0.356091
0.364915	2.00668	0.84889	0.142577	0.604862	0.502566
0.251799	0.876569	0.691085	0.123567	1.49654	0.261333
0.19491	1.01141	0.211598	0.0480737	0.760958	1.06692
0.154955	1.31908	1.09975	0.0984112	0.868777	1.48896
0.155924	2.9624	0.531862	0.153175	0.976441	0.200331
0.165914	1.27105	1.79871	0.0327016	1.72455	0.38316
0.229202	0.934187	4.69772	0.0760117	0.667629	0.321289
0.149202	0.550188	0.135476	0.17456	0.464947	0.201011
0.0655775	0.540361	0.506532	0.182842	0.569305	0.512185
0.0738681	0.585235	0.336483	0.0992971	1.6281	1.07516
0.114411	0.626374	1.91561	0.12662	0.745276	0.380682
0.373415	1.42598	0.90955	0.0683426	0.469133	0.808114
0.235056	0.888249	1.30364	0.0349108	0.453367	0.63686
0.0423792	0.529479	0.2612	0.0954903	0.69008	1.69386
0.175515	2.26254	0.553727	0.0983601	0.473767	0.787908
0.0417664	0.366768	0.400256	0.0647088	0.894871	0.609808
0.186205	0.0534895	0.352962	0.0755947	0.849446	0.39822
0.237925	0.572392	0.675526	0.110874	2.71769	0.379541
0.0920756	0.438464	0.341773	0.0637713	1.65983	0.474121
0.15251	0.494859	0.838076	0.158237	0.779772	0.28132
0.278458	0.51304	0.75718	0.202424	0.584344	1.01646
0.147762	0.641745	0.453066	0.0686844	1.68984	0.657172
0.081107	0.450457	1.20758	0.0700274	0.776521	1.58836
0.207915	1.8206	0.932461	0.287261	1.02433	0.474328
0.376094	0.822184	1.40395	0.0664025	3.64996	0.529498
0.0862521	0.701497	0.659145	0.149914	5.04457	0.608525
0.0846331	0.818738	0.224696	0.0483591	1.5553	0.650427
0.216279	0.733264	1.37028	0.108647	2.27373	0.603152
0.164866	0.806575	1.25151	0.103257	0.964936	0.214536
0.310678	0.603646	0.604695	0.0916399	0.583388	0.794613
0.178712	1.14605	0.299931	0.212509	0.758335	0.59966
0.102114	0.662606	0.80084	0.139582	0.642593	0.504898
0.378363	1.70544	0.367989	0.0958432	0.630356	2.44311
0.0493333	1.41505	0.630304	0.122777	0.583073	4.45927
0.263174	0.655748	0.316524	0.17195	0.852456	0.989448
0.434171	2.30287	0.349829	0.226127	3.14533	0.759472
0.0556012	0.583491	3.6248	0.119395	0.986073	1.22762
0.417526	3.08582	0.352227	0.101737	0.855463	1.60229
0.244936	1.44701	3.17675	0.248694	3.13975	1.83148
0.597971	4.70115	22.7985	0.0371257	0.436083	1.04665
1.29195	6.36716	2.31858	0.115838	0.717803	0.294804
0.438936	2.29927	1.22889	0.126248	1.08719	0.251001
0.216704	0.915024	0.581955	0.106606	0.843799	1.36459
0.0954372	0.758897	4.04849	0.0984821	0.764118	0.615507
0.136769	0.57049	0.577996	0.155216	1.09129	0.583359
0.232767	0.460751	8.52506	0.100399	0.396359	0.498906
0.171935	3.25191	1.04703	0.0816057	0.699262	0.30174
0.0130583	1.69207	0.748359	0.141901	0.808507	0.411412
0.095508	0.732724	0.964952	0.0522301	1.26198	1.05114
0.0960157	0.42548	0.372287	0.101422	0.628104	5.08393
0.0500905	0.488621	2.92245	0.10678	0.595589	1.08053
0.0893998	2.00788	5.70102	0.114243	1.65238	0.838107
0.140076	0.559507	0.648722	0.105576	0.547245	0.47804
0.227557	2.17931	0.400107	0.104802	0.746747	0.430018
0.0292276	0.562313	0.449694	0.0596648	0.425034	0.723203
0.173248	0.886089	5.3909	0.0606964	0.749651	0.372988
0.0244356	0.448835	0.937533	0.110154	1.11179	0.658868
0.147248	0.963811	0.34433	0.124584	1.10913	0.715558
0.15478	1.116	1.02035	0.0659682	0.525805	3.54142
0.322106	0.138361	0.355232	0.0846176	0.652807	1.56164
0.0248749	0.70729	1.74171	0.136722	0.476218	0.357919
0.0530078	2.95344	0.685623	0.212876	1.59189	0.829346
0.169406	2.01014	1.58689	0.0499374	0.603526	1.56554
0.192103	1.1612	0.326765	0.0883468	0.795472	0.394242
0.00867889	0.387077	0.408561	0.0796544	0.561559	0.834629
0.0184466	0.605282	1.07669	0.140336	1.18412	0.93648
0.228083	0.808755	0.583251	0.109057	0.407422	1.11253
0.0848504	0.896705	0.878346	0.0699712	0.362677	0.368417
0.279244	0.348342	0.339696	0.0470399	0.292956	0.290988
0.23426	0.182197	1.19963	0.0977534	0.45365	0.601588
0.447015	3.08804	0.352885	0.119361	1.45452	0.481803
0.194593	0.326731	0.297409	0.0735633	0.495536	0.758835
0.151215	1.43844	0.927088	0.117102	1.07164	0.544863
0.12975	0.766195	3.70384	0.196678	0.813314	0.794656
0.402398	5.57664	0.74689	0.179005	2.2323	0.284449
0.0761253	1.63865	1.37826	0.0501471	0.814751	2.80779
0.0292182	4.1117	0.598125	0.148672	0.816817	0.860794
0.172381	1.23963	1.42373	0.131524	0.490156	0.585898
0.148859	1.06393	0.760531	0.209116	0.734286	0.531004
0.0628552	0.417628	0.381016	0.0909499	1.21332	0.178354
0.0686845	0.588164	0.330237	0.197892	0.921152	0.542744
0.102064	4.27984	0.260346	0.151205	0.571096	0.709056
0.0673145	0.449453	0.389594	0.0784746	0.741243	0.583678
0.382284	6.10332	0.43505	0.0657294	1.12052	2.96162
0.210707	0.371089	0.717059	0.106509	2.78153	0.875517
0.108318	1.95318	0.652022	0.210652	2.10359	0.705629
0.119505	0.361124	0.185648	0.121921	0.974728	0.277271
0.199991	3.36553	0.763998	0.196218	1.85958	0.561446
0.0923269	0.847333	0.499447	0.0513048	0.743259	0.330251
0.0640176	1.20439	0.523776	0.0706867	1.02926	0.391199
0.23357	2.48472	0.86142	0.128101	0.902674	2.19353
0.185907	0.849494	0.514931	0.234697	0.815347	0.756074
0.0498506	1.15448	0.644854	0.115754	0.634317	0.511685
0.140623	0.636656	0.4927	0.0672492	0.626918	0.445613
0.0261567	0.504163	0.365924	0.0899584	0.549806	1.1255
0.62317	3.42404	0.369019	0.0575869	0.625776	0.768902
0.177792	1.77263	0.434187	0.139138	0.776303	1.35152
0.153565	0.441374	1.76176	0.205095	0.607795	0.499798
0.226044	2.9747	0.927699	1.06991	11.1866	0.574731
0.113982	1.07524	1.64783	0.1234	1.78399	0.318851
0.204086	0.501781	2.98908	0.166299	0.692452	0.66584
0.124521	0.918781	1.69081	0.144346	0.647806	1.00671
0.0981055	0.521582	0.0510208	0.252691	1.1894	0.639027
0.233941	0.713751	0.667828	0.114474	0.679074	1.02397
0.0973044	0.694057	0.730201	0.138437	0.762904	0.519095
0.123427	0.604148	0.806303	0.302	0.924809	0.320561
0.0896996	0.636702	0.428955	0.244059	0.517214	2.28429
0.190158	3.27835	0.373163	0.225078	0.532638	0.501814
0.169515	0.974597	1.09178	0.149569	1.6414	0.783201
0.054851	1.1252	0.904349	0.0533774	0.471502	0.429886
0.523399	5.06289	5.32649	0.174102	0.720349	0.478452
0.199652	0.678485	0.563761	0.217535	0.603774	0.469866
0.146847	1.12574	0.604902	0.22634	0.650199	0.420724
0.0762553	2.04999	0.685294	0.246582	1.09623	0.290304
0.287088	2.67303	0.567359	0.250064	1.49762	0.195481
0.0689655	1.5182	1.33666	0.255156	1.83878	1.04727
0.089939	1.02078	0.64234	0.103516	0.505246	0.512938
0.209091	0.408627	6.54535	0.142514	0.889338	1.74509
0.228552	0.30862	7.9675	0.164379	1.90786	1.00136
0.214058	1.29894	2.12905	0.118438	0.948202	0.474594
0.112137	0.551885	0.880218	0.099999	0.885568	0.292282
0.111365	0.568805	0.557178	0.163547	0.628319	0.778878
0.138672	1.33251	1.15062	0.183012	0.608432	0.420245
0.193174	1.38538	0.933872	0.209217	1.06978	0.192233
0.0994953	0.515797	2.62607	0.305825	1.0054	0.512257
0.0846966	2.17322	2.82774	0.0648868	2.22361	0.338928
0.326509	0.125428	1.36975	0.214	0.635268	0.460967
0.404422	6.91382	0.581085	0.138033	0.942306	0.427061
0.103395	0.609377	1.51492	0.0368433	0.674357	1.7268
0.170759	0.353152	0.903915	0.143034	1.21403	0.692684
0.0875321	1.06389	1.2397	0.328009	5.75132	2.11005
0.230153	0.0391286	6.66718	0.297601	2.38677	0.578818
0.202464	0.956259	0.999681	0.75728	12.7052	0.595637
0.423953	7.93182	2.4764	0.17307	0.767162	2.20014
0.136838	2.41803	0.824909	0.0966991	0.906789	0.567901
0.631406	3.36768	0.657035	0.189359	1.05465	0.385402
0.0903685	0.745189	1.94674	0.395988	1.87267	0.3306
0.148215	4.63003	1.2251	0.345975	1.69634	0.863198
0.253508	1.56871	1.09967	0.142906	0.824582	2.13814
0.128102	1.02294	0.724647	0.212394	0.550466	0.367167
0.0934099	0.860821	0.837733	0.286248	1.65995	0.520007
0.0938688	0.401337	0.761834	0.245678	0.733935	0.436459
0.67911	2.41537	1.88707	0.20281	0.550312	0.286547
0.193873	5.95976	0.223544	0.108415	1.59248	0.558584
0.109312	0.816717	0.591113	0.260263	0.574515	0.818865
0.167328	0.698108	0.572691	0.0799819	1.23488	0.447177
0.115116	1.61225	1.26834	0.133448	0.951948	0.489974
0.0708513	0.664631	1.75363	0.799108	13.4337	0.577176
0.387758	8.53757	12.5562	0.123126	0.844446	0.883023
0.067252	1.33069	1.18736	0.0605432	1.42368	1.85099
0.0625859	0.568603	1.02813	0.0822292	0.802152	0.506167
0.0948211	0.497549	3.37208	0.057144	1.08099	0.418033
0.0102538	0.51917	8.56126	0.799397	9.15727	0.555311
0.17666	0.929896	1.46208	0.0954098	0.512201	0.42673
0.192564	0.761306	0.286515	0.137523	0.918109	0.81777
0.163525	0.51693	3.69227	0.198341	1.26354	0.152213
0.238248	3.78239	8.97287	0.225242	3.63463	0.406953
0.127994	1.07324	0.916971	0.0853141	0.681603	0.64541
0.169196	0.824051	0.29251	0.144157	0.669505	1.74646
0.143967	0.576457	2.28229	0.232943	3.94378	0.381076
0.110837	1.17443	0.513558	0.123581	1.2427	0.315398
0.279566	3.01584	0.168334	0.378792	5.43308	3.31324
0.084433	0.452306	1.18645	0.399094	5.64452	1.45015
0.0727888	1.21236	0.770279	0.174298	3.45569	0.716393
0.183878	0.55303	0.761435	0.307703	5.33135	0.447322
0.175497	0.690257	3.62845	0.146349	2.72952	0.868586
0.113475	0.788237	0.973046	0.0490798	1.66082	2.07334
0.257674	1.21479	0.333473	0.0778812	1.83796	0.477122
0.182195	0.485477	1.32061	0.00539242	0.487964	0.751395
0.286557	1.1874	0.230334	0.241622	0.218415	0.43047
0.454277	0.418168	0.911709	0.0542253	0.49653	0.431503
0.211038	0.699208	0.389098	0.0403797	1.94671	1.77865
0.311147	1.14886	0.6641	0.0347958	1.0577	0.196032
0.439697	0.448512	3.11328	0.108424	0.38079	0.239481
0.158161	1.14124	0.379128	0.0414295	1.6988	0.299405
0.103248	0.930054	3.41056	0.0449993	0.523913	0.5435
0.0737603	1.41766	0.280006	0.020979	0.616801	0.582129
0.133773	0.439555	0.322631	0.0188671	0.459896	0.502302
0.0938563	0.967735	0.97824	0.101783	0.655476	2.10906
0.183745	3.79447	0.490987	0.0906237	1.37303	0.552417
0.146087	2.94285	0.460781	0.111796	0.490375	0.848514
0.238838	3.12172	0.366303	0.0553028	0.806435	0.753468
0.0986177	0.886043	0.256951	0.174143	0.658177	0.702782
0.150387	0.27312	0.272012	0.039323	0.514323	0.169377
0.0772375	0.574832	1.1591	0.014184	0.406546	0.459784
0.119779	2.31276	0.607638	0.00175909	0.487692	1.08951
0.114517	0.496085	2.48733	0.101109	0.718765	0.581299
0.0911976	0.171912	0.427204	0.113697	0.432026	0.924462
0.0502041	0.466419	0.413396	0.0379695	0.463068	0.389218
0.224617	1.32512	0.519454	0.110955	0.332022	0.421397
0.0771254	0.393599	2.68407	0.27382	1.32943	0.486756
0.16203	5.64507	5.80488	0.0836901	1.03187	0.442761
0.101844	1.02686	3.84562	0.0464311	0.703176	0.600661
0.0728271	0.709909	0.867092	0.0442105	0.64263	1.27122
0.113214	0.853716	2.21378	0.0455753	0.989043	0.945638
0.385855	2.10194	0.645539	0.0603257	0.658193	1.30263
1.28098	21.6349	0.308446	0.0409029	0.596811	0.160478
1.65428	35.7294	1.39445	0.076218	1.05261	0.386145
0.195568	0.524327	0.685663	0.0561721	0.509951	0.466975
0.20892	1.03477	1.11543	0.262967	2.90583	0.805468
0.075809	0.436838	0.398625	0.105846	0.795038	0.451736
0.102939	0.908852	1.11478	0.280126	0.703886	0.429864
0.220969	0.51914	0.303634	0.265837	1.76895	0.73624
0.129571	1.39176	2.48628	0.175618	1.95808	0.267174
0.156194	0.696903	8.69014	0.211152	0.64967	0.233126
0.312677	0.345595	8.38266	0.179933	0.631857	0.778258
0.308023	1.69407	0.590112	0.048585	0.948425	0.409239
0.152067	1.27136	0.906843	0.0876461	0.660606	0.327265
0.0870676	0.749943	0.990746	0.233889	0.910856	0.697629
0.140256	1.37092	0.743679	0.151626	0.89524	1.47264
0.175439	0.8597	2.67926	0.153158	0.94392	0.708313
0.063617	0.719349	1.20972	0.0988515	0.662214	0.543577
0.23151	4.14276	2.52534	0.143967	0.496459	0.727806
1.56494	11.6792	0.922217	0.145522	0.77176	0.441091
0.998241	10.9118	0.308033	0.134745	0.649435	0.976202
0.054877	0.965311	0.737084	0.190902	0.628594	0.910235
0.116085	0.615511	0.303421	0.18407	1.10886	0.350521
0.0376804	0.600833	0.566289	0.210973	0.633973	0.427063
0.0775496	0.905956	0.858993	0.0525714	0.723025	0.556895
0.101253	1.7558	0.622656	0.291562	7.12795	0.415454
0.173512	0.722353	0.797081	0.160077	0.566109	1.00394
0.203181	3.36922	0.757614	0.0512884	0.718486	0.699236
0.394375	1.80166	2.23341	0.094281	0.790362	0.885517
0.042829	1.53432	0.570737	0.0961624	2.21466	1.43804
0.218662	1.39344	0.897816	0.110483	0.711563	0.361644
0.453895	5.00888	0.721047	0.176347	0.578592	0.716167
0.309335	0.357871	0.755583	0.135297	0.746972	0.410305
0.270954	3.11122	1.24043	0.247319	0.669262	0.802169
0.207621	4.37681	0.252179	0.221194	0.614855	0.649391
0.167415	1.35566	1.82106	0.196401	0.965574	0.395898
0.106012	1.10416	1.35218	0.246971	0.47124	0.586443
0.363968	5.58447	0.534681	0.211087	0.603175	0.654824
0.293188	0.50899	0.566226	0.15191	0.588591	0.804039
0.159716	0.23217	4.96126	0.107703	0.690873	2.29352
0.0986769	0.487821	0.977507	0.0622336	0.787531	1.08067
0.142725	0.553723	0.426546	0.0168415	0.602782	0.909182
0.0546434	1.7504	0.400145	0.0596127	0.495774	0.722608
0.254221	0.602291	1.54915	0.0777319	0.42162	0.513558
0.156141	1.61534	0.953531	0	0.598002	0.526373
0.252182	4.83615	3.51942	0.0440868	0.482733	4.11754
0.270173	2.15014	0.43086	0.019359	0.553365	0.420023
0.13766	0.718439	0.654487	0.158891	0.50572	1.40969
0.101274	0.890668	0.541461	0.0472165	1.37513	3.675
0.223765	1.74083	0.311996	0.0702241	0.623764	0.419592
0.274857	1.18491	1.02171	0.0388086	0.380053	0.545182
0.011448	0.453508	0.397173	0.108129	1.06299	1.80596
0.16229	2.1075	0.319784	0.117919	0.598991	0.344654
0.0936563	0.589059	0.313374	0.683553	6.20624	0.361308
0.0529967	0.639556	0.419464	0.0636897	1.12275	0.558692
0.220802	0.437036	0.454239	0.0642214	0.534086	0.412119
0.134808	0.539843	0.15682	0.0942908	0.400632	0.447971
0.0658965	0.653039	2.06419	0.104366	0.512654	0.840761
0.170218	0.714634	0.279399	0.119685	1.60571	0.300219
0.0793429	1.15163	1.38665	0.116173	0.480663	0.919282
0.197901	0.448841	0.442267	0.168613	1.45244	0.458807
0.195936	0.98995	0.465651	0.156624	0.535116	0.269663
0.235509	0.51481	0.564129	0.150094	2.327	0.579511
0.20488	0.730996	1.16033	0.0672785	0.840039	1.81898
0.10808	0.847607	1.17399	0.149744	3.98701	0.545029
0.0377721	0.477227	1.92845	0.0372022	0.805126	1.86972
0.0560399	0.450596	0.617721	0.176925	0.536733	0.875486
0.0916218	0.608703	0.71764	0.0576497	0.770817	0.565941
0.153197	0.550032	0.355048	0.0854436	0.567249	0.475534
1.32396	7.62156	0.884377	0.0516256	0.797912	0.691305
0.18248	1.27936	0.425937	0.0330396	0.765072	0.623158
0.215492	2.24618	0.57637	0.0984811	1.11928	0.291656
0.283266	0.436602	1.38371	0.0215623	0.588792	0.313536
0.248344	0.490025	0.430344	0.0392082	0.855827	0.213918
0.214133	1.9412	0.374467	0.150988	0.503702	0.473293
0.549899	9.42542	0.759503	0.0722698	3.81089	0.830884
0.110723	0.813868	1.47603	0.075223	1.04455	0.636188
0.0400059	0.725848	5.48426	0.153894	0.532753	0.711907
0.188167	3.51828	1.24113	0.0397624	0.953626	0.508231
0.189901	1.53787	1.26188	0.030953	0.572081	0.675092
0.346033	0.560063	0.788135	0.178787	0.61825	0.915671
0.13703	0.936665	1.08564	0.0504644	0.672578	0.234262
0.038794	0.702326	1.13813	0.0701997	0.526665	0.911022
0.199054	0.898001	0.171867	0.046418	0.539587	0.299851
0.265586	0.753293	2.70705	0.0899392	0.718947	0.391604
0.183274	5.97918	1.35856	0.145016	0.45838	0.518179
0.340329	0.504942	1.80974	0.0817606	1.14958	0.476737
0.0865738	0.391662	0.2659	0.0719467	0.54871	0.419386
0.721471	4.70816	0.6088	0.0800191	0.626368	0.569822
0.153619	0.430636	0.640001	0.0350237	0.405543	0.792583
0.103211	0.484672	0.388251	0.0992528	0.587428	1.35793
0.0799123	0.403517	0.65995	0.119013	0.652527	0.181235
0.608041	9.89269	0.358864	0.167624	4.08778	0.512263
0.146458	0.756308	0.533185	0.177286	0.559742	1.01851
0.311789	3.48225	0.742212	5.01942	3.10086	0.779358
0.0905567	0.443456	1.27263	2.77286	1.39679	0.490706
0.111712	0.504726	0.983031	0.0863805	1.68192	0.579242
0.131627	0.642457	4.73293	0.0382248	0.664698	0.28208
0.497508	2.14071	0.440921	0.0911032	0.350551	2.06031
0.103461	0.422821	0.36952	0.0715526	0.455261	1.62051
0.200795	1.2554	0.346006	0.0402377	2.13168	1.70192
0.179519	1.74783	0.216146	0.0515252	0.594904	0.556383
0.0896423	1.49359	0.471903	0.0260019	0.529849	0.482603
0.453247	2.93384	0.621769	0.0694537	1.31284	0.292749
0.0727795	1.56166	0.68948	0.0395036	2.18924	0.300433
0.134187	0.216827	0.591278	0.118935	0.578341	0.598846
3.24976	11.6217	1.91445	0.121737	7.59743	0.449218
0.177199	2.11108	1.34999	0.137357	0.443559	0.576782
0.111732	2.24833	0.696266	0.0545857	0.568937	0.748091
0.101182	1.59059	0.536372	0.107286	0.733883	0.418477
0.0820688	1.20851	1.14466	0.106361	0.466444	0.334955
0.0476871	2.99666	0.469991	0.0296077	0.539551	0.339999
0.108549	0.644981	0.638185	0.0223205	0.857739	1.07348
0.0876653	0.891404	0.425389	0.0731397	0.364902	0.869188
0.213072	0.966271	0.93108	0.0702059	0.504466	1.24905
0.12561	1.0984	0.888299	0.186044	0.664056	0.885884
0.200725	0.396939	0.482696	0.129676	2.10262	0.696814
0.195115	0.309632	0.687419	0.0383913	0.413595	2.45849
0.15772	1.00227	3.41529	0.0506233	0.464031	2.25453
0.151581	1.42894	0.648567	0.0917487	0.622072	0.992884
0.157356	1.24559	0.190657	0.0283446	0.730558	0.769333
0.142185	0.645732	2.7973	0.368403	2.34625	0.942178
0.37513	2.23343	0.939183	0.04415	0.43847	1.01974
0.279041	3.60561	4.4364	0.0423434	0.817249	1.19344
0.216249	2.35503	0.378662	0.105991	0.940238	40.0832
0.150823	0.646496	8.36569	0.0407222	0.519675	34.3616
0.233976	2.34094	2.20833	0.0524701	0.547125	38.1316
0.139837	1.98197	0.75519	0.380074	3.94732	24.1136
0.0401785	0.986576	0.451467	0.0312834	0.477442	27.3189
0.145693	0.553855	0.603637	0.0775363	0.580856	31.2975
0.139657	1.09243	0.618518	0.0894589	0.460452	1.38234
0.0780325	0.510128	2.27786	0.044825	0.431409	1.07275
0.208465	0.612641	1.00819	0.27373	0.502684	17.3767
0.0763282	2.00064	2.02924	0.0749732	0.571484	5.06697
0.35504	4.47419	0.180347	0.0710021	0.598385	11.254
0.0448423	0.987806	0.572234	0.0699157	0.549135	1.1906
0.242831	0.511279	1.90598	0.0916784	0.471291	0.901399
1.51157	12.7441	0.623503	0.0148672	0.444206	1.36601
0.0205993	0.375017	0.529659	0.00896183	1.00162	0.857928
0.132518	1.60748	2.39834	0.123854	0.964828	0.770988
0.0802631	0.373999	0.724481	0.0468431	0.740368	0.467625
0.0391758	0.498687	0.419873	0.102297	3.76227	0.37151
0.058438	0.419236	0.833466	0.0687634	0.459324	0.348441
0.0476916	0.815687	1.4575	0.0570597	0.407422	0.455592
0.28882	2.04176	0.450979	0.107811	1.80314	1.57517
0.130974	0.335137	0.63001	0.0136786	0.486188	1.70678
0.209332	1.35244	0.44046	0.0964499	0.423051	1.82712
0.0775346	1.55613	1.08613	0.272865	1.96975	0.518075
0.0390403	0.500433	0.310837	0.112134	0.354395	0.491698
0.224472	0.971036	0.56855	0.0488776	4.67408	0.253493
0.0865914	0.453279	1.52715	0.310639	2.20013	0.828052
0.144539	0.554321	1.80385	0.0522072	0.584134	0.395155
0.0235077	0.795286	0.303611	0.168834	0.855098	0.257137
0.218466	0.687731	0.418046	0.160292	1.04189	0.553729
0.113759	0.474656	1.07255	0.187051	1.00981	0.889442
0.271794	1.97881	0.571135	0.0606976	0.614811	0.901776
0.418822	0.975425	0.376995	0.240562	2.04873	0.709163
0.188835	1.51359	0.744308	0.132111	0.664327	0.356695
0.166011	0.684171	0.816088	0.0674095	1.89347	2.07651
0.378493	3.15922	0.360089	0.0808075	1.59657	0.496907
0.260365	0.375378	0.150079	0.105447	0.767974	0.600814
0.330778	3.46882	0.267068	0.130958	0.39042	0.955379
0.448517	8.61774	0.710202	0.00928142	0.379908	2.01344
0.062544	0.617923	2.49192	0.084791	0.658866	1.12088
0.877102	8.43591	0.499496	0.0931955	1.67793	0.475556
0.168776	0.851382	0.892352	0.029563	0.614366	2.05548
0.505174	0.268665	0.396476	0.128756	1.01851	0.443406
0.121118	0.929113	0.309281	0.0281599	0.516699	0.714731
0.135337	0.650495	0.34477	0.0732725	0.781234	0.62222
0.229714	3.06477	7.57054	0.0930354	0.589041	1.82824
0.453694	2.78248	1.44967	0.0477262	0.836028	0.871101
0.211874	0.809226	0.956783	0.0683521	0.36069	0.471883
0.182236	0.877707	0.745958	0.0145055	0.380711	0.49778
0.152617	1.5171	0.282018	0.0868934	0.835211	0.874855
0.030195	0.763367	3.19271	0.0333931	0.407274	0.913543
0.148291	0.648215	0.329098	0.0929455	1.44743	0.27067
0.138112	1.12289	5.27373	0.239764	1.78556	0.864884
0.238378	6.58209	1.99025	0.0472985	0.819863	0.717337
0.110729	0.690256	0.601312	0.11672	0.489739	0.481614
0.378797	0.752647	0.442	0.057587	0.36425	0.682625
0.175187	0.435994	3.41275	0.0971494	0.631951	0.449527
0.215252	1.05677	1.41351	0.0531948	0.782476	0.488566
0.163366	1.16465	2.50438	0.0538934	0.695085	0.563681
0.111902	1.02091	2.21783	0	0.480148	0.683134
0.0585714	1.18122	1.66201	0.0934909	0.418743	0.852252
0.0773066	0.542313	4.75439	0.238599	0.762866	0.183045
0.114367	0.403677	3.2021	0.117517	0.323052	0.320632
0.265904	0.833354	0.344546	0.0407101	0.678903	1.79114
0.0896688	1.07995	0.793458	0.0835713	0.357748	0.546796
0.0936535	0.453591	1.77574	0.0344668	0.658949	0.401771
0.297316	3.1153	0.853073	0.049252	0.716693	0.482244
0.0249329	0.747398	0.427998	0.0636829	0.387802	0.500803
0.0489095	0.500297	0.611491	0.076635	0.804843	0.507453
1.68007	7.54299	0.376857	0.0874903	0.689275	1.65937
0.0634705	0.32967	0.239256	0.103778	0.512847	0.709843
0.0911584	0.978662	0.508298	0.0518155	1.06037	0.499025
0.133638	0.786916	0.520887	0.0366297	0.559209	4.3896
0.405446	3.68999	1.13182	0.0605176	0.759309	0.520609
0.106815	0.245616	0.751178	0.0736318	0.854062	0.385469
0.029232	0.544558	3.22125	0.122087	0.676661	0.553474
0.618398	0.844836	0.518516	0.0270952	0.559855	0.28981
0.0823207	0.76105	1.07523	0.0529583	0.935849	0.391849
0.129312	0.514921	0.43844	0.039952	0.449333	0.557922
0.182671	1.52109	8.46493	0.0559873	0.401751	1.04222
1.286	5.30007	1.7027	0.0516349	0.593911	0.257279
0.0888332	1.00321	0.361475	0.144394	1.25457	0.293787
0.234383	1.11666	0.322439	0.22668	2.19204	0.33292
0.122676	0.286525	0.813332	0.209681	0.785428	0.544209
1.81703	5.82225	1.94549	0.0342897	0.391921	0.43837
0.256294	0.370119	0.224551	0.0581027	0.478336	0.432148
0.198849	1.40846	1.75014	0.0949002	0.442583	0.609466
0.234931	2.02921	3.76443	0.0830054	0.495079	0.255104
0.0117463	0.647706	0.331833	0.459325	0.440404	0.521888
0.263238	0.944452	0.458406	0.025711	0.799803	0.455323
0.0855703	0.715317	0.518051	0.245539	0.596735	0.133921
0.16447	0.359344	0.559695	0.155381	1.30931	4.36419
0.267684	0.446665	1.55244	0.363752	0.62504	0.392226
0.0677281	1.47508	0.997583	0.390474	1.01687	0.306668
0.405915	0.173044	1.20325	0.136941	2.66878	1.70853
0.0669847	0.567266	0.646164	0.113697	0.524181	0.348409
0.119124	8.33844	0.307707	0.47873	6.22881	0.727258
0.335725	1.42308	0.48809	0.122178	0.7234	0.540482
0.246669	1.43896	0.549749	0.150469	1.3129	0.29823
0.291221	0.541417	1.64672	0.153261	2.46087	0.294556
0.26304	1.447	0.233989	0.311145	2.10161	0.413083
0.294918	7.43148	6.79313	0.226033	2.69761	0.830031
0.0490439	0.445254	0.617444	0.185582	1.26084	0.534136
0.140849	0.85178	0.81218	0.215171	0.524645	0.304913
0.235794	1.07199	0.572738	0.0239447	1.19864	0.397674
0.194097	0.432396	0.311662	0.132639	0.61845	0.484241
0.274224	1.97051	0.783558	0.0692415	0.520549	0.607477
0.0704116	0.634112	8.5654	0.103739	2.23419	0.310447
0.0727232	0.800436	3.57727	0.054746	0.480728	0.50358
0.227549	1.28112	2.68682	0.0268739	0.559552	0.304075
0.114901	0.85215	1.01093	0.103123	0.569799	0.36203
0.0761927	0.883735	0.247177	0.102211	1.40078	0.44349
0.183973	2.05847	0.487693	0.0911939	0.467302	1.32271
0.518925	3.28672	0.538801	0.115396	0.376906	0.462478
0.186558	1.16992	0.198052	0.121812	0.545939	0.4667
0.21683	0.364064	0.476367	0.133458	1.42692	0.567121
0.231222	2.12682	2.9926	0.0975028	1.65187	2.53396
0.110886	0.983487	0.0861042	0.0982557	0.418659	0.504004
0.1969	0.820856	2.76253	0.536206	7.44459	0.345771
0.0614894	0.47074	0.892323	0.101661	0.517567	0.428878
0.273034	0.450585	0.370807	0.152763	0.422456	0.381584
0.178762	0.688496	0.278667	0.14882	0.778874	0.464032
0.309799	0.621753	0.516112	0.112831	0.485985	0.277705
0.238201	0.601786	0.193133	0.148637	0.795666	0.478123
0.0958014	1.53114	1.18347	0.0595887	0.462123	0.567961
0.115032	0.743647	0.697056	0.138823	0.782167	0.49947
0.0557874	0.487517	9.17153	0.131461	0.661939	0.409403
0.133897	1.18678	0.547539	0.267553	1.69049	0.359815
0	0.248431	0.625539	0.118956	2.0036	1.81298
0.136909	2.12281	0.527397	0.0940739	0.667092	0.781387
0.0957189	0.409925	0.240359	0.198159	1.08734	1.08188
0.151283	0.393041	0.247886	0.95354	6.68465	1.21369
0	0.625621	0.392466	0.0876893	0.503993	0.43027
0.0550832	0.462134	0.393802	0.107496	0.614207	0.377347
0.0848536	0.138066	0.425448	0.0174965	0.664652	0.763893
0.137323	0.580113	0.307007	0.0856497	0.938067	0.734606
0.312553	1.47977	0.745149	0.0887701	1.35799	0.438111
0.0533733	0.814878	0.316029	0.132053	1.97901	1.29054
0.101742	0.746144	0.39082	0.33092	1.90916	0.679543
0.128037	0.283522	2.7747	0.523074	1.6222	0.43552
0.105303	2.77614	0.628959	0.34061	2.352	0.551995
0.189591	0.642914	0.549072	0.319806	2.09657	0.557106
0.0889389	2.46918	0.650925	0.277363	0.496735	0.514885
0.0555125	0.694773	1.4229	0.206624	0.955148	0.498786
0.0757664	1.13558	0.484005	0.1428	0.542337	1.17875
0.0359091	0.600628	0.604281	0.148052	1.76914	0.541562
0.03441	0.420152	1.01328	0.253251	1.62036	0.372298
0.0368049	0.456495	0.415831	0.178465	0.513296	1.42544
0.20674	1.2645	1.36146	0.351066	3.87135	0.439381
0.0625029	0.553332	0.635805	0.170975	0.730211	0.813222
0.731658	3.2616	0.285855	0.182257	0.561151	0.319985
0	0.600888	1.51826	0.145805	0.87939	0.657493
0.360368	1.98581	0.583701	0.0767827	0.503183	0.728282
1.51936	4.94952	0.518316	0.0938279	2.03563	0.595931
0.15343	0.73519	0.495657	0.728855	6.60437	0.611374
0.104954	0.433756	0.234333	0.130185	1.53284	0.650967
0.115174	0.430191	0.282096	0.171669	1.2284	0.520594
0.133898	1.31239	0.823383	0.091584	0.868438	0.193404
0.245859	6.20485	0.142406	0.0389384	0.712643	0.959484
0.371916	0.297498	1.07376	0.185101	0.593407	3.0798
0.0674095	0.389547	0.287838	0.0937568	0.614479	0.543409
0.176174	1.67324	0.333688	0.136424	0.659314	0.447485
0.236557	0.813585	2.39372	0.147662	2.09129	0.55255
0.737038	6.63905	1.83293	0.140551	1.84377	1.07664
0.27058	4.61068	3.78968	0.072232	0.61398	0.62215
0.222827	1.4839	1.00196	0.195606	1.01759	3.0555
0.524698	2.95589	0.504983	0.153298	0.778479	0.723648
0.129329	1.00063	0.843639	0.0789782	1.38412	0.759049
0.343821	2.33697	2.45196	0.122261	0.844968	0.861468
0.123928	0.39587	0.447866	0.0816932	0.507253	1.09088
0.0921772	0.219773	0.762389	0.0981433	0.96133	0.309486
0.0734264	1.01371	0.542552	0.0540191	0.774637	0.350422
0.277853	2.39633	0.680492	0.180869	1.10745	0.521152
0.086736	0.588201	1.14088	0.44691	2.70676	0.284174
0.185749	0.623593	2.53541	0.222649	0.601938	0.458081
0.0642222	0.829388	1.51375	0.160222	0.686783	0.196503
0.0450907	3.59208	0.539787	0.109432	0.64141	0.551014
0.0720743	0.469082	0.331789	0.0404665	0.942826	1.34927
0.209465	1.16036	0.654196	0.132603	3.67426	0.404343
0.32203	1.23695	1.47041	0.213411	1.06962	0.473121
0.196965	1.12154	23.8406	0.166456	0.576129	2.38098
0.128645	0.382228	35.0874	0.199867	1.41195	0.545661
		0.255998	0.17038	1.15418	0.588522
		1.03065	0.169708	1.64929	0.405435
		0.648603	0.107011	0.606782	0.668799
		0.828903	0.193585	0.818674	0.433903
		1.12337	0.14115	1.00224	0.216599
		0.606474	0.0974309	0.721923	4.46986
		0.736501	0.162635	0.690148	0.471624
		2.05334	0.216427	1.55731	0.61543
		1.81538	0.386219	1.29273	0.451433
		1.33531	0.315735	1.18206	0.359832
		0.252568	0.135434	0.899379	0.586345
		0.506449	0.170408	0.202716	0.492259
		6.02035	0.275501	0.40362	0.641097
		0.362826	0.119287	0.619741	0.659173
		18.0937	0.152181	0.543384	0.383038
		11.8691	0.0765055	1.40199	0.397685
		0.20213	0.0783641	0.631693	2.92454
		0.521202	0.10029	0.899088	0.623803
		0.535736	0.0878282	1.50529	0.454933
		1.7563	0.251893	2.85579	0.273605
		4.91774	0.110513	0.65418	0.417339
		2.61748	0.154219	1.15703	0.375635
		1.27794	0.106079	1.28604	0.48373
		1.12352	0.0827966	1.15565	0.970933
		4.06588	0.0656966	0.511745	0.264337
		0.4825	0.148409	0.742481	0.513875
		0.336792	0	0.614196	1.27855
		2.29511	0.105849	0.364817	0.976761
		3.73651	0.13508	0.755027	2.61765
		1.90267	0.104817	2.87034	0.706658
		0.427912	0.266702	1.52014	0.728887
		8.277	0.17139	0.648418	2.16026
		1.0216	0.176492	2.70891	0.443011
		0.707736	0.130019	0.572383	0.53902
		0.225213	0.0283055	0.526792	0.383673
		0.946853	0.0811853	0.527808	1.50842
		0.582262	0.140717	2.50302	3.92888
		0.459406	0.0378389	0.556552	2.21269
		0.40702	0.114815	0.638623	3.03847
		1.79714	0.125224	1.22559	1.49354
		0.39898	0.111326	1.14055	0.343236
		0.540368	0.0266918	0.735779	0.351498
		0.936063	0.110052	1.016	0.54699
		2.01603	0.13704	0.661119	0.496885
		4.87286	0.0387458	0.505256	0.44176
		0.975219	0.0997751	0.333081	0.352252
		0.75305	0.0323795	0.444989	0.515544
		0.490906	0.0849084	0.563127	0.530786
		1.62483	0.0247196	1.44115	1.61673
		1.04315	0.162647	2.49464	0.270827
		1.20063	0.112204	0.649268	2.2327
		0.614682	0.136148	1.50683	0.163976
		0.445965	0.063178	0.498873	0.600724
		0.375694	0.211615	2.42074	0.490966
		0.360371	0.161665	0.395166	0.313733
		0.560875	0.0733734	0.817246	0.492492
		0.499506	0.12673	0.450382	0.52192
		0.570367	0.193047	3.03926	0.82862
		0.544024	0.211068	2.30525	0.559016
		0.8571	0	0.715745	0.511225
		2.13266	0.0613839	0.570479	0.632107
		0.458985	0.0630209	1.03068	0.221786
		0.414383	0.0723643	0.565284	0.530965
		1.31634	0.0356655	0.716674	0.445052
		0.516312	0.0915949	2.93183	0.655573
		0.802478	0.0583185	0.53215	0.167603
		0.874346	0.16979	1.79444	0.429912
		1.14276	0.144142	2.00821	0.965065
		0.560112	0.108375	1.09781	0.404507
		0.479133	0.201281	0.791392	0.566598
		0.416117	0.101681	1.12921	0.492922
		7.55481	0.0852126	4.20181	0.480532
		2.15949	0.0937634	0.389432	0.619107
		0.424528	0.164405	1.36684	0.579791
		0.379177	0.0590204	0.705312	0.554184
		1.41441	0.0922868	0.678968	0.688043
		17.8816	0.0590542	0.439483	0.360901
		0.449016	0.0378037	0.542832	0.627401
		4.16947	0.0612903	0.582288	0.357652
		2.76216	0.17174	0.407225	0.397562
		7.87208	0.057587	0.494226	0.376024
		2.03033	0.0219321	0.922838	0.41668
		0.490429	0.102281	0.811122	1.04353
		0.933316	0.0235936	0.621211	0.700495
		0.740765	0.064244	0.490351	0.518105
		0.104471	0.0719067	0.621056	0.392838
		0.831063	0.136557	0.753935	0.188572
		3.7061	0.0554093	0.511171	0.611858
		0.250061	0.0561926	0.839766	0.512245
		0.343698	0.290437	4.09211	0.646178
		6.34393	0.0541015	1.4502	0.569806
		0.468054	0.10609	2.54091	1.5073
		6.77769	0.224031	1.572	0.195386
		0.405071	0.109246	0.473474	1.47481
		3.27328	0.103589	0.808521	0.396784
		0.32321	0.199072	0.580953	0.648169
		0.378089	0.0831589	0.425099	0.382444
		0.306028	0.0798412	0.465537	0.511223
		0.318877	0.0100471	1.48127	1.80453
		2.44383	0.0494587	3.64476	0.497528
		1.58245	0.112774	0.583381	0.458543
		0.224692	0	1.60834	0.958135
		0.863011	0.0656533	0.443252	0.438445
		0.736294	0.133609	0.5542	0.774583
		0.681454	0.0475766	1.89643	0.449406
		2.34582	0.0598976	0.574826	0.864766
		8.42832	0.114857	0.580444	0.634385
		1.91783	0.0879557	0.518745	1.25222
		2.61269	0.0372481	0.773732	0.404508
		1.49117	0.37047	5.8101	0.416299
		0.684911	0.074337	0.705928	0.456669
		0.348918	0.15498	1.26715	0.569411
		0.226392	0.103259	0.558478	0.398179
		0.717798	0.180272	0.582639	0.139305
		0.497481	0.10755	0.783148	0.34958
		0.658445	0.0888384	0.682319	0.274868
		0.856228	0.0789088	0.55898	1.13131
		0.810403	0.0525835	1.79733	0.805888
		0.7028	0.0527067	0.666112	1.63545
		0.33495	0.0747574	0.535686	0.462629
		0.505607	0.0462616	0.316987	0.817264
		1.15975	0.0946349	0.832297	0.924689
		0.515519	0	0.36765	1.12987
		0.452797	0.0198313	1.03235	0.997105
		0.210251	0.116256	0.555594	0.339057
		0.443606	0.0574486	0.707143	0.542894
		0.343437	0.102723	0.642354	0.526137
		1.09601	0.306218	2.6303	0.851364
		1.02402	0.115362	0.553959	0.421606
		0.722912	0.0943283	0.531922	0.488627
		2.8905	0.189238	1.63923	0.597927
		0.498547	0.0584394	0.463839	0.699436
		3.41715	0.186273	1.26457	0.251573
		1.53065	0.0630673	0.478007	0.537794
		0.683837	0.112315	1.23973	0.428563
		1.28622	0.179705	0.700418	0.409324
		0.355915	0.0945468	0.769985	0.443602
		1.76057	0.123601	0.322516	0.655324
		2.69937	0.163485	0.58006	0.821498
		0.751652	0.115174	0.94967	0.688495
		0.497856	0.0993867	0.834141	0.360264
		0.671291	0.0997466	1.04943	0.436459
		1.4922	0.074354	0.492215	0.184708
		0.412815	0.117453	0.775132	0.386603
		0.418546	0.0289382	0.973281	1.40429
		0.517165	0.100083	1.375	0.654865
		0.352571	0.142561	1.90623	0.60835
		0.419254	0.0937515	0.517001	0.440589
		0.610964	0.0428168	0.465888	0.72296
		1.20021	0.0409679	0.577152	0.667541
		6.98025	0.107149	0.638578	0.592269
		0.732425	0.143823	0.921546	0.648149
		1.39233	0.0151945	0.706812	0.33114
		0.610976	0.0779428	2.03464	0.161078
		24.7201	0.140472	1.01099	2.81179
		0.24838	0.0772045	0.401601	0.792993
		0.94855	0.026545	1.38303	0.661631
		0.426262	0.04053	0.536191	0.489842
		0.411563	0.0377557	0.500153	0.363785
		0.2971	0.0866713	0.568861	0.234921
		3.33035	0.110714	0.437402	1.33529
		0.300356	0.0711369	0.85026	0.903559
		2.28635	0.05255	0.461447	0.385363
		0.648504	0.0864705	0.401224	0.377228
		0.377549	0.101348	1.03446	0.757231
		0.890601	0.117615	0.706621	0.256239
		0.536336	0.0841368	0.459612	0.404916
		0.513599	0.240667	2.36927	0.400661
		0.373314	0.117993	0.451026	0.246646
		0.915441	0.0772842	0.734772	0.997517
		0.617268	0.11753	0.688105	0.758835
		0.509467	0.0251071	0.589378	0.705296
		0.544856	0.155746	0.54509	0.636255
		0.555215	0.145791	0.723882	1.14277
		3.57559	0.0641995	0.313324	0.213863
		0.576906	0.0717025	1.68999	1.01316
		0.442319	0.153229	1.5547	0.659772
		0.723832	0.0706796	2.224	0.636074
		1.48209	0.112323	1.97796	0.483252
		0.439687	0.0796326	1.29185	0.409992
		0.371	0.174365	0.721895	0.827892
		0.497753	0.00021094	0.531147	0.628843
		0.427425	0.0447278	1.67122	0.373732
		0.263101	0.134111	0.605053	0.590429
		0.397016	0.062809	0.878524	0.540383
		0.697249	0.0514867	1.13774	1.56283
		1.71545	0.174563	4.98163	0.362979
		0.62201	0.107105	2.18005	0.448725
		2.23494	0.0653272	1.99091	0.815422
		0.504014	0.312456	6.82524	0.545057
		5.06657	0.150304	0.514767	0.443334
		0.315749	0.24328	0.716573	3.47352
		0.759222	0.125729	0.673169	0.601106
		9.70032	0.0829114	0.548792	0.376822
		0.273901	0.145093	3.27964	1.92796
		0.789751	0.115174	0.521244	0.592763
		0.848664	0.0789875	0.471088	0.268753
		0.620937	0.0143222	0.704535	0.753385
		1.57737	0.209935	1.26946	0.27218
		3.03403	0.292905	1.55326	0.803622
		0.87186	0.0707605	0.764576	2.06519
		0.45289	0.156153	0.485876	0.568869
		0.968794	0.146506	0.650487	1.66998
		1.33987	0.0910091	1.37182	0.468024
		0.173092	0.180689	0.408751	0.466936
		0.199139	0.135136	2.5356	0.516138
		0.536843	0.0382221	0.706784	0.622345
		0.33426	0.106577	0.771924	0.689981
		0.871255	0.101403	2.68983	0.720305
		3.264	0.121049	1.02879	0.424382
		0.499342	0.0196804	0.37839	0.378651
		0.529858	0.0513878	0.49814	0.820518
		0.601502	0.188509	0.470046	0.455175
		0.325026	0.0762053	0.479387	0.535064
		0.955548	0.0584246	0.450945	4.10523
		0.223859	0.191101	0.456709	0.540202
		0.162905	0.0887502	1.67415	0.460691
		0.949699	0.0662078	0.531811	0.398821
		0.366902	0.0653141	0.567053	0.949692
		1.234	0.168731	0.433023	0.585243
		0.437654	0.25113	1.65709	0.719872
		1.04293	0.0829166	1.42938	0.49647
		0.389965	0.0621333	0.463759	0.406718
		0.493517	0.0677861	0.876677	0.744962
		0.759311	0.0539223	1.49085	0.165595
		1.1843	0.116213	0.606527	0.70901
		0.392649	0.125267	0.736457	0.989507
		2.42244	0.123474	0.903744	0.451904
		0.444597	0.172972	0.681947	0.213587
		0.541537	0.0830776	0.467833	0.712288
		12.5321	0.0827899	0.793029	2.71844
		1.09987	0.0421151	1.64591	1.05023
		0.315597	0.100143	0.488109	0.776133
		1.3347	0.0669418	0.80971	0.502442
		0.351885	0.13265	1.21347	0.543109
		0.204593	0.121752	1.61119	0.649895
		4.5927	0.0645031	1.00902	0.536447
		0.4584	0.112868	0.974911	1.5755
		0.559788	0.0811919	1.23373	0.518319
		0.444961	0.0952303	1.0272	0.745477
		0.609003	0.0579034	0.820876	0.474262
		0.425837	0.097215	0.964177	0.363997
		0.201387	0.150463	0.557981	0.357932
		1.10524	0.0357264	0.576127	0.485343
		2.04992	0.251354	1.73811	0.219022
		6.09926	0.134781	1.51048	0.562908
		2.11233	0.130681	2.85279	0.553563
		1.95772	0.2149	0.781174	0.323723
		0.771291	0.0339858	0.63992	0.537035
		6.1006	0.0451415	0.424883	0.650873
		0.58804	0.0134549	0.405149	1.04002
		0.660026	0.163163	0.611217	0.434814
		0.408902	0.110347	0.827037	0.4492
		0.681826	0.0491302	0.411968	0.399662
		0.285084	0.0847022	0.784256	0.457571
		0.653572	0.107475	0.416417	0.55939
		0.190042	0.0422713	0.853687	0.481757
		0.517343	0.0398028	0.68414	0.793359
		0.653111	0.170476	0.912078	0.44207
		0.684884	0.077942	0.802552	0.538158
		0.735548	0.0230796	0.509976	2.42642
		0.711627	0.0922353	0.509866	0.766301
		0.872967	0.107054	1.77654	0.401559
		0.294754	0.0485472	1.665	1.20302
		0.67318	0.0591178	3.37628	0.843979
		0.659586	0.0666957	2.92288	0.615742
		10.5373	0.0742306	3.48711	0.693503
		1.1718	0.0617816	2.87586	0.977464
		1.30382	0.629642	12.625	0.824672
		0.467573	0.562723	11.392	0.545135
		3.18453	0.15187	3.20874	0.759525
		0.838301	0.20308	0.674417	0.422588
		3.36007	0.0322543	0.904199	0.490342
		1.34439	0.348983	2.93778	0.377352
		0.815627	0.215367	2.62921	0.413801
		0.85753	0.456115	2.49511	0.436744
		2.43207	0.0673325	1.16173	0.799865
		0.838093	34.5981	27.2656	0.674612
		0.656648	29.6541	25.5671	0.50781
		1.00881	31.087	25.7166	0.438096
		0.652581	23.6752	17.6136	0.874841
		1.16772	22.6855	17.4307	0.543928
		1.21175	26.5702	22.2022	1.13792
		0.389471	0.760816	0.649612	1.38852
		0.557306	0.906287	0.756189	0.888774
		2.16384	16.1428	13.0127	0.450059
		0.670376	11.9519	9.25598	0.551538
		0.238888	0.696078	0.8603	0.63086
		2.51664	0.756306	0.788137	0.494758
		1.11088	0.904095	0.875957	0.701946
		0.906534	0.0334476	1.59865	0.448357
		1.37221	0.248518	1.86889	1.08512
		0.384816	0.0628222	2.3224	0.655961
		0.785252	0.154882	2.06263	0.247688
		1.13966	0.0649588	0.49941	1.07876
		0.287647	0.0991423	0.439257	0.306992
		2.04518	0.182397	1.01794	1.08634
		0.776236	0.0251705	0.595124	0.878791
		0.557055	0.109527	0.670906	0.419943
		0.897151	0.0620168	0.695619	0.423149
		0.642874	0.0988487	0.477224	0.395155
		0.413002	0.0977533	0.595232	0.0768278
		2.4415	0.122836	0.978815	0.463427
		1.0253	0.148655	0.989515	0.567177
		0.694416	0.262769	1.77555	0.415927
		0.657833	0.103114	0.672207	0.672282
		1.3555	0.0945985	0.938821	0.539258
		1.35073	0.00263677	0.460158	0.210115
		0.666871	0.126517	0.893447	0.655706
		2.47332	0.157317	0.901169	0.624971
		0.310533	0.0478155	0.777806	0.219064
		0.510492	0.116658	0.984127	0.494579
		2.46978	0.192576	1.67713	0.419289
		0.81828	0.0665476	0.872692	0.399835
		1.9547	0.0950013	0.416914	0.508695
		0.465066	0.0902062	0.4994	0.880061
		0.410737	0.124932	0.930496	0.259639
		0.393377	0.285935	0.555395	1.2496
		1.27083	0.38163	2.52549	0.527867
		0.0899631	0.287689	2.4445	0.903412
		0.603609	0.157573	1.24105	1.21683
		0.397899	0.0679367	1.04532	0.806938
		0.690267	0.120025	0.767389	4.1316
		0.442848	0.110788	0.648429	0.438018
		1.09033	0.128088	0.809669	1.03114
		0.397697	0.105968	1.3649	0.441917
		4.32067	0.273249	3.70541	0.928963
		0.643823	0.183097	1.2653	0.764001
		0.632634	0.306554	2.67232	0.314366
		2.25018	0.253465	3.91729	0.576636
		5.37888	0.182812	3.33232	0.347148
		0.44997	0.101826	0.53772	0.246857
		0.823147	0.010886	1.11323	0.310463
		0.585812	0.133359	1.02247	0.884168
		8.07174	0.050022	0.883737	0.541204
		2.40526	0.246073	3.90144	0.475091
		1.03161	0.146518	0.650079	0.94511
		8.44427	0.307272	2.44098	2.12751
		4.93908	0.0688822	0.419647	0.61632
		1.94099	0.0429107	0.831988	0.816876
		0.688829	0.0406879	0.700075	0.494867
		3.06783	0.175938	2.78497	0.631397
		0.23065	0.0787923	0.434653	0.305729
		0.171525	0.0907447	2.17631	0.380295
		2.4169	0.132623	1.14343	0.424141
		0.932785	0.0387431	0.535825	0.271789
		2.1377	0.114495	0.695789	1.10153
		2.14595	0.151026	2.11104	2.91936
		1.47051	0.0621787	0.451905	1.10737
		0.530948	0.12125	1.9821	0.290362
		1.16113	0.17516	0.553015	0.424772
		0.353267	0.0914905	0.461779	0.684303
		1.72705	0.0320121	0.528121	0.270773
		0.705791	0.0305967	1.13507	0.36288
		1.65455	0.059003	1.11011	1.2185
		0.348169	0.0566377	0.440051	0.31256
		0.431706	0.048283	0.556589	0.251952
			0.0804555	0.534602	0.908028
			0.0592697	0.540852	0.210398
			0.193936	2.43954	0.334502
			0.10407	1.64562	0.490056
			0.0724824	0.587417	1.00767
			0.115174	1.03975	2.11009
[truncated: 16,404 more rows]

## Sheet: Fig_2g
PRO-seq red gene body density for the indicated treatments. NHS signal is shown for HS peak locations
Activated genes - NHS	Activated genes - HS	Not activated genes - NHS	Not Activated genes - HS
243.902	431.943	1571.34	745.358
57.3372	91.0518	0.75429	1.57144
261.822	133.29	176.082	70.4326
29.9804	24.9602	10.4895	2.7972
14.932	34.1162	317.895	117.146
136.286	174.62	682.184	273.053
1727.33	1896.1	682.184	273.053
3.22261	8.67625	27.5434	7.50117
255.512	546.712	985.047	155.14
35.0961	39.0015	146.204	113.714
985.911	4496.32	441.147	327.399
31.3229	99.8615	680.356	720.576
33.3682	160.059	112.292	46.8272
16.6445	114.514	26.3158	20.3198
155.723	233.323	52.5918	83.9955
7.95988	26.2912	114.305	128.209
265.72	468.137	114.305	128.209
26.4775	40.9015	44.8859	54.4518
294.224	3670.22	207.567	157.828
551.008	696.125	64.4192	50.1111
237.783	1438.85	64.4192	50.1111
1695.52	2175.25	98.9692	92.9241
41.7331	467.703	98.9692	92.9241
1705.69	2766.24	62.1195	42.0975
8.18222	21.2295	240.403	160.998
782.099	1247.2	240.403	160.998
687.091	603.875	448.064	274.435
277.157	140.247	1.41593	4.24779
294.104	414.698	64.9751	10.9082
2.25279	29.1677	64.9751	10.9082
201.157	168.973	95.8573	63.3476
35.8347	23.6144	231.021	97.3341
10.2537	8.01068	80.9952	48.1736
9.68937	8.4782	364.991	228.27
156.223	157.777	364.991	228.27
10.3009	14.367	423.501	154.22
129.552	137.867	286.014	254.271
3.45069	7.06314	286.014	254.271
2.39751	6.71302	577.953	216.291
115.25	257.771	333.111	283.738
91.269	369.035	154.175	75.4215
64.8497	64.1736	37.037	15.873
78.6685	234.788	77.21	13.8008
61.7537	69.8809	104.226	46.0888
68.5791	878.53	104.226	46.0888
7.20367	23.4891	64.4531	22.4609
18.1569	34.6908	86.6579	35.9313
1.5457	1.9188	103.028	59.9508
77.523	161.757	7.6864	0.76864
50.7707	59.7489	3.62739	2.17644
120.228	272.783	46.7051	8.45952
14.3855	192.766	1.13523	1.3773
6.11176	61.9907	0	2.31616
3170.03	2470.72	63.2151	40.907
343.53	627.714	20.6434	5.1832
2701.36	2895.19	96.0522	101.274
291.037	553.486	127.333	63.9334
76.1185	44.1569	127.333	63.9334
207.468	709.975	62.3118	43.3355
20.9882	203.58	62.3118	43.3355
28.8314	54.2654	19.374	6.82805
1636.52	7751.29	9.76353	8.40712
58.1075	55.0568	197.083	97.9861
90.7243	130.514	827.26	348.178
70.9255	300.397	827.26	348.178
420.726	198.431	151.247	54.2078
148.244	130.683	151.247	54.2078
85.9528	89.2281	27.1035	26.0611
21.165	34.3689	36.1123	10.2541
128.558	178.886	37.1747	8.46758
122.616	452.915	42.1053	15.1014
289.966	450.276	112.157	28.198
346.159	2158.93	112.157	28.198
3.59796	27.709	88.2672	103.8
33.6496	74.4466	66.7022	35.6683
7.43855	43.7823	4.39518	1.14657
7.10524	264.533	6.86474	4.83484
570.634	427.392	346.167	201.249
293.913	260.87	143.28	36.7529
111.704	79.7462	428.158	180.303
34.3798	226.276	2.71382	3.19531
52.3667	231.055	7.25381	6.19228
53.9841	102.792	92.6529	61.8229
18179.9	31945.9	43.8863	41.1261
251.097	447.615	0	0.562746
251.602	6331.53	6.12557	7.96325
1392.96	2601.26	107.527	57.7718
267.132	225.209	35.2848	32.954
510.986	191.211	67.7768	17.1193
211.649	148.581	67.7768	17.1193
235.955	602.996	75.6075	45.1274
697.02	1150.86	68.5309	38.8564
3.99784	77.4716	8.36986	7.18224
5836.72	1612.51	118.444	56.647
1093.74	887.843	84.839	29.5184
49.8726	391.118	62.1703	15.9349
283.835	301.226	15.9464	24.0791
115.225	194.37	80.0306	11.3236
193.139	247.079	0.853606	2.13402
1931.11	1465.55	261.822	133.29
1401.57	20645.2	2.13447	11.7396
34.5891	99.9475	0	0
341.619	1154.29	80.259	51.6488
59.5737	72.327	2.63689	2.17155
18.6644	38.6811	194.789	115.385
261.601	461.572	194.789	115.385
5.13998	5.71399	194.789	115.385
305.629	263.765	215.659	127.747
76.0633	1540.88	215.659	127.747
264.873	186.861	215.659	127.747
338.198	409.627	1116.95	343.22
99.0547	76.0378	1116.95	343.22
17.2768	34.3668	1116.95	343.22
45.7092	70.3389	3.38584	1.91373
114.694	194.978	1029.13	301.628
83.5172	128.331	0	0
321.656	634.213	5.11686	2.71285
199.461	161.883	5.11686	2.71285
33.0329	34.8933	0	0.275179
61.2061	73.7941	3.7676	4.56078
16.0526	29.5062	2.11034	0.602954
86.0127	142.779	2.11034	0.602954
121.895	41.6247	7.74658	3.45829
15.4078	78.8708	99.4672	25.0571
158.799	91.5737	22.3282	13.6997
155.678	143.366	174.556	97.6331
33.6853	274.963	1438.51	704.143
11.9217	48.918	1438.51	704.143
24.9913	50.1573	64.5256	41.5982
135.14	246.324	0	0.219154
10.4969	27.9484	5.4903	2.17058
102.947	235.467	101.582	34.262
38.4902	328.16	91.3603	25.5138
145.741	187.303	77.6809	43.7666
19.8555	21.6216	76.3096	26.0592
14.4231	11.5685	5.83174	6.27235
208.857	309.627	40.892	25.8119
56.0036	738.721	785.539	541.223
1291.92	1127.35	144.326	48.8314
288.807	385.284	35.1079	12.8392
209.725	768.116	119.355	61.2903
424.535	910.88	30.9941	15.5489
8.52227	33.2047	10.17	2.034
134.145	128.834	30.8735	19.756
12.6711	33.1137	78.4314	33.3702
122.322	102.758	8.30587	6.68661
55.1876	78.7344	304.268	147.988
161.576	227.255	7.95449	2.66828
73.6052	69.6416	49.8877	12.9291
129.218	127.522	24.5116	12.169
57.9171	116.188	85.1169	35.3422
30.3477	42.4483	60.6791	47.0361
19.4303	57.0352	60.6791	47.0361
1948	13720.5	43.2314	52.4017
24.3028	144.622	81.6861	59.2487
33.1799	46.2913	0	0
202.309	326.553	0	2.89296
84.1838	43.4638	1.241	0
140.742	324.804	0.148876	0.595504
339.837	241.87	1.9084	1.45402
117.614	47.8124	5.87084	0.978474
133.368	983.789	5.87084	0.978474
3673.69	1532.89	2.47115	1.75887
92.3728	188.262	960.494	500.686
5.78592	35.6798	91.985	47.5744
237.55	493.103	257.792	140.945
214.83	387.798	314.053	100.856
214.189	123.747	24.2361	10.8356
27.2088	101.104	12.0387	12.4321
2.64216	4.70994	185.045	73.3149
364.668	1162.1	115.008	24.015
21.7279	30.5676	56.1519	28.3639
144.875	213.171	31.5152	18.136
166.091	225.341	125.266	44.9774
145.066	1030.59	13.4766	10.7255
125.766	142.573	555.256	139.084
96.9163	85.5523	555.256	139.084
17.5511	55.8257	2.87168	1.8871
337.134	1200.88	2.07598	6.64314
33.6452	25.0846	43.823	14.9227
2964.75	1390.98	4.17457	4.93359
54.5367	312.259	342.394	114.214
118.39	368.869	249.715	83.1117
107.72	153.108	32.8822	36.7292
64.0051	97.0218	23.7679	24.8311
64.1736	67.9549	38.5069	12.2799
121.602	120.559	62.373	18.853
98.3491	502.89	62.373	18.853
138.655	243.172	63.8432	39.1909
539.1	5375.24	90.151	23.778
754.867	1279.31	48.3368	17.455
140.12	174.16	6.6653	8.73385
82.1953	119.349	3.36104	3.2359
13.8731	24.2738	4.28908	2.7879
67.1977	99.8872	4.7389	4.89079
156.278	242.036	20.9107	8.00721
43.9621	100.632	1.37268	3.26012
522.167	642.365	1.37268	3.26012
168.224	150.549	5.13533	6.34364
148.644	166.281	5.13533	6.34364
16.4628	48.9182	3.0423	2.45347
33.8548	86.4324	96.5462	58.0273
87.3289	91.1436	506.143	220.571
444.265	335.634	7.29152	3.76558
15.5881	174.924	419.056	207.646
1285.67	1244.99	51.0038	12.949
178.027	286.979	27.5862	15.9875
269.623	335.321	247.345	48.8181
88.9923	109.894	73.3419	25.739
137.339	398.259	1.01048	0.884173
34.4918	30.4616	3.71978	3.2858
43.854	243.301	18.66	10.3208
50.5415	610.108	31.3357	7.60788
231.295	670.994	4.75233	2.83312
16.2366	75.0748	96.2672	39.7293
97.7044	70.3531	168.936	128.832
36.9665	86.8902	0	0
81.5367	185.749	132.051	76.8653
31.0433	70.5146	85.6618	30.8278
94.4127	138.934	89.2698	63.0056
139.927	435.8	109.506	96.2744
92.235	512.465	0.362647	7.43427
173.177	507.485	105.842	38.1606
109.682	508.185	83.1861	54.8878
152.897	89.7877	1.91408	1.98497
74.7997	83.2638	149.168	31.4127
7.86916	10.4922	268.756	81.2205
10.0877	18.4211	65.3529	34.6321
34.305	125.118	8.6964	13.8069
1309.32	1663.55	102.356	52.714
359.296	736.348	668.271	211.742
430.749	432.074	60.1568	36.2599
142.728	157.79	1.40023	2.33372
79.5849	101.874	237.832	116.883
197.285	170.253	58.2647	19.1591
30.9945	30.7093	2.0202	1.72456
311.222	472.084	1.02297	1.53446
60.6338	56.0634	24.4446	8.17574
8.13022	162.429	2.1455	1.11248
194.794	154.73	10.8037	8.69945
66.3572	56.4954	201.219	80.1503
23.6261	83.9999	8.95851	8.14107
1469.99	1302.54	108.21	39.8866
649.364	504.74	108.21	39.8866
9.32616	7.30773	106.966	53.4487
4.17203	2.69037	16.705	2.28147
174.901	347.277	3.10128	2.52999
634.955	523.43	176.252	45.393
97.7518	329.828	140.327	109.462
54.2978	244.116	140.327	109.462
82.128	121.001	79.9919	44.158
664.813	945.399	399.225	262.274
157.384	109.647	399.225	262.274
20.9012	100.479	105.268	51.0648
137.843	577.235	87.5554	39.1924
39.9833	65.3513	87.5554	39.1924
59.8692	190.765	12.6241	7.90113
4.79893	7.00643	364.535	192.116
122.676	249.07	364.535	192.116
123.075	210.954	0.479272	1.67745
124.466	376.449	29.1247	29.8872
124.043	216.556	76.2567	23.8569
152.495	210.831	115.549	52.0658
37.7143	459.333	50.8651	22.6494
169.082	142.44	28.3733	8.70304
52.1317	80.4203	94.7231	37.0839
160.617	338.441	94.7231	37.0839
133.575	273.774	2.68781	1.68614
14.2631	23.308	115.192	45.1177
1104.06	1785.2	28.5536	5.92651
12.6777	14.9827	31.339	11.0399
14.4084	14.8241	72.3357	27.6091
520.833	372.283	122.207	21.7091
111.458	133.518	834.207	470.406
537.316	1852.83	74.1319	15.3422
102.017	261.368	74.1319	15.3422
320.195	694.9	103.851	14.9725
34.8414	33.6561	119.085	41.4548
42.222	50.2193	73.3813	43.2264
1.61085	7.67581	4.78937	3.40652
80.8379	348.921	98.8545	37.345
4.83337	5.02601	236.486	48.8565
50.2075	343.634	123.642	86.8377
834.562	1283.69	155.29	64.9777
133.289	113.262	20.2285	9.54293
71.1102	226.152	100.366	62.7432
58.1882	68.9522	2.46017	4.27601
163.931	434.696	5.50083	2.05342
47.2322	47.7867	95.8637	72.425
236.581	564.742	126.422	89.2567
2730.78	1270.41	112.894	42.3828
24.834	120.127	9.2557	4.43591
159.731	697.438	132.563	39.9955
193.158	398.966	46.7547	10.8618
155.801	192.045	315.321	226.247
205.117	4746.66	315.321	226.247
116.419	161.753	68.7808	57.6885
73.3607	82.7189	30.4535	10.3816
2961.91	2711.58	88.9699	44.4546
122.534	567.059	11.8184	4.68055
36.6547	42.0974	10.2639	9.16422
159.603	105.666	1.44561	0.722804
286.655	693.273	142.95	53.2972
638.511	206.469	55.5711	24.8854
112.957	185.322	89.1377	30.4166
214.83	276.671	89.1377	30.4166
30.6566	41.337	7.74457	3.53261
1.94238	13.5966	7.74457	3.53261
94.9455	444.348	6.79479	5.21711
81.419	125.467	68.5671	29.3399
34.6578	35.4841	192.208	56.0081
104.278	159.301	5.42191	2.80444
165.325	216.883	3.48156	2.13641
124.272	178.608	14.3275	11.6986
63.34	195.742	1.84729	6.15764
318.337	913.526	89.137	32.5038
202.978	638.169	340.744	225.953
187.407	248.292	110.989	47.4329
41.6194	45.7179	11.9443	4.34337
37.1695	57.5428	5.53905	5.47205
42.7282	282.909	2230.38	602.28
60.1417	48.9253	2230.38	602.28
445.946	158.004	294.225	334.555
35.3504	99.0833	45.3096	36.2477
169.444	250.714	43.7396	6.90317
69.1388	130.192	28.0259	17.8665
49.4296	292.875	27.3372	11.7195
268.931	683.87	0	35.4417
38.363	183.466	116.102	29.1987
713.064	1033.32	22.1462	9.05276
3.97828	4.12684	22.1462	9.05276
17.5459	86.8865	0.718184	1.29273
0.899251	8.32639	31.6302	17.2263
167.339	179.302	31.6302	17.2263
65.6135	200.373	133.669	26.4378
44.3224	31.9326	133.669	26.4378
84.1889	193.247	454.973	97.1668
764.59	847.496	454.973	97.1668
43.0106	211.698	77.4364	32.1078
291.851	436.878	77.4364	32.1078
91.8891	281.951	42.0721	25.7584
293.382	479.015	481.651	173.346
103.204	230.884	234.531	132.515
5.34188	11.5109	234.531	132.515
123.993	96.0406	134.194	45.2099
40.9332	353.648	44.7056	37.5473
73.2646	236.341	44.7056	37.5473
12.6394	172.548	5.52455	5.29906
305.785	822.314	125.194	86.6992
111.263	730.782	40.3923	16.8531
277.611	263.806	43.7853	25.4237
201.069	211.918	73.717	12.5697
8.58331	29.2894	73.717	12.5697
44.7203	42.921	113.602	25.1889
70.5654	31.4353	6.82594	3.41297
40.9408	83.2436	6.82594	3.41297
77.6687	203.055	43.3327	12.7239
50.2467	340.296	71.329	42.0539
10.7346	17.2287	71.329	42.0539
99.7932	27.8702	73.1135	24.0735
12.6767	17.5101	183.34	58.6725
32.3038	20.2838	183.34	58.6725
5.07513	7.85476	44.4574	12.6795
446.94	1695.02	50.2183	31.5754
1211.94	787.286	50.2183	31.5754
249.447	1497.39	337.002	208.333
215.912	570.573	208.196	57.5203
835.599	898.988	390.935	104.816
1027	930.127	120.974	37.414
149.351	111.592	293.508	94.7612
108.463	130.297	293.508	94.7612
157.513	207.983	74.4069	29.9927
195.551	9460.15	209.069	52.6507
129.717	578.455	209.069	52.6507
202.469	412.93	6.35593	0.353107
72.4457	46.394	0.18615	0.930752
622.929	1831.59	58.7946	36.1335
12094.8	14705.9	66.6147	30.4111
127.191	199.016	84.1243	18.018
7.56828	129.977	104.791	31.8492
78.3936	181.076	5.26399	3.25283
66.3946	52.7573	0.743126	0.330278
52.1602	66.3857	2.69371	2.21835
85.4181	77.4444	2.01299	1.81818
10.025	17.0367	72.623	15.3427
83.9086	157.859	22.5312	6.83569
4.37396	3.92321	27.3082	19.0724
162.273	641.293	3.22204	1.89482
203.285	181.938	6.50818	2.22322
203.296	233.61	12.6043	7.46244
2306.61	4791.78	1.0559	1.01529
40.5509	147.604	1.16702	1.24891
14.38	22.1594	4.21536	1.76127
52.9124	48.8221	79.4574	17.6711
329.309	513.615	165.473	44.0174
55.1517	128.838	82.0701	11.7446
32.1567	92.4955	151.11	54.4648
181.804	3917.02	4.15209	2.66315
36.5206	117.862	276.283	120.257
67.7629	66.0518	276.283	120.257
30.905	85.9623	1544.12	804.813
38.9059	42.7101	146.305	30.364
51.8412	238.438	29.3229	12.9123
158.996	607.14	29.3229	12.9123
263.848	1497.92	12.6461	5.38397
901.584	733.88	102.41	30.8668
60.3614	97.6547	49.4837	14.5724
6695.9	13397.5	1.76786	1.21721
15864.8	16409.2	242.482	72.0165
4132.76	2453.43	99.2274	42.5384
437.77	614.57	99.2274	42.5384
175.142	333.457	31.8178	7.44324
722.154	7606.6	0.68918	0
3.34324	18.2728	2.31219	2.13689
44.8834	90.3621	67.4148	15.8454
139.067	324.995	27.248	10.6477
72.4061	184.623	27.248	10.6477
10.3651	19.0314	9.91674	7.39078
55.5008	123.059	156.935	56.4393
128.465	677.148	156.935	56.4393
3.05976	3.56327	4.92326	4.70605
1135.56	686.444	23.5465	10.4651
445.331	4021.01	23.5465	10.4651
107.585	125.131	37.1452	30.5676
83.9866	191.116	5.58264	6.07731
523.903	781.599	172.21	72.8273
103.07	105.202	1.63458	1.02918
186.159	251.123	124.258	78.4031
169.489	183.966	61.4775	17.8464
446.298	1254.64	61.4775	17.8464
129.833	126.77	108.591	67.971
396.407	551.287	4.35979	1.69823
111.683	233.186	1.03455	1.089
171.429	119.013	2.23706	2.48748
2.71382	8.47514	54.7047	30.0845
30.4962	183.15	3783.12	2765.49
86.6558	95.1097	133.682	20.0944
33.0647	404.392	985.911	4496.32
336.161	1153.57	1.09051	1.02236
11.9366	11.7362	14.2883	3.21863
129.412	388.48	1.55091	1.29844
398.06	520.921	2.5626	1.70284
142.41	310.014	0.0593859	0.831403
147.34	111.316	0	0.457247
139.056	219.671	258.619	65.3055
47.4158	116.867	4.56368	3.33546
48.774	95.6823	46.2688	12.2621
31.5062	32.9931	4.11519	4.36561
77.8467	74.5865	5.68388	2.1768
23.9637	77.456	103.648	33.6144
7.79062	12.577	39.0308	5.63877
1224.78	1618.47	0.748223	0.374111
14.4086	28.3645	2.41036	6.32721
190.339	132.107	43.5872	22.7909
377.341	1019.65	111.836	31.1486
407.202	1711.91	2.34764	2.20678
81.3861	162.037	344.835	112.835
233.034	1390.38	45.7095	20.5593
322.116	109.968	45.7095	20.5593
299.609	267.632	0.216638	1.08319
42.788	40.025	24.4792	9.75801
165.816	288.265	0.716469	2.62705
49.2518	132.719	108.002	33.756
151.214	201.166	108.002	33.756
3543.82	2303.43	24.0948	5.30679
69.8784	134.363	24.0948	5.30679
41.2869	50.6479	75.2096	7.27497
668.609	3395.87	75.2096	7.27497
64.7377	408.122	451.486	188.55
373.187	456.949	451.486	188.55
98.8207	120.874	1.87877	1.10378
263.465	412.968	2.32888	1.81135
531.58	988.975	2.7379	3.33055
17.8571	401.786	2.7379	3.33055
42.211	52.6971	2.22037	1.28548
284.558	783.275	1.57197	1.42226
329.93	146.015	20.985	5.3172
155.259	172.51	148.482	28.0703
326.451	461.313	70.4812	24.0073
1091.19	1859.85	13.5135	7.38238
1091.19	1859.85	13.5135	7.38238
336.122	427.143	329.706	95.1867
85.492	306.548	1.54903	1.10401
116.578	366.811	2.65915	2.54453
120.747	133.149	1.84502	2.21402
156.743	115.719	14.4157	4.31553
96.3207	142.188	14.4157	4.31553
111.893	96.787	37.3128	9.94449
348.092	317.659	17.7457	4.13048
90.6623	1039.09	17.7457	4.13048
1181.74	8087.14	4.74124	1.52755
14.9147	14.4872	0.672043	2.41325
24.1056	49.5344	402.755	137.52
203.841	255.022	100.473	19.3762
174.652	437.851	9.92653	4.59157
855.783	1283.87	13.1998	10.1654
40.913	43.5016	53.3697	10.0511
789.836	998.995	2.87649	1.5827
0	10.7261	12.069	6.46201
252.919	264.448	36.8155	6.94008
46.187	1139.08	216.339	100.549
47.92	136.65	294.359	125.643
11.8777	47.924	610.542	389.733
116.995	80.6761	100.175	28.0968
17.7369	22.9261	53.3404	11.2564
41.5395	188.863	3.67279	1.64441
440.968	845.122	25.1037	2.7145
119.137	184.825	98.5323	22.4025
44.0954	261.552	98.5323	22.4025
220.49	197.105	3.23498	2.62145
41.6946	81.6959	16.6778	6.5192
5	12.2059	16.6778	6.5192
59.0285	126.281	58.7143	18.54
563.707	529.116	123.166	33.6211
160.667	227.306	123.166	33.6211
335.649	1627.58	347.088	109.282
130.317	242.177	347.088	109.282
298.473	1544.51	8.19262	7.31707
141.443	715.334	0.54445	1.47779
857.768	1957.7	11.096	5.09406
126.266	383.241	3.65162	1.95056
203.218	442.882	2.38596	1.19298
99.0274	199.293	0.802276	0.218802
203.748	192.971	1.10497	3.31492
123.45	613.489	2.80398	3.69615
146.499	542.757	16.6445	114.514
88.2448	45.3883	4.98405	0.598086
103.654	203.965	102.449	25.029
80.5044	248.672	93.4808	83.0467
29.0818	53.4057	4.03172	3.85643
91.1363	67.7079	138.59	97.9689
360.5	372.151	41.1356	5.57124
203.685	950.161	41.1356	5.57124
131.062	666.011	17.2802	5.04005
3.31068	82.3605	140.309	17.404
169.473	229.677	7.99666	4.19866
113.218	118.775	130.317	60.2316
1984.43	2862.69	130.317	60.2316
159.09	49.1274	89.4854	22.7586
5.42552	141.218	89.4854	22.7586
75.1776	29.6543	15.8347	4.57429
63.7434	109.081	42.6585	14.4895
147.323	272.364	2.96327	0.901502
68.2387	130.676	45.728	10.4742
16.9793	19.2534	29.162	9.05304
2703.09	6487.91	3.30551	2.37062
495.935	2115.26	3.30551	2.37062
93.9482	205.785	3.05902	2.66002
269.711	343.642	3.05902	2.66002
190.437	896.519	34.7888	11.1964
37.1908	44.9251	3.76963	3.11774
59.1987	53.6895	3.76963	3.11774
131.049	318.845	1.93656	1.73623
6.22262	158.239	29.1319	6.83639
377.075	524.02	2.43662	0.987817
76.2741	149.12	10.7581	2.32038
28.0754	15.4618	14.0268	3.86704
1046.73	1427.67	29.6281	9.1648
396.929	852.975	29.6281	9.1648
142.606	765.507	14.7168	9.85621
16.6194	71.8114	39.7883	19.7666
82.9294	711.608	52.717	46.2287
108.547	877.532	52.717	46.2287
98.8867	265.226	1.82232	2.88535
30.3054	83.2417	35.4299	4.55591
218.23	199.689	35.4299	4.55591
4.51807	29.6185	51.7467	8.17052
4.3486	12.0696	51.7467	8.17052
173.819	414.992	0	1.37363
83.9911	91.3313	0	1.37363
286.766	363.221	1.47746	1.26878
68.8909	109.361	7.2621	2.12855
71.3035	74.3057	1.94954	1.17532
72.0085	41.1813	1.94954	1.17532
64.1258	91.1979	2.65927	6.35912
13.4103	115.6	2.77376	1.32658
16.3378	92.9088	386.683	119.134
182.935	126.201	749.912	95.8938
6.00167	16.3856	210.555	41.6241
39.5699	79.228	140.72	14.0879
448.844	317.887	35.8232	6.19406
145.562	61.8349	35.8232	6.19406
1937.05	781.116	163.707	31.9306
25.8347	12.3539	98.2691	40.7169
145.942	36.9636	188.413	82.2613
22.5125	31.6945	9.99092	4.93058
601.006	688.467	269.107	108.931
99.9603	67.535	109.76	103.958
3.83526	4.17965	168.3	43.4245
64.851	180.995	360.204	97.6532
178.965	70.7917	56.113	15.6076
67.7442	168.845	0.727878	1.66372
38.3306	63.4975	985.088	303.026
13.9613	28.179	0.50935	0.218293
263.644	479.645	1.38258	0.0987557
799.108	746.878	2.24383	2.24383
134.194	239.365	2.24383	2.24383
108.646	430.603	168.134	28.3107
361.111	451.469	168.134	28.3107
81.4602	87.9744	1440.8	391.654
8.74302	30.1455	1440.8	391.654
64.3495	62.1165	0	0
89.8879	105.401	0	0
91.992	644.946	2.14883	0.981563
10.3311	9.51953	0	0.419815
114.606	132.784	172.537	45.0518
60.8468	81.7085	172.537	45.0518
155.292	141.463	3.3119	1.94818
17.0993	20.4303	72.3764	19.081
105.446	50.8427	72.3764	19.081
122.053	146.523	2.9163	2.13862
533.021	638.639	2.9163	2.13862
99.8164	93.0467	2.00312	0.222568
99.6558	235.886	2.00312	0.222568
13.0675	12.474	23.4855	1.42669
92.2321	133.923	224.929	76.6272
220.983	425.187	224.929	76.6272
4.76023	12.5176	45.732	5.50385
380.58	179.078	45.732	5.50385
59.8869	112.713	13.587	18.3424
341.427	801.288	95.6844	51.6301
196.583	621.348	95.6844	51.6301
342.063	421.791	558.29	395.986
264.623	669.625	6.93642	7.03551
18.6311	33.9649	15.0173	8.06525
295.579	767.483	15.0173	8.06525
195.027	391.997	7.00797	6.0115
7.23119	7.91239	7.00797	6.0115
115.392	222.321	10.2459	6.14754
32.8913	58.2795	85.4034	22.4601
51.7893	384.419	593.49	183.648
57.4942	229.284	593.49	183.648
45.4369	417.087	691.817	186.169
3746.97	60785.6	912.784	388.261
3384.65	56741.7	35.7641	10.2769
287.921	201.122	10.0358	9.45341
928.54	6182.74	1369.23	640.585
3.34982	14.2766	1373.49	356.344
121.725	172.476	721.647	161.123
175.537	915.702	2.39773	1.71959
40.626	43.4224	1.86105	0.575584
80.7753	250.728	8.0028	3.45476
82.4594	111.02	153.567	3.86941
284.404	221.841	292.372	69.8803
92.6641	838.867	158.083	68.916
136.277	41.9313	85.4033	29.67
255.71	528.691	85.421	30.5244
149.135	320.45	85.421	30.5244
174.497	105.383	128.714	21.0726
428.571	223.599	15.7702	5.3622
11.4274	13.3306	85.187	32.5323
120.646	212.384	85.187	32.5323
333.086	685.75	2.06177	1.22705
39.6175	256.831	3.27332	1.03467
552.896	588.798	30.5152	6.5259
179.688	508.429	30.5152	6.5259
4912.34	19228.6	0	14.3885
127.462	125.009	12.9119	7.59108
184.929	234.844	2.5076	2.79693
364.426	452.787	1.2144	1.104
558.136	537.14	68.7777	65.8532
10.3643	18.2213	0.358166	1.79083
78.8288	109.993	970.033	238.664
143.729	127.593	11.8548	3.82811
296.443	861.675	7.03081	2.05065
31.3447	91.9751	209.634	9.25868
27.1852	70.7513	58.7808	15.8518
56.0629	43.2385	232.83	112.487
21.0851	32.0027	57.6208	94.7955
104.536	121.299	428.632	140.068
49.4363	115.28	416.313	151.972
132.929	744.362	42.735	41.0256
35.7095	54.1653	6.45161	1.75953
79.0651	111.077	3.83594	6.19652
56.99	250.415	253.948	90.7846
308.554	1852.35	731.122	154.026
15.3613	118.701	59.418	11.5396
106.632	40.486	59.418	11.5396
59.2237	66.5526	244.563	30.7214
62.9805	69.4694	244.563	30.7214
466.453	1024.5	452.324	123.055
345.834	823.889	452.324	123.055
2.27926	4.16212	3.41106	3.30924
5.38012	109.006	995.674	482.381
24.8044	48.4191	38.6301	29.9936
107.503	500.894	181.818	59.674
176.563	172.515	269.324	48.7156
112.498	407.939	62.7992	11.0336
2158.48	1039.85	11.6611	3.19699
21.0017	23.1135	160.356	30.6013
156.418	345.919	1.18099	0.767641
169.131	146.067	92.1775	16.9448
3.48561	16.9336	52.9915	42.735
24.346	22.7059	989.007	361.861
36.4449	162.444	989.007	361.861
57.0132	200.675	735.038	304.191
52.4017	24.5252	735.038	304.191
129.781	162.971	48.4391	31.4942
1.59039	21.7353	19599.3	8703.58
8.08743	6.41828	5790.58	5070.68
3.62739	2.17644	5790.58	5070.68
36.4524	34.3656	12940.7	2114.19
7.55471	30.4625	5.47235	5.76037
15.9464	24.0791	197.486	76.4468
3.13488	6.65838	115.818	58.7332
21.9182	142.911	690.944	266.685
31.3745	257.802	750.707	359.618
76.9564	157.376	175.924	85.2635
19.9311	80.6008	7.42377	3.49094
13.361	22.9214	6.80502	5.06158
102.31	75.7359	177.746	52.3517
0.131165	7.34523	167.414	42.9529
6.56705	8.06134	1521.86	706.053
298.055	446.404	133.02	40.5198
131.423	93.7258	964.383	382.474
1.02217	83.4251	964.383	382.474
21.3389	45.7542	72.8212	64.9892
8.95208	12.8138	72.8212	64.9892
51.6364	72.7273	322.855	116.398
3.798	3.67279	273.954	76.1995
2.7379	3.33055	435.097	206.5
1.60299	4.04067	226.526	98.0787
610.542	389.733	214.867	264.788
2.80398	3.69615	373.828	118.867
0.682993	1.28468	1.80584	1.6813
10.0243	42.6655	2087.87	545.41
206.674	364.706	2087.87	545.41
35.2107	59.4134	124.11	32.6887
36.6115	42.0643	85.7602	38.1603
8.83224	22.756	92.2401	29.434
49.4589	136.226	620.04	177.956
1.77922	2.54174	1.09426	1.25059
48.8405	34.5296	227.852	34.4677
22.3889	64.9396	2286.37	1839.95
50.6923	42.9111	6743.12	815.059
191.396	340.139	0	0
8.56869	29.5835	0	0
1101.95	2084.11	0.131412	0.569451
1332.07	2021.92	0.813008	0.542005
15.9697	47.0294	0	0
1503.01	1244.32	0	0
2.75365	21.6056	0	0
1414.03	1570.29	5.63557	0
103.925	113.352	0	0
206.396	242.677	0	0
58.152	322.512	0	0.856898
133.907	783.784	0	0.837521
376.451	616.894	0	0
1.48932	1.82313	0	0
1.64664	1.33511	0	0
516.912	672.16	0.869084	1.97519
101.322	65.8161	2.42967	1.07986
6.40303	6.59671	8.86525	1.77305
7.1028	48.7477	2.08986	0
11.0908	14.3343	0.705965	0.352983
317.267	313.377	1.47167	4.04709
6.25305	31.5901	305.825	161.581
27.5693	82.9656	6.78887	5.2048
78.6422	172.912	124.245	85.5131
89.4934	195.576	124.245	85.5131
109.482	98.6728	2.89687	0.579374
35.3675	57.1492	917.451	308.675
32.1108	68.5683	428.105	234.611
7.57095	11.0351	428.105	234.611
2.834	4.27773	304.723	93.4631
164.84	155.907	162.5	60.7798
2.0196	7.18079	193.721	91.059
2.96377	7.40943	179.879	166.435
3.4626	14.7738	267.813	278.624
6.75422	29.6435	12.8548	12.3957
22.6513	20.0289	168.709	76.3714
2.40233	5.81616	317.655	185.593
38.476	79.2154	780.563	346.832
74.7162	84.808	780.563	346.832
32.9901	35.6167	3.21816	2.27953
9.19792	13.6361	3.21816	2.27953
55.8097	87.3456	278.419	130.193
24.3488	19.8188	265.512	71.277
4.09015	5.25042	2.47913	2.32053
8.25764	22.7085	39.8848	47.5061
16.7275	8.25852	389.95	403.555
18.449	22.8416	277.157	140.247
2.16853	2.20725	9.63135	8.0372
13.8795	41.2661	9.63135	8.0372
2.63253	15.8984	129.373	55.9404
12.5927	12.3067	129.373	55.9404
1.73623	2.67112	1132.49	804.416
7.79825	32.6979	1718.09	522.938
6.38564	18.0801	77.0871	21.732
2.07012	2.78798	77.0871	21.732
74.8313	129.216	221.466	55.1443
25.9449	49.7378	1119.73	245.228
13.5012	14.4141	30.3255	20.9184
5.77259	6.84656	292.251	295.473
17.2813	19.9537	387.593	190.212
2.71285	2.13689	5.47398	5.12642
15.1286	59.0015	483.085	140.195
3.99263	4.76044	483.085	140.195
4.87805	22.7642	168.431	53.6311
435.654	809.072	168.431	53.6311
5.75593	8.28192	224.156	67.4767
28.2007	54.1535	224.156	67.4767
258.906	191.602	86.383	40.6546
202.769	348.534	208.735	79.8806
1.77708	3.11717	406.84	216.179
1.22262	4.27916	38.2455	16.9804
2.35392	3.34725	176.706	90.1877
52.1202	134.065	76.9692	22.3653
40.4751	101.188	76.9692	22.3653
1.32609	1.68187	16.6564	7.25526
0.206313	7.22096	531.651	505.982
257.061	232.782	163.743	89.3253
33.6561	50.025	163.743	89.3253
161.411	150.187	35.9005	14.28
2.07165	1.99461	93.061	47.0993
6.75897	25.3461	44	12.7447
1190.14	1270.25	147.564	81.9484
64.7482	60.5516	223.444	186.531
5.40197	40.5148	223.444	186.531
777.794	196.527	329.201	196.694
1.29632	2.91671	514.452	249.338
3.00963	5.05135	1.25104	0.729775
62.3203	175.325	1.06455	2.18512
371.457	416.871	65.1585	20.1213
55.3843	91.8123	3.43643	4.36162
92.0883	164.845	191.323	89.964
10.7672	25.6961	1.20172	1.03597
5.56276	9.66163	3.42949	1.79487
20.9882	203.58	1.33088	1.33088
3.43	14.9673	0.186376	0.46594
18.2888	16.6027	2.50089	2.73907
9.58084	19.1617	5.61798	2.66115
9.74274	14.7977	1.34228	4.02685
1.09308	3.11107	13.5318	6.7659
1.88324	6.16761	0	0
1044.75	2338.67	0	0
8.50584	8.25543	0	0
16.9906	21.4325	1.09483	1.02887
59.7672	120.688	0	0
11.7959	23.3096	0	0
8.116	13.165	0	0
8.0137	23.0186	0	0
1.91361	22.4166	3.03394	1.19946
7.69231	11.4898	0.160308	0.641231
37.96	50.3531	0	0
2.77963	2.53756	0	0
15.0904	16.9036	0	0.475964
46.0663	92.4609	9.8191	2.95057
16.7411	93.75	21.3707	6.38664
5.47945	68.4932	6.20622	2.14133
12.5714	138.286	297.125	121.338
3.0392	4.73909	68.1447	27.454
4.18984	8.62279	0.390168	0
30.7012	20.9015	206.938	64.7744
6.38203	3.66967	1.07378	0.797668
14.1719	64.0665	7.59387	1.96878
115.521	161.021	114.975	61.8142
26.1689	56.1863	131.839	28.18
222.13	236.22	105.367	61.2796
3.97189	16.1931	2.86593	1.39353
2.04944	5.2517	0.732543	2.14531
73.2742	84.7372	2.35969	0.697182
417.638	486.395	14.8895	7.6529
5.97177	30.9446	3.71816	2.88849
36.2197	117.941	3.43969	4.26996
16.5084	112.787	12.2206	7.41592
3.52266	5.22952	508.773	266.649
137.416	134.934	169.551	112.115
416.688	1582.53	92.8643	53.5284
0.314268	4.39975	152.35	82.5319
61.2025	71.1782	101.322	65.8161
24.2641	23.4237	90.893	45.8894
2.05814	2.56562	394.333	225.886
16.3773	8.23873	12.2969	1.97628
11.8781	19.8998	0	0
46.803	43.1302	3.11564	2.63631
6.11765	13.1765	0.198491	0.396983
25.7493	27.3587	0.338639	1.69319
12.3289	8.35559	1.6113	1.36341
5.93673	58.2648	7.45098	2.48366
3.88497	5.03335	1.48368	2.96736
29.138	34.4577	5.45357	1.89901
33.8812	23.5006	6.14334	1.02389
32.9152	39.2204	2.03923	2.57902
35.9274	39.7233	2.72365	0.977722
3.61436	4.62437	26.9282	14.3239
15.911	15.207	26.9282	14.3239
117.049	84.2157	0.520291	0
30.286	25.4102	16.335	4.69395
107.282	89.1258	1.76962	1.0601
11.5399	29.0444	0.926889	0.746032
7.95931	11.7382	1.87507	1.36109
5.0743	5.0743	47.1422	12.3028
901.328	827.645	47.1422	12.3028
44.2838	212.284	78.9071	25.5221
5.92508	6.19288	78.9071	25.5221
62.5771	95.8126	4.37292	1.2953
10.903	18.2889	156.298	26.1849
2.30977	1.22617	0.41989	0.549087
0.982172	1.48814	3.85679	1.38313
7.82348	12.1803	1.43252	3.11203
6.20213	9.32014	38.2358	11.1058
82.7315	103.988	26.5291	15.5485
127.501	107.178	201.635	70.2127
27.5755	45.6823	201.635	70.2127
235.091	168.642	3.44065	2.01875
275.623	340.669	14.5455	5.45455
226.642	156.337	1.7963	1.2125
107.971	798.819	2.74489	1.46819
2.98831	3.35559	0	0.329707
3.34874	3.75059	0.536545	1.31155
1090.1	769.744	2.64608	1.86978
101.103	176.39	25.9516	7.31219
9.34466	11.9303	25.9516	7.31219
2.82972	2.92988	27.561	14.6189
21.2145	12.9132	256.038	86.4593
2219.54	1053.77	6.14429	2.7293
512.348	760.615	1.07082	0.584084
43.0942	78.1585	12.3388	3.33482
1.02671	2.1202	8.80783	1.15658
46.8085	60.1365	1157.85	394.617
303.533	301.977	1157.85	394.617
14.5332	61.6559	188.05	92.1447
3.73533	13.6962	28.1803	11.2187
53.8152	50.0527	1.11076	1.82482
82.2958	102.792	71.9339	10.9293
197.744	80.9614	71.9339	10.9293
30.7679	46.6945	6.34659	3.23206
60.8932	107.321	68.0212	20.318
1.56099	2.15565	0	0.257832
135.937	162.649	143.385	108.053
9.64791	8.64553	0	0.419111
16.1663	16.8261	0.138709	2.72795
7.57699	13.3654	35.8347	23.6144
10.6185	18.3833	24.4155	19.597
2.31919	3.25483	3.49507	2.28449
17.0217	40.0159	8.44652	4.40263
4.13277	15.3066	140.98	89.1523
19.1197	45.2779	140.98	89.1523
345.294	348.089	2210.45	671.726
5.25624	11.2164	2210.45	671.726
18.6199	34.6842	194.339	68.0218
1.88941	5.33233	183.725	103.321
23.5286	45.229	48.2219	53.0216
3.1769	4.99226	1.44407	0.868114
140.034	189.097	144.416	30.7763
124.049	366.358	0.843072	0.66778
2.06697	20.7386	8.37253	1.379
2.33723	3.00501	7.64178	2.14728
20.7881	53.8264	818.46	134.733
6.32964	32.5583	818.46	134.733
66.1351	157.286	2.4829	0.749555
3.77853	4.75122	70.99	18.3846
2.54654	2.43194	3.09352	1.94336
69.977	82.8768	182.12	91.7375
264.282	381.901	445.528	319.776
188.798	189.558	205.284	76.6194
424.298	415.665	315.089	161.747
136.402	1724.13	1.29627	0.86418
9.16355	9.42013	7.46017	4.84911
22.374	166.745	0	0
7.61318	7.85004	57.7596	8.16803
4.6351	5.20637	136.112	74.2264
4.74124	4.35726	0.882037	0.843688
293.248	276.902	22.1352	13.5697
83.1886	86.4023	2.37896	2.83806
14.5799	10.1036	150.362	28.3304
3.13131	6.46465	150.362	28.3304
1.67842	9.73481	4.04672	2.41081
4.30192	7.52835	678.919	228.296
521.361	456.368	678.919	228.296
5.16112	12.6277	2.48611	1.90114
72.8839	91.973	2.34915	3.0077
16.7453	30.0067	151.362	42.1228
117.951	200.176	5.95993	2.41235
545.977	1176.88	88.0643	34.0319
134.003	225.089	88.0643	34.0319
10.9116	28.1882	262.633	77.4349
41.0546	38.6826	0.090967	3.18384
273.934	92.2495	4.67751	1.84526
13.8982	15.3756	40.3713	20.9736
81.5044	124.71	209.258	49.7542
8.45707	60.6805	209.258	49.7542
9.81636	8.21369	71.0434	19.1653
45.431	46.0163	0	3.62976
2719.61	2261.56	1.30703	0.594106
127.307	152.632	1.30703	0.594106
62.9602	22.5693	2.64608	1.24374
13.9392	29.3266	2.64608	1.24374
102.582	161.134	125.034	28.439
210.427	344.528	125.034	28.439
120.261	320.261	194.01	64.8968
2040.96	1985.54	0	0.130141
402.704	166.279	1.5192	1.01002
288.03	499.595	2.2958	1.47075
9029.01	5579.35	211.086	48.3261
394.027	1014.52	133.779	18.6245
47.2192	71.9989	133.779	18.6245
6.83005	16.0707	76.3606	17.0534
5.88584	6.22734	0.570646	0.627711
7.09173	17.7402	69.5242	21.8948
73.3377	45.4535	1.14609	0.305623
12.3018	47.2936	509.161	252.443
102.122	86.9004	84.4752	72.7136
5.44089	15.4356	175.336	36.2938
1292	2548	175.336	36.2938
256.978	437.885	5.8579	2.19902
6.34993	6.42112	2.23732	1.49612
51.2658	182.911	1181.97	268.033
3.47343	78.8468	180.648	38.3457
182.766	259.675	130.211	170.118
9.16839	12.071	137.592	59.6628
3.25804	5.48436	3.43082	3.59955
14.3789	14.6083	981.886	211.328
266.007	249.519	92.0381	18.2172
536.744	1294.48	101.553	12.5793
62.8996	141.988	101.553	12.5793
114.563	83.099	1.92245	3.8449
130.074	151.291	8.89192	7.55012
1.65489	2.25906	202.424	93.9856
119.959	52.5246	3.5214	4.46044
6.26945	11.3469	168.051	30.7616
137.346	146.798	1.6522	2.01303
216.619	113.353	377.057	93.7291
19.9765	24.3287	730.048	234.503
108.467	250.972	232.482	140.951
87.5479	84.0996	174.41	47.7005
7.77001	8.66356	150.269	47.6556
13.6525	20.2259	56.0299	26.1958
36.9493	64.2523	56.0299	26.1958
132.289	151.283	56.0299	26.1958
637.115	866.189	2.95203	0.738007
10.1257	10.4596	0.768836	2.17837
50.5804	624.311	1.69624	1.04384
214.424	594.619	0.297309	0.297309
41.2448	43.9387	45.3832	10.9925
72.2823	149.687	45.3832	10.9925
4.91679	9.45537	0.848336	0.848336
5.9777	34.3718	5.4537	4.87352
1.79047	3.35139	15.9163	5.87898
11.1549	19.457	8.03745	2.56138
90.0215	130.079	43.1193	77.9817
184.868	96.6633	900.412	557.306
52.5007	123.791	65.2873	40.7009
1.54403	4.43908	7.00216	3.94239
7.71945	9.92501	353.357	162.544
29.0735	32.4374	185.197	66.1136
10.2255	20.1888	102.994	21.2781
13.5501	87.3137	41.7328	23.9644
220.711	333.48	5.93171	2.79707
23.6298	95.0584	9.35595	4.41877
2.77008	6.32571	14.4755	4.80929
52.6215	71.2502	0.462321	3.23625
311.674	397.577	547.19	178.164
14.8454	11.7987	813.813	185.542
103.9	288.022	143.072	32.8902
2.71169	4.86058	41.9106	16.0903
13.957	36.2649	5.01665	2.69075
113.938	251.049	1.55567	1.95287
19.3728	19.6524	4.98225	4.90157
137.251	316.335	114.852	34.3447
9.08893	18.8854	2.34442	1.06564
2.35571	77.7385	7.10059	2.25416
60.0208	374.596	0.48158	0.722369
2.45528	1.22764	20.4866	5.26391
2.58574	5.57975	0.97557	1.26011
4.45825	17.6137	94.135	54.7068
187.535	309.953	26.1878	6.92773
98.5016	39.7937	5.94324	3.17195
10.4712	17.0846	2.84021	1.60533
1.69533	6.53911	502.7	46.32
2.39801	6.63819	39.7778	5.33333
6.45242	41.5442	42.6443	11.0083
5.75816	1.27959	74.6671	26.8562
223.635	394.27	74.6671	26.8562
56.8504	95.7145	24.2678	10.1941
83.3333	103.039	24.2678	10.1941
63.5619	106.844	20.4866	10.5121
70.6724	45.0564	32.3783	11.6739
38.2726	60.0956	32.3783	11.6739
13.9023	29.7355	9.99596	6.87583
6.81922	10.4428	117.603	18.7266
28.014	44.4928	117.603	18.7266
1.0601	1.27713	97.3279	18.376
68.127	27.2879	35.4508	13.0551
6.09342	9.34599	1.07679	1.26878
51.6034	79.9853	1.94491	1.45242
200.989	259.74	192.913	55.9349
144	205.161	192.913	55.9349
169.553	352.663	0	0.268601
14.6623	18.0939	181.606	87.2954
276.99	478.735	181.606	87.2954
36.7716	164.226	2.04073	1.14454
4.34057	6.54424	2.04073	1.14454
24.6691	30.216	3.24218	2.25543
8.90629	13.4858	167.457	41.7678
41.5573	366.121	63.8443	11.2209
9.89283	9.98317	71.9866	14.8497
2.62349	4.08956	143.605	61.3313
79.9113	107.342	3.26423	1.95006
16.6228	21.763	3.26423	1.95006
0.979997	2.8247	10.3745	3.40412
114.114	94.2943	25.6429	18.098
1.56209	7.76707	0.624951	2.10921
22.2037	20.0083	45.6946	13.0465
18.5993	19.9657	45.6946	13.0465
59.709	50.8028	41.7513	17.4904
255.415	577.206	41.7513	17.4904
105.582	136.516	41.4229	7.83918
6.79587	13.8434	18.389	9.47412
14.015	12.596	42.8715	29.6995
8.30063	21.2798	62.4013	25.1063
0.673854	5.72776	104.543	32.7404
25.0581	40.0207	270.809	98.4333
61.1978	108.568	47.327	12.0778
111.058	182.423	66.5693	20.1169
9.43184	18.976	152.184	95.5445
71.7767	91.0441	291.276	145.403
28.552	82.257	8.7222	10.4666
42.5449	28.4991	120.262	39.723
18.9834	25.4149	76.4634	21.7644
92.7179	197.912	38.2334	17.3692
118.637	245.902	65.5165	25.5299
736.61	722.253	22.4067	10.8574
592.887	329.694	57.9883	29.424
14.935	24.9143	0	4.20168
221.77	337.582	208.799	98.9311
267.868	389.132	208.799	98.9311
29.8605	31.7111	159.916	189.144
3.05111	18.3066	44.3714	34.1002
329.098	392.63	204.564	66.0147
62.1443	50.6329	204.564	66.0147
101.16	128.91	16.8844	3.51759
558.758	425.166	163.666	119.852
8.17057	11.2054	0.578035	0.578035
14.7554	13.5921	96.9775	52.8132
3237.66	5009.08	56.1448	13.6734
108.531	198.601	56.1448	13.6734
22.5921	64.7834	48.1462	10.6647
2.15983	44.6364	94.0947	30.3519
31.8354	83.3238	94.0947	30.3519
20.3251	21.349	3.46839	2.7382
42.8896	32.1909	6.74252	1.51707
11.9258	2.65018	44.7852	15.4939
173.055	310.238	45.0077	13.5575
4.58345	13.7503	45.0077	13.5575
6.26741	31.337	18.9645	10.3831
29.3856	28.317	0	2.40312
10.4914	22.5764	102.409	36.0522
6.52997	14.2756	102.409	36.0522
136.788	107.843	157.426	38.2436
154.331	259.865	157.426	38.2436
1052.95	902.527	120.879	41.5098
72.7216	34.3204	0	12.4555
2.7225	3.67321	5.97116	2.57294
7.677	7.22265	4.60455	1.62514
2.1339	6.04606	69.1201	32.7703
1.95519	3.91039	3.21059	2.88298
7.14674	16.5463	44.2571	7.98831
4.76039	8.67449	874.055	380.353
154.769	356.332	874.055	380.353
5.63554	13.5983	70.6922	20.1048
30.5917	187.36	1716.63	585.327
26.0627	28.1484	266.997	79.4487
58.9492	172.021	205.526	75.4678
464.438	533.942	243.202	82.8568
11.3229	29.5875	136.152	49.399
1939.34	777.574	136.152	49.399
15.1244	37.8923	89.9136	17.7655
31.8531	38.3973	3.81945	4.56375
31.7169	42.9882	49.0234	18.2721
25.0787	30.86	14.1559	4.78968
14.1958	33.7485	5.5907	4.1518
345.105	677.897	1237.9	389.516
75.4988	106.29	1237.9	389.516
4.82133	13.8968	71.0917	19.5891
4.27437	11.3983	4.35493	2.72183
14.1191	35.6047	3.68053	0.368053
1.21258	1.15195	0	0.508733
1.44499	1.28079	0	0.604595
3.47245	8.11352	3.87312	3.17195
386.423	137.64	5.601	2.02838
2.62134	6.76476	41.7631	12.4381
741.554	753.378	58.916	19.3624
6.77124	7.40452	79.231	16.8948
21.5154	23.9724	11.4909	12.9641
13.5669	12.0029	2.11185	2.10351
32.4696	40.6017	184.984	57.5711
75.5998	203.892	35.3673	10.6427
20.1878	15.7016	35.3673	10.6427
12.6478	28.2169	2.75459	2.52922
97.4875	130.301	147.895	64.107
415.189	356.265	525.557	424.312
3.7555	4.84852	664.338	485.955
7.0922	28.3688	521.588	169.96
95.818	51.7279	521.588	169.96
6.12453	10.8881	21.611	11.778
17.2955	19.4407	0	8.32402
0.948767	9.48767	58.5421	24.0756
7.15924	26.6213	58.5421	24.0756
142.032	202.202	58.9316	23.6311
135.83	202.195	58.9316	23.6311
25.3301	65.7148	47.8933	17.013
4.39444	4.12221	34.3824	8.80025
15.8826	7.73768	34.3824	8.80025
6.43966	8.27957	204.702	58.8934
0	0	992.711	349.368
0.526439	3.10014	79.0302	27.2743
85.5452	93.4651	69.9782	14.0277
3.3053	3.11574	0	0
2.72397	3.75603	3.8812	0.674992
43.3067	68.285	1.71038	1.14025
14.404	14.1452	0	0
35.9152	50.6707	0	0
78.4495	178.588	0	0
113.432	125.419	0	0
48.9676	325.664	0	0
5.3005	6.13523	0	0
5.41736	7.79633	0	0
93.446	100.625	0	0
1.26631	6.0425	0	0
0.518403	0.518403	0	0
5.31482	12.5459	0	0
13.3958	22.1962	0	0
2.29549	3.06344	0	0
193.892	51.778	0	0
9.36065	21.1939	0	0
89.6895	85.4688	88.735	38.6174
4.3823	9.60768	162.329	52.0463
122.598	754.123	59.9721	34.8675
11.5313	32.0502	271.953	111.661
27.5025	51.2884	4.29439	5.18288
0.179565	7.54175	2035.18	1024.84
2.04073	5.16695	1.72788	1.26878
30.3267	29.2179	0.806823	1.61365
11.3669	16.4008	0.755702	1.7175
82.0265	188.179	114.306	22.254
20.9432	42.2705	390.381	209.333
30.2775	37.4264	1.60165	0.895838
43.9621	100.632	12.6418	4.4788
0.444365	7.19872	4.52631	2.11678
17.1678	70.0631	502.561	119.365
158.316	281.983	13.5661	3.96092
33.1386	36.8531	7.45686	2.94806
1.69439	24.6457	44.3787	60.6509
54.2868	131.494	41.4301	13.217
57.9762	75.169	69.2472	23.6392
11.4342	14.4495	271.407	95.5389
1.8375	2.63641	101.387	41.6845
653.304	521.766	101.387	41.6845
50.841	57.3394	30.0307	11.0219
7.31006	8.70637	3.49671	2.33114
66.4274	74.7496	1.76962	1.77796
428.078	297.877	1.76962	1.77796
288.785	369.472	0	0.6413
10.8115	20.4218	0	0.6413
0.976068	1.22912	42.02	19.2821
0	0	2.05963	2.97317
40.7424	51.6071	142.57	100.743
0.223626	1.06222	142.57	100.743
5.64986	15.7113	2207.14	900
20.0515	48.5029	2.05152	1.13973
200.012	175.894	25.2071	5.15159
40.8194	20.1821	1.17338	1.45499
2.89231	3.9017	3.11405	1.45971
16.596	13.3501	2.1734	2.29088
1.51047	2.78015	0.385231	0.325965
86.0518	367.404	0.830985	0.252908
102.305	101.427	167.762	43.3363
21.8199	98.3325	25.633	11.8255
45.1769	37.5007	122.521	43.4641
234.464	208.286	154.735	45.9977
36.4274	28.2554	154.735	45.9977
1.54117	3.08234	10.5593	6.77796
11.5122	22.2439	10.5593	6.77796
45.9774	53.6706	4.69142	5.01496
17.7397	19.8598	31.0331	17.1027
159.085	194.4	193.275	50.5854
23.6579	37.9227	27.509	8.17001
2.48088	6.09882	1.95326	2.54591
5.97576	9.84895	78.4007	24.9825
53.7925	78.3368	78.4007	24.9825
175.42	140.407	148.059	47.4185
66.611	56.5109	72.8133	21.6761
0.170039	2.38055	156.772	50.1441
4.71402	7.54243	156.772	50.1441
33.9773	69.9534	34.1172	10.9526
11.491	17.0964	86.8545	53.9906
3.09406	6.65223	4.26544	3.27212
3.88718	3.30144	3.0217	1.78631
26.3994	24.7122	80.5649	23.9576
4.71502	10.109	3.59668	0.74414
6.55996	33.8494	32.5125	14.3155
4.82531	7.98033	3.16361	3.27212
13.5283	40.4854	39.7697	17.5754
4.24874	17.3812	150.292	68.9065
2.81195	108.26	77.1605	26.4918
6.44432	6.65474	265.708	132.649
0.753674	5.56881	265.708	132.649
21.8043	19.5568	2.44841	0.699545
58.3014	45.229	57.8645	20.7849
13.7338	13.8165	4.66252	3.27487
68.9717	360.185	125.359	83.4391
2.40401	2.17028	125.359	83.4391
1.40241	2.03747	116.959	66.8544
46.7637	52.9163	851.138	139.607
2.37167	4.28725	133.633	38.5737
8.98164	11.6027	95.8514	28.606
49.0086	77.2954	0	0
22.2085	31.8706	1350.11	335.358
11.7863	32.6377	242.513	40.7596
37.7414	37.8005	2.31993	2.29198
11.7052	34.3271	5.5609	2.38834
49.1675	61.1978	8.11842	4.08328
2.73872	3.54567	11.3309	4.17917
10.1022	12.2322	11.3309	4.17917
21.048	35.8767	1.49958	2.77701
34.5759	90.7618	1.49958	2.77701
26.0295	64.3292	4.16074	3.1753
292.226	348.596	4.16074	3.1753
0.898674	14.9405	118.206	29.0659
8.0664	28.4078	70.9377	17.9138
77.9553	108.946	277.964	78.6896
10.6335	13.5747	277.964	78.6896
1.70284	5.23372	324.637	47.618
10.2471	23.267	31.0201	13.5913
34.0837	74.4556	1.00119	3.25386
8.55593	9.64107	21.8753	4.32835
2.18698	2.62104	56.5442	17.2705
1.96995	2.02838	485.537	142.098
106.656	89.9898	485.537	142.098
29.5677	39.1868	3.97554	0.611621
16.1612	23.6514	124.549	55.7513
185.753	156.603	6.16409	2.46993
9.06511	7.52922	139.204	29.488
54.4254	40.1585	23.0321	12.8709
2.75028	9.68097	5.9752	3.72041
81.9616	80.647	18.8397	5.12521
43.4307	47.9883	291.385	71.3682
14.8465	40.6752	291.385	71.3682
91.1094	92.7841	141.127	44.8497
196.292	58.911	345.535	111.255
22.7609	42.452	201.092	76.3525
4.85844	7.3435	201.092	76.3525
2.91835	3.95193	88.3531	27.9422
5.24207	33.8063	88.3531	27.9422
5.53422	6.31886	134.061	36.9486
9.12354	8.09683	187.404	37.4875
3.69783	4.84975	1.64474	1.09649
353.333	498.667	96.8698	41.2688
7.7803	15.024	96.8698	41.2688
9.79253	18.5375	94.0674	24.7326
1280.25	416.827	128.6	79.3704
31.1853	34.0067	376.352	221.02
111.363	71.9716	67.0984	22.0736
122.753	109.871	14.4509	0.963391
73.0068	48.6497	70.373	12.0564
134.153	109.575	402.288	127.917
10.0167	13.9232	6.50361	4.58588
5.3172	6.64441	20.1826	5.62106
12.4875	24.6995	66.8573	26.0228
37.7963	37.429	126.528	26.5852
2.46091	3.81866	3.05543	3.92842
143.192	165.426	4.9133	3.51358
4.04841	3.15526	632.501	490.967
14.3155	48.6561	36.1846	13.832
3.05875	6.75034	106.328	11.4077
36.202	58.3639	181.041	102.994
2.33304	11.8711	41.22	16.4625
14.5965	32.842	20.8681	3.88982
1.38098	2.24541	20.8681	3.88982
49.2463	71.7861	2.50774	0.590058
6.56792	9.38275	2.50774	0.590058
4.22992	6.29987	3.09536	2.14854
41.499	97.6768	3.09536	2.14854
3.48977	52.6707	1.96002	1.41121
269.892	309.771	16.519	5.62605
2.25124	3.2643	13.4224	4.19032
68.7023	30.5344	131.814	59.8653
6.38121	14.702	1.6921	1.04681
7.45108	11.6407	200.718	58.1738
35.9792	34.1148	10.0279	5.0779
227.72	101.81	102.339	32.1637
1.44303	1.98651	2.02445	0.774055
32.7413	29.9355	0.107469	0.429876
1.53905	3.55906	0	0.279252
12.0319	14.7316	0.0760399	0.608319
46.0168	61.7103	0.433534	1.02964
3.66444	4.0985	7.05384	13.4023
78.6965	83.0026	116.854	45.3052
16.1827	66.0747	0.435137	1.14224
2.2282	2.76604	2.27728	1.15973
5.74857	6.15582	0	1.53779
14.1593	15.41	1.45418	1.07827
0.956212	4.15458	0	0
10.8161	8.84956	0.23897	0.388326
86.671	93.237	7.05102	0.829531
346.813	326.135	7.05102	0.829531
2.9108	5.40578	1.07737	1.01003
76.0405	74.581	90.5215	25.2949
2.84546	2.34332	90.5215	25.2949
5.31532	9.45946	110.17	18.8259
18.4636	31.4688	143.625	43.8725
2.91082	5.46882	143.625	43.8725
637.238	2101.68	2.25135	1.63405
4.93133	6.12165	111.319	44.2738
77.6938	137.21	111.319	44.2738
172.399	290.87	111.319	44.2738
39.9265	74.2847	109.667	43.8513
40.9614	69.9052	109.667	43.8513
9.67668	47.9444	109.667	43.8513
5.48414	17.5459	171.125	54.4268
5.47112	32.8267	34.6603	22.9202
1.91152	1.60267	34.6603	22.9202
7.55085	9.31677	7.76512	3.33491
20.2562	19.3096	54.0818	42.1703
61.7882	56.3781	54.0818	42.1703
169.914	112.321	1.13865	1.27807
4.64499	4.11413	5.54209	0.692761
12.8693	12.1381	221.995	169.821
5.2459	30.1639	80.4403	16.0998
19.0509	116.037	80.4403	16.0998
164.238	155.408	473.3	82.6438
301.005	322.467	0.163372	0.326744
74.0844	60.2309	1.28548	1.01002
3.78353	3.00231	77.5578	36.8537
3.73957	6.61937	35.9762	12.6743
23.3871	24.8318	35.9762	12.6743
62.5983	158.855	1.85784	1.24716
7.8944	13.2005	43.0525	7.0934
193.971	955.439	6.88976	5.29035
1.11467	1.72965	123.916	64.1412
13.0714	22.6807	0	0.400481
68.9655	422.583	81.087	28.6503
6.2293	7.25438	32.2766	10.2229
5.79151	29.9228	48.3393	9.67645
1.50098	5.11873	48.3393	9.67645
20.6108	31.2118	58.6288	6.03002
2.69738	2.54176	5.17827	3.36729
223.03	212.245	5.17827	3.36729
22.2543	69.806	91.9699	24.1987
14.0655	14.6966	91.9699	24.1987
17.3709	75.3521	2.13842	1.56987
568.837	151.014	2.13842	1.56987
5.33278	7.08971	5.55927	3.9399
1.99681	21.5655	23.1212	11.9528
5.98501	5.68325	255.497	40.182
57.0477	55.6395	229.807	46.8762
91.3907	188.481	229.807	46.8762
8.92032	12.9939	75.1455	21.1357
1733.87	2814.07	58.3434	20.8976
107.628	201.178	49.2987	13.0026
89.7814	85.1167	15.9807	6.54558
4416.47	1468.24	21.1712	12.3832
1.43164	28.6328	10.6557	0.819672
39.3213	53.4411	78.5617	37.522
7.17285	90.8677	256.776	113.551
3.99612	13.3204	165.665	65.7391
10.5347	19.0304	91.9257	30.916
3.18403	3.73465	5.85185	3.46906
34.7913	39.6578	19.8009	4.33632
17.5004	58.4945	3.55128	2.71569
529.581	569.606	0.382555	0.765111
38.9444	39.9396	0.214854	0.859414
341.474	416.881	345.342	28.5714
61.2828	106.641	0	0
1450.65	3306.33	1.00997	0.37874
7.29161	30.2153	131.188	60.6696
104.739	241.424	246.881	102.848
27.5125	30.1419	49.9082	29.0902
13.0738	17.5308	104.519	44.798
23.922	31.7411	104.519	44.798
48.9148	72.8779	634.853	190.301
11.8437	32.0682	634.853	190.301
11.5891	12.9641	433.58	122.98
77.469	72.0284	112.787	26.7079
197.573	338.986	118.062	36.9007
195.158	356.348	133.138	31.2137
25.4437	26.5363	52.7599	7.83956
12.3515	13.5772	5.83149	4.52443
1090.47	978.957	4.19533	1.84595
9.00969	30.6834	125.161	48.838
5.81581	25.7865	177.16	54.6785
37.8117	51.4883	177.16	54.6785
2.64226	7.17184	287.025	64.6607
19.686	10.645	293.797	95.772
121.336	128.389	11.0239	3.48957
3.13856	4.76628	157.977	80.328
168.242	246.727	1.23746	2.34233
71.1449	51.1087	5.42019	1.51375
1553.83	447.471	8.64138	3.56628
0.117911	9.90449	453.855	123.779
60.5768	36.2323	15.3088	7.09516
10.8254	64.9526	5.08347	3.15526
83.632	171.068	170.968	62.813
5.23235	7.20557	170.968	62.813
1.17816	4.75629	65.5816	28.1591
0.930906	1.8101	23.3639	9.88314
28.9784	719.154	15.6257	5.9587
2.80467	2.82972	1.14784	0.229568
76.5316	74.8107	264.697	80.2493
2.09074	3.26155	264.697	80.2493
9.92487	29.5826	5.46301	2.14938
7.45898	8.27946	105.735	15.9031
14.5047	19.9781	105.735	15.9031
59.6464	88.8881	31.6623	18.7864
10.7346	42.8297	1.01931	0.453027
15.7637	43.7171	3.96011	2.73785
5.72024	7.75045	3.96011	2.73785
5.4582	92.2671	20.1757	5.69476
574.22	405.18	4.31616	1.3488
6.01966	11.8387	0	0
1.19037	5.35669	0	1.12913
4.37318	56.1224	0.567644	0.756859
2.69284	3.3129	0	0
3.68948	3.25543	0	0
15.6124	29.0049	157.757	59.586
0.107204	1.17925	7.79825	32.6979
0.61955	2.43231	85.3019	33.1929
29.2612	59.9399	85.3019	33.1929
29.7306	99.4116	204.114	99.7184
118.648	78.8557	204.114	99.7184
36.1726	26.7699	2.19639	1.37275
46.0193	49.2407	90.3567	22.5776
258.172	395.333	90.3567	22.5776
88.9571	155.419	825.362	214.128
219.262	250.946	825.362	214.128
47.3358	17.1466	8.73122	3.27212
2.54553	3.80518	4.92564	1.69417
9.31057	14.8969	24.5024	4.54408
2.5793	7.38731	24.5024	4.54408
11.4155	50.2283	159.763	3.69822
37.555	101.141	0	2.54669
3.82321	3.40266	24.0692	4.85055
6.19692	11.2985	3.81676	2.4176
149.459	109.18	123.186	24.9408
7.30297	11.5123	15.7101	6.99953
17.7256	16.1322	3.93427	1.3674
27.8566	30.4327	1.55259	1.75292
0.394115	3.41566	2.59205	2.21564
26.6528	30.1085	2.33957	1.44831
4.06987	6.95269	7.98176	1.14025
175.542	94.0171	5.48414	2.40401
4.55479	9.51148	26.4547	6.59718
2.88628	5.42621	26.4547	6.59718
63.5762	93.3775	985.63	376.934
10.4519	10.6396	90.2922	67.7713
16.9017	24.6746	90.2922	67.7713
40.0623	70.7106	69.2821	24.8247
14.9871	124.818	176.661	58.4391
239.718	798.214	4.12999	1.41289
25.8894	50.7026	124.819	23.1661
60.3673	78.5058	96.4765	35.2349
294.758	342.07	2.34742	1.11782
22.5162	42.2338	0.791452	1.05527
3.23074	4.16912	49.1016	13.3667
113.385	239.31	4.64244	4.64244
19.526	36.0709	37.0918	16.3354
47.8972	199.182	73.5961	32.5757
64.6651	93.0086	133.593	43.1452
406.841	439.107	47.8965	15.0668
12.9712	52.6956	33.0449	13.7279
10.0817	22.4231	1.09154	1.6737
1272.2	1344.07	166.461	56.3548
121.406	147.691	3.11352	2.88815
6.76962	5.9015	35.7262	11.9449
0.618812	2.88779	35.7262	11.9449
103.361	87.9968	50.3691	14.5802
7.19646	13.0845	50.3691	14.5802
4.99618	33.8196	1353.62	404.988
86.4171	111.275	41.7135	28.626
12.438	8.37574	111.986	65.8386
55.8289	126.761	111.986	65.8386
263.551	223.453	153.994	67.1057
109.991	111.903	153.994	67.1057
6.87822	14.2254	47.4117	8.97266
116.309	103.783	1.78253	0.990295
10.7964	33.8462	49.1454	25.9457
2.67669	3.58862	49.1454	25.9457
4.34994	5.4921	2.5793	1.77796
1.90166	8.96496	4.71397	1.96415
4.88029	6.13972	160.982	102.489
6.53589	19.8581	97.2049	57.8343
94.9897	121.511	3.87312	2.7379
5.2728	9.26902	94.6772	20.9767
33.5028	62.7776	0.216076	0.648228
1.21069	3.04149	135.426	7.59208
3.88277	14.6826	176.609	63.0296
2.22346	18.3435	176.609	63.0296
114.128	352.941	114.207	29.207
25.0086	93.5252	7.79623	5.66306
23.631	37.6418	103.816	23.9857
3.53279	11.9232	70.3298	22.7444
7.53756	11.7279	90.7179	24.4131
83.02	119.213	224.014	29.5326
10.9304	14.454	3.67813	3.70186
21.6956	27.3698	80.4003	47.5396
46.1347	54.1792	365.201	263.862
1.93157	5.7947	365.201	263.862
44.251	7.85878	20.8378	13.8346
80.2729	90.7149	20.8378	13.8346
100.654	93.2293	13.5012	14.4141
149.732	58.11	0	0
7.68734	14.1473	0	0
6.13686	8.76143	3.60874	0.949668
25.2681	18.7239	112.308	74.328
23.1009	215.609	112.308	74.328
318.077	354.23	100.65	14.4075
1.24969	14.4964	4.40684	6.34585
446.377	1900.52	210.693	136.58
14.1082	19.0506	335.925	89.1701
63.303	102.476	335.925	89.1701
8.90716	36.9133	33.2578	18.9314
3.8708	7.31151	52.0785	12.2871
324.411	258.03	132.796	38.7554
72.199	12.6324	9.56161	1.17265
15.7763	6.83639	37.8491	7.41058
5.56261	4.99321	37.8491	7.41058
1579.36	907.903	47.0614	11.2774
192.679	265.557	1677.5	573.324
4.84155	16.2852	114.503	37.5102
6.42311	12.9274	96.2797	25.2055
4.65776	15.793	96.2797	25.2055
82.4453	137.97	3.67485	5.29178
25.0424	24.352	394.843	110.515
0.718558	1.43712	70.9196	19.0906
54.7436	70.1016	195.538	126.549
55.3589	64.4407	195.538	126.549
528.529	1283.78	433.764	174.723
48.0093	41.0789	6.40905	3.39303
3.90793	5.92631	3.04634	1.28267
181.421	346.362	3.84404	2.37964
16.7579	49.5859	6.94491	3.41402
6.98856	20.5845	116.265	40.4659
37.9052	31.1721	1.06631	0.992775
31.2244	25.7624	19.407	6.25918
48.1355	53.558	10.1205	5.3012
3.20924	8.98588	10.1205	5.3012
18.4654	143.779	0.97352	4.47819
171.3	170.952	0	0
131.705	6667.25	3.03005	1.31886
4.89149	6.80301	2.13689	2.65442
23.319	47.0868	3.01336	1.6611
6.11116	25.4835	45.6749	11.743
2.46244	2.90484	1.85235	2.44319
25.2498	58.4867	1.85235	2.44319
9.88379	20.1282	185.739	75.2348
30.2734	167.969	23.1405	18.1818
137.185	99.8338	23.1405	18.1818
22.8556	83.0869	88.519	49.5327
7.50529	11.5041	88.519	49.5327
41.3695	254.636	152.318	103.753
9.2882	7.09374	23.6386	4.89382
4.83979	9.37917	2.21909	3.25605
68.2008	55.9833	136.794	35.4584
13.6071	45.5595	136.794	35.4584
91.7052	182.56	31.203	4.56124
7.18618	8.08642	31.203	4.56124
115.797	290.756	193.692	71.3341
6.46986	7.23665	5.39383	2.97936
112.366	133.176	21.4292	10.4793
7.66086	8.92046	480.317	146.152
583.985	1154.62	10.0412	12.3457
7.21587	33.0728	8.86448	6.12506
3.34798	2.62723	129.871	60.5619
4.07346	3.65609	7.27348	3.32502
52.3465	56.6935	11.9608	1.76471
9.01199	29.6836	68.8022	17.4828
54.9582	112.903	1.89844	1.48574
9.93377	4.19426	38.2279	1.63903
69.7572	90.6469	38.2279	1.63903
19.966	15.4893	95.3187	25.4022
4.21607	20.0264	0	0.488998
5.13063	5.75328	115.736	27.6919
9.52078	10.0871	254.047	87.7966
434.158	331.92	58.1774	10.3336
709.428	1450.13	165.041	67.384
10.0869	32.8988	16.7744	14.6425
2.86351	0.477251	286.338	73.0183
75.1595	115.596	101.571	43.9464
14.3877	40.6562	4.04854	3.11771
6.48104	7.65122	4.04854	3.11771
48.0301	56.8531	18.7813	10.2504
6.94969	12.2375	59.7245	16.9366
5.82585	14.9583	59.7245	16.9366
29.0534	39.0503	143.136	66.4957
0.781861	38.3112	0	0.522466
28.0589	12.4195	69.0042	17.6581
4.05176	5.62018	69.0042	17.6581
144.646	145.305	69.0042	17.6581
67.7186	76.1046	81.2532	22.502
5.03644	11.2836	61.3549	15.1575
101.664	174.989	61.3549	15.1575
15.2979	26.57	61.3549	15.1575
17.2319	16.7587	198.318	42.2299
9.18923	12.1319	112.091	24.9406
60.2837	152.482	112.091	24.9406
87.1931	106.211	3.43907	2.07012
42.2961	79.413	43.7273	17.137
47.8758	57.9102	2.54994	0.424989
79.5321	687.809	58.1052	44.5492
364.428	597.64	91.9466	23.2963
131.934	168.286	178.781	131.503
29.4912	102.691	4.36681	4.88055
43.5719	151.305	4.36681	4.88055
21.0901	22.7844	122.108	37.6321
300.921	437.813	122.108	37.6321
9.42362	44.7074	4.06504	1.96243
12.4888	53.4807	1.63684	3.60105
5.07185	19.7802	63.0599	17.1059
10.9184	28.7412	63.0599	17.1059
18.2828	26.8261	94.4703	14.8517
5.78235	5.52258	5.64334	2.25734
9.77781	11.4518	1.99499	1.45242
14.4185	23.3122	2.94457	0.512098
10.7051	45.1478	1.92234	1.23653
16.1083	126.313	3.8161	1.91631
7.78798	9.89983	157.272	56.0592
72.4061	184.623	0.676127	0.642738
197.474	82.3766	71.768	17.2945
50.0864	17.2712	1.61102	1.2187
16.8567	15.2496	0.624929	0.284059
6.93226	7.28326	81.4521	61.496
11.4578	25.2722	0	0
1936.91	794.944	108.555	37.0213
4.8528	6.09296	108.555	37.0213
50.3946	359.301	108.883	18.6246
8.94232	12.3179	0	0
4.96936	12.7171	2.4855	1.657
198.264	566.926	58.0907	30.0252
73.1919	180.633	110.858	37.8211
3.24931	6.20323	110.858	37.8211
24.6685	31.4726	10.6627	6.96158
116.634	112.071	4.86527	1.87126
2.89209	3.35252	114.344	10.9121
47.8814	47.3265	3.46482	0.533049
12.2778	26.8721	1.69956	0.944198
7.97339	35.0618	9.9115	0.707965
8.53383	9.24871	0	5.34402
19.8153	26.7411	183.777	74.9894
49.9621	123.704	142.126	87.2296
35.0408	77.716	142.126	87.2296
17.3797	12.9679	28.9121	8.5648
7.59124	36.4964	28.9121	8.5648
272.475	385.145	0.888099	0.888099
28.1244	36.2118	438.58	243.762
1089.14	1346.7	163.822	155.025
96.7696	193.468	44.5943	26.2122
16.3764	29.6208	262.806	85.3484
3.42237	5.4424	125.442	94.8858
4.0493	11.4437	70.1571	27.7487
19.3626	23.1083	70.1571	27.7487
3.40486	8.42649	69.9731	18.07
1.69522	4.41969	97.9766	41.0011
322.15	301.234	97.9766	41.0011
308.873	294.354	200.616	103.852
213.764	239.806	9.99639	10.3577
96.3875	26.8725	100.886	74.3352
4.41487	42.3118	100.886	74.3352
180.853	58.1173	64.7789	48.8823
13.765	15.6085	64.7789	48.8823
4.30718	4.70785	3.54988	2.12993
44.0452	17.4679	64.6478	36.4714
28.6254	78.7664	64.6478	36.4714
5.82026	11.2459	89.0668	17.7112
38.8632	56.6335	180.146	140.284
3.82581	6.30134	180.146	140.284
62.0541	64.1507	61.0052	44.9131
74.9225	92.5695	1.01339	0.422244
3.35492	11.626	53.7114	37.6692
0.655308	1.31062	53.7114	37.6692
95.4847	90.4224	33.0101	29.2731
23.8731	16.9199	120.883	98.2456
16.8023	29.1591	120.883	98.2456
4.34574	3.6498	0	0
49.3562	150.215	32.6797	1.08932
1.14811	1.98711	15.7368	25.7511
9.12039	29.1852	0	1.01937
3.8171	10.6561	0.462963	0
2.47525	7.17822	1268.45	386.544
14.3805	39.1593	531.111	271.171
4.89149	7.11185	3.99263	4.76044
27.4708	60.3923	6.89482	1.88041
1.706	3.81819	16.7512	6.81171
7.73372	18.5011	16.7512	6.81171
3.21369	2.2788	17.0593	12.1852
3.58072	4.71147	17.0593	12.1852
71.9135	88.4056	38.166	11.8536
3.8019	7.10355	930.377	443.459
135.22	220.184	2.39102	1.65532
25.9417	38.6258	2.39102	1.65532
16.8196	71.3558	15.2312	7.48308
12.971	27.7949	15.2312	7.48308
101.424	92.6673	2.40044	1.90944
2.75289	6.85808	115.162	79.0742
85.1775	133.998	11.4991	18.3135
356.033	379.132	73.0443	34.5711
8.97857	19.3024	116.068	44.3579
125.157	137.043	133.091	125.99
663.045	721.119	14.7879	7.98339
87.9264	66.9719	0	0
62.0581	140.613	0	0
9.85533	197.17	0.228519	1.37112
36.3433	40.4506	159.509	22.9427
399.129	297.863	12.884	0.99108
25.833	14.6044	14.3399	7.00539
42.4653	137.266	2.21545	3.60011
7.76755	8.05524	88.6031	99.8571
14.363	15.783	108.932	43.3472
3.73122	5.07513	108.932	43.3472
5.85052	36.2732	61.0604	22.1643
0	4.24628	4.329	0
11.041	53.102	31.5116	3.02326
136.53	319.379	2.25879	3.0655
54.3772	98.586	23.5407	4.79335
0.977159	29.6812	2.4033	1.48775
13.0742	16.2507	0	0
31.5776	38.0778	0	0
9.74412	11.0909	0	1.29534
83.7796	88.7253	0	0
128.629	157.658	0	0
34.7397	39.4626	0	0
9.36645	31.7828	0	0
19.3866	19.5854	0	0
43.7978	59.0012	0	0
62.3455	96.8505	0	0
1.52031	16.7234	0	0
6.98862	14.918	0	0
0	0.838223	0	0
3.76863	5.11345	0	0.69541
5.96282	11.9256	0	0
8.73122	10.025	0.721501	0
21.204	43.6658	0	0.718907
24.6896	38.2545	0	0
9.80158	34.6641	0	0
88.954	116.12	0	0
51.1569	305.761	6.51085	2.32888
6.81909	34.296	0	3.69458
26.0802	65.9141	0	2.06271
8.36175	11.0648	0.468604	0.468604
9.81394	20.5139	0	0
5.43713	10.1309	18.7428	11.0523
15.7072	9.38892	0	0
2.47191	20.5618	0	0
18.6706	95.5937	0	0
141.974	103.94	0	0
20.8406	64.6116	0	0
32.2275	81.2006	0	0
64.7974	70.9237	0	0
41.4819	80.0841	0	0
79.6548	88.7266	0	0
89.7252	115.975	52.2047	11.5195
10.6803	39.0415	0	1.4652
2.26484	2.8545	258.906	191.602
19.7922	201.715	109.415	97.2576
7.35014	9.25573	109.415	97.2576
12.8881	63.4391	239.617	115.016
88.9042	109.58	0.7034	1.17233
18.0723	400.602	0	0
3.09598	43.3437	0	0
6.82439	49.1356	0	0
15.1593	25.1799	4.70295	1.39169
3.46373	10.7987	4.70295	1.39169
98.6528	73.4463	3.82157	2.96439
12.1027	29.7079	0.240848	0.240848
40.4526	282.393	0.602882	0.904323
234.367	371.632	0	0
133.627	61.0805	0	0
62.0415	86.5839	6.99936	3.36333
16.3839	21.5539	0	0
147.142	163.793	0	0
40.9942	279.508	0.809935	1.88985
12.9692	16.0519	0.993641	0.794913
8.43584	12.8532	2.94614	3.48759
202.864	137.781	3.1746	2.08254
22.5409	31.9364	5.52588	3.83139
46.2712	93.5868	71.9313	8.02575
30.6682	164.464	12.2705	4.6995
1438.99	2599.6	12.2705	4.6995
17.5018	14.8645	1.72807	4.16307
52.4968	81.3975	8.1718	2.47054
961.019	1714.04	115.064	31.3705
961.019	1714.04	115.064	31.3705
167.647	126.489	2.36315	2.53502
90.4722	189.777	57.7993	28.7328
6.57684	78.6253	45.2504	18.9566
23.4198	17.404	102.48	41.9469
29.2865	39.2667	1341.46	792.153
120.855	131.548	1341.46	792.153
3.663	10.434	218.011	80.8501
11.5152	28.2049	39.9833	14.6912
35.026	62.7604	3422.02	1903.67
89.4515	66.7792	31.0392	5.31516
142.564	118.703	31.0392	5.31516
591.678	909.067	1.76695	1.48796
6.75291	7.40379	4.16398	1.97441
57.5141	186.218	762.002	338.592
53.0345	171.889	762.002	338.592
25.1154	25.376	420.116	107.157
3.67939	5.61424	420.116	107.157
10.2805	92.1763	227.796	102.796
65.2421	65.4925	4.74958	3.27212
56.9436	99.9419	1.58437	1.16627
159.554	407.792	75.1778	5.96522
10.3998	55.5343	9.02575	4.77834
2.02255	8.60659	47.5421	9.05446
11.3076	18.9336	162.207	39.7696
64.8574	52.5529	14.9249	5.9182
20.4061	43.3008	14.9249	5.9182
2.15672	20.1294	485.71	195.77
166.186	282.045	0.27894	0.55788
11.306	157.505	1.48581	1.16027
11.7017	54.9838	90.3923	61.1853
79.7245	59.5409	683.647	353.666
170.757	177.914	69.9859	22.2567
9.65284	6.60457	33.9943	12.104
19.9192	89.2032	6.17232	3.64131
308.765	162.88	2.02695	1.96733
90.6008	60.0163	31.5442	5.98497
1487.57	1939.4	5.48574	2.39378
303.387	258.714	52.6439	12.1727
30.7455	26.1215	2.88934	2.88934
58.7807	71.978	3.15421	3.79673
7.52925	6.0234	3.15421	3.79673
131.216	256.015	5.11073	2.8393
299.643	362.231	1.53988	8.93132
6.66233	45.3364	1.53988	8.93132
207.871	206.753	47.6157	15.5178
135.286	701.374	47.6157	15.5178
32.6152	358.34	127.567	56.0866
127.143	675.114	61.1963	17.9546
371.899	223.866	76.9562	40.828
139.444	140.461	2.30139	1.74906
12.8264	12.5339	2.69952	1.39685
15.6239	16.3373	0	0
22.3205	33.0968	0.66379	0.829738
0.887705	7.98935	1.72888	1.19963
44.1333	44.6642	265.9	48.928
67.6176	147.833	0.229516	3.21322
168.343	403.352	0.924072	0.38503
3.90376	11.8706	163.04	46.3408
20.6017	94.1159	2.81479	1.87652
32.5681	145.755	0	1.53413
68.8786	137.89	1.64688	0.780099
144.114	39.0012	596.333	170.151
2.10325	2.82381	96.6381	11.7337
25.4553	30.1534	3.23187	0.901917
19.8232	16.5015	0	0.15341
1.873	3.64026	0.912259	0.711562
1.3034	3.04127	29.8757	16.8739
11.8437	90.6841	39.1364	25.0875
42.5532	40.1891	129.584	37.4116
28.7896	66.3105	129.584	37.4116
123.126	271.451	3.9281	0.714201
10.0513	14.6431	3.90371	1.18906
101.15	119.028	42.0329	8.44548
77.2705	67.1786	42.0329	8.44548
17.6909	43.7616	0	0
32.7295	63.5225	52.7212	5.29215
35.343	137.907	1.52755	1.31886
2.98285	3.80313	4.94453	1.87873
10.5259	33.0488	4.94453	1.87873
6.31313	8.67369	66.0782	17.6814
53.1053	70.3792	66.0782	17.6814
5.73429	9.29559	1.51734	0.531067
4.75365	6.48733	0	1.90114
6.11943	12.0279	1.64003	1.74516
4.18574	6.017	1.64003	1.74516
24.3478	71.1213	5.98497	3.98164
48.0403	63.3664	167.262	48.7891
9.6231	5.55619	167.262	48.7891
1.96078	127.451	136.038	91.2233
1.84758	14.5497	58.6273	11.4209
297.054	471.764	58.6273	11.4209
179.464	163.663	6.26604	1.67094
6.77904	5.97288	10.6996	5.0602
73.6978	82.3289	153.674	39.6863
69.4658	64.374	153.674	39.6863
3.11465	5.53347	3.85877	0.771754
15.0254	66.5466	3.85877	0.771754
26.2028	29.2886	48.2638	12.4124
31.4561	12.6537	13.2488	5.97316
19.2209	14.046	24.5312	9.49404
98.0054	89.5451	95.8743	47.6715
23.4062	158.046	4.39954	0.81473
0.865099	3.67667	2.69513	2.91074
76.974	116.703	2.2621	1.61937
92.0189	137.154	2.09892	2.05329
26.5637	45.1472	7.17454	9.78346
3.32502	7.20421	1.92039	0.785615
6.77201	24.8307	1.21855	2.25431
23.3161	38.2844	99.2016	33.0106
10.4545	18.708	2.44371	1.57095
57.4877	208.433	2.3638	4.61504
18.125	43.0963	541.971	341.241
6.03568	40.658	1242.28	440.339
29.5685	40.7495	102.412	23.581
112.75	74.9378	7.09779	4.73186
[truncated: 23,249 more rows]

## Sheet: Sup_Fig_2a
Fold-change compared to NHS, normalized to GAPDH. Independent biological replicates are showin in columns.
	NHS	HS15min	HS40min	HS60min	HS180min	As15min	As40min	As60min	As180min
HSPA1B	1	0.430364	1.75748	6.03872	15.4857	0.380482	2.46626	1.69884	15.052
	1	0.977724	4.80838	10.7621	54.8788	1.13737	2.33974	6.12306	12.458
	1	2.24643	14.991	20.2481	45.2309	0.80688	2.81304	5.7091	17.568
SNAI1	1	0.520986	0.73307	1.44896	1.33445	0.683561	1.6752	1.18997	9.19859
	1	0.99906	0.825067	1.19823	2.74564	1.09128	1.9868	2.44389	3.81113
	1	0.944806	2.93203	4.57348	5.66949	1.11933	3.65632	4.1556	9.96921
HSPH1	1	1.0315	3.51036	13.1807	39.3143	1.1702	2.66304	4.33356	18.2207
	1	0.977678	1.76768	5.07157	23.9024	1.12372	1.63455	2.26941	9.58121
	1	1.29587	8.85272	13.6757	28.7842	0.757235	1.53026	2.112	15.7848

## Sheet: Sup_Fig_2b
HSF1 signal at the locations of common and condition-unique peaks
Common peaks HS - R1	Common peaks As - R1	Common peaks HS - R2	Common peaks As - R2	HS-only peaks, HS - R1	HS-only peaks, HS - R2	As-only peaks, As - R1	As-only peaks, As - R2
2.06597	1.19744	0.917857	0.709597	2.96252	2.81806	0.604116	0.408011
2.05316	1.35634	1.73482	1.01653	0.332667	0.497109	0.538475	0.312172
4.21666	3.20473	3.9241	2.88504	0.813028	0.847852	0.532987	0.677771
1.68566	2.40036	1.4025	1.47132	0.305056	0.489192	0.908472	0.789517
2.00418	2.53229	2.43852	2.039	0.515806	0.292938	0.515536	0.491046
0.52453	0.53232	0.358623	0.363901	0.400928	0.527263	0.433169	0.425366
0.698338	0.262617	0.94466	0.429618	0.271099	0.495978	0.457543	0.130421
1.68443	1.34083	2.38636	1.59612	0.977909	1.02058	0.747683	0.250696
0.311128	0.548224	0.528159	0.362213	0.0906239	0.506686	0.535742	0.184919
3.62132	6.07177	2.54453	3.4679	0.778001	1.40099	0.485981	0.256166
0.525281	0.673852	1.07417	0.452424	0.502938	2.09511	0.210535	0.557771
1.8067	1.73749	2.70309	1.07037	0.657509	0.843426	0.595277	0.440464
0.454432	0.522127	0.159674	0.227487	0.283346	0.529119	0.42656	0.336047
1.23948	1.24908	0.955104	1.0012	0.541718	0.816773	0.613686	0.232863
1.03429	1.20262	0.990438	0.920282	0.553309	0.108756	0.504667	0.340196
0.522624	1.15996	0.799915	1.14549	0.304879	0.489645	0.444376	0.191773
1.4523	1.21134	1.56852	0.677508	0.39758	0.709876	0.662423	0.508502
1.27989	0.981605	1.55371	0.655706	0.120575	0.53353	0.529547	0.451622
3.09913	1.14883	3.43447	1.32361	0.521194	0.537388	0.887271	0.513514
0.969154	0.796761	0.865618	0.255069	0.432001	0.756136	0.526459	0.293101
3.90794	4.40356	4.33381	3.45765	0.397278	0.555212	0.555058	0.253725
1.16773	2.51181	1.72715	1.72695	0.357049	0.519505	0.700077	0.350655
0.904093	1.19897	0.594024	0.540663	0.154014	0.566124	0.990844	0.64478
1.11751	1.02525	0.675812	0.842338	0.462108	1.2477	0.99868	0.554903
2.84899	1.92939	2.41599	1.55523	0.229749	0.459651	0.557004	0.173238
0.508558	0.454014	0.335544	0.425939	0.541355	0.447471	0.698124	0.680557
0.644101	0.499833	0.270435	0.367244	0.276091	0.549897	0.536456	0.356066
1.52589	0.797907	3.32602	0.48698	0.263628	0.613192	0.493206	0.225135
1.32312	0.557962	2.1511	0.477311	0.137832	0.53172	0.499418	0.279805
4.5413	5.45441	7.30475	4.36864	0.374002	1.62603	0.507315	0.193873
1.1997	0.833793	1.6385	0.650442	0.676299	0.7565	0.492373	0.151235
0.344971	0.602118	0.60765	0.356214	0.765472	0.694858	0.484054	0.258375
0.536271	0.505216	0.679838	0.396048	0.76153	0.844835	0.654111	0.305296
0.67155	0.50778	0.662181	0.221098	0.777025	0.887676	0.530079	0.473675
0.8046	0.767272	1.18177	0.54771	0.638261	0.614063	0.507438	0.16187
1.11366	1.51285	1.48315	1.0322	0.23781	0.883485	0.803108	0.44445
0.606319	0.645512	0.843889	0.475542	0.144298	0.546156	0.40119	0.400103
0.38081	0.521474	0.453721	0.453548	0.560991	0.169718	0.552912	0.309489
1.34882	0.412396	1.51583	0.292717	0.397427	0.803869	0.45896	0.571803
0.619013	0.843067	1.0299	0.697505	0.426012	0.648708	0.781688	0.558186
1.45066	1.63333	2.03431	1.2357	0.179409	0.408037	0.445112	0.209813
4.58305	9.47476	3.68778	5.99719	0.622598	1.72714	0.471462	0.231569
0.508791	0.726456	1.4464	0.640968	1.07248	1.46439	0.677484	0.60349
1.67292	0.882323	1.21567	0.542872	0.642484	0.437938	0.849247	0.407763
1.17338	1.15262	0.808918	0.427354	0.386968	0.570477	0.916499	0.900596
0.465607	0.720667	0.883264	0.422415	0.217153	0.647505	0.43358	0.27036
0.458614	0.467139	0.740948	0.22367	0.367261	1.02695	1.26969	0.554219
0.535963	0.481105	1.24724	0.763117	0.351231	0.640102	0.320388	0.454004
0.922124	0.5666	1.19744	0.3596	0.929792	0.448219	0.389412	0.175462
1.26995	0.95312	2.39435	0.603156	0.0724786	0.542579	0.17777	0.451834
0.563867	0.470421	0.528549	0.354444	0.586072	0.709979	1.51072	1.49347
0.47056	0.331461	0.769774	0.0840345	0.477335	0.503233	0.466477	0.322476
0.60181	0.820575	0.782509	0.827212	0.188934	0.514867	0.410368	0.45071
0.622173	0.463413	0.844045	0.527586	0.868967	0.408867	0.543156	0.25774
0.184494	0.413806	0.649498	0.306267	0.336476	0.870493	0.605138	0.422487
0.765465	0.512375	1.54467	0.379408	0.684729	0.769006	0.455418	0.0726561
0.336402	0.599716	0.531349	0.419082	0.281603	0.974348	0.556667	0.52855
0.543566	0.714186	0.587972	0.631915	0.267536	0.565879	0.42217	0.170025
0.828424	0.482782	1.44655	0.410857	0.556489	0.626798	0.535911	0.224843
0.692699	0.761844	0.636695	0.581756	0.396395	0.711061	0.561729	0.459824
3.59109	10.5279	1.97286	6.66168	0.443403	0.572869	0.502988	0.565905
1.45868	1.0508	2.11097	0.867972	0.320702	0.666129	0.690036	0.235562
0.353709	0.772717	0.873922	0.587355	0.269368	0.641587	0.623927	0.24338
1.39323	0.895539	1.87341	0.529282	0.56831	0.478441	0.406589	0.144694
1.86542	1.80543	2.68532	1.47219	0.410557	0.829088	0.386713	0.272831
0.36466	0.438038	0.646975	0.444189	0.244728	0.604692	0.405857	0.496093
0.635835	0.797736	0.775348	0.693925	0.744424	0.448443	0.516788	0.25956
0.287203	0.529858	0.534606	0.460302	0.211944	0.498297	1.32814	0.870689
0.36295	0.43009	0.464082	0.391722	0.57535	0.688721	0.457381	0.433712
0.652222	0.555064	1.07022	0.35578	0.89823	0.284633	0.522768	0.222321
0.872759	0.688651	1.02029	0.0888725	0.229607	0.61242	0.503416	0.40874
0.556035	0.509475	0.965182	0.367131	0.272037	0.592406	0.582911	0.414535
1.82776	2.1677	1.93741	1.60276	0.485431	0.459775	0.47149	0.157096
0.251237	0.831408	0.405144	0.529369	0.414997	0.853124	0.531362	0.169998
1.71959	2.53822	1.3132	1.7024	0.166062	0.691289	0.459991	0.485653
1.36232	1.99306	1.89442	1.42241	0.408665	0.553179	0.341995	0.598179
1.61984	1.74028	2.36636	0.942283	0.212641	0.486945	0.514094	0.348907
0.760831	0.393617	0.68929	0.460667	0.824438	1.48993	0.486826	0.336837
0.374629	0.640419	0.427677	0.529004	0.0866014	0.501876	0.494823	0.512869
0.852654	0.797696	0.691964	0.443672	0.359589	0.461655	0.785694	0.723678
0.635617	0.397913	1.01963	0.38308	0.429496	0.896885	1.13889	0.764777
1.80845	3.8711	2.59518	2.33227	0.596211	0.594967	0.874944	0.308522
0.629139	0.396913	0.503466	0.23169	0.206849	0.574528	0.431895	0.171346
0.274883	0.934522	0.641038	0.555736	0.191229	0.72465	0.714978	0.510077
0.799837	0.504219	1.7961	0.370235	0.327545	0.636911	0.910578	0.593321
1.02328	0.66372	0.967428	0.289706	0.644119	0.436024	0.561509	0.262006
0.311252	0.786991	0.401998	0.530651	0.678796	0.491853	0.497736	0.33774
0.400106	0.482234	0.563324	0.640075	0.493186	0.36194	0.540679	0.187667
0.901378	1.21114	0.967516	0.665027	1.02364	1.28781	0.666074	0.447596
1.58076	1.90115	2.15335	1.32768	0.51497	0.330894	0.562775	0.483115
0.252673	0.634464	0.933518	0.502497	0.503964	0.908522	0.75374	0.36846
0.248061	0.579793	0.808104	0.272388	0.424911	0.713545	0.413463	0.30128
0.219501	0.722747	0.666729	0.771971	0.946444	0.578349	0.446861	0.450054
1.03892	1.20166	1.33189	0.961411	0.678199	1.05553	0.539743	0.153008
0.674639	0.50322	0.612368	0.32114	0.317342	0.54782	0.50184	0.525576
1.70447	1.33607	2.0242	0.933784	0.619075	1.11373	0.0815044	0.591662
1.1975	1.38833	1.68345	1.2044	0.390289	0.955801	0.423587	0.0867229
0.396769	0.626167	0.387496	0.547543	0.754227	1.02186	0.636204	0.465577
0.296294	0.8914	0.463972	0.518365	0.346473	0.436924	0.446643	0.253258
0.412823	0.537384	0.840016	0.58232	0.229214	0.383137	0.45899	0.773871
0.275852	0.439413	0.507765	0.247694	0.907169	0.675407	0.558034	0.426928
0.537793	1.19383	0.51697	0.64499	0.403867	0.583169	0.979183	0.435315
0.428675	0.375105	0.653952	0.271609	0.640561	0.481646	0.557936	0.550125
1.54763	1.91407	2.34579	1.50294	0.322275	0.488084	0.502586	0.156694
0.212652	1.01296	0.744797	0.755506	0.328326	1.28398	0.467082	0.156944
0.540993	1.20873	0.784171	0.999287	0.429727	0.917473	0.669589	0.18284
0.691756	0.536225	1.13062	0.363885	0.42247	0.530791	0.798777	0.462542
0.28593	0.873847	0.615111	0.73332	0.258841	0.526134	0.948181	0.775008
0.592282	1.37987	0.528782	0.861829	0.305734	0.432343	0.609753	0.255032
1.1281	0.665179	1.81497	0.583401	0.374083	0.417029	0.569369	0.210457
0.447881	0.660206	0.466273	0.442791	0.388865	0.586763	0.276215	0.421168
1.383	1.44684	0.661895	1.2677	0.790995	0.782089	0.792045	0.541323
0.785874	0.754939	0.939885	0.700033	0.434041	0.282189	0.511862	0.149475
0.607644	0.398724	1.3346	0.694436	0.482875	0.41047	0.301319	0.49137
0.569764	0.733936	0.338061	0.760346	0.365726	0.443672	0.408942	0.481186
0.768915	0.515985	0.99732	0.324589	0.198395	0.734042	0.557315	0.242292
0.621604	0.629987	0.825787	0.577118	0.318276	0.588792	0.904771	0.40955
0.529721	1.18724	0.79926	0.965265	0.36326	0.699162	0.703452	0.42477
0.558632	0.637411	1.00399	0.396138	0.340188	0.50179	0.492602	0.253348
0.575561	0.889525	0.725031	0.540572	0.199066	0.412278	0.4232	0.565435
1.11232	0.824049	0.982079	0.486837	0.229073	0.574338	0.811211	0.219327
0.654902	1.00212	1.00626	0.725069	0.109742	0.434271	0.619849	0.363177
0.310929	0.863701	0.910345	0.377128	0.57477	0.513587	0.664351	0.380551
0.141771	0.520885	0.43116	0.333039	0.522303	0.7068	0.367057	0.354211
1.01314	0.701684	1.14887	0.731933	0.351035	0.490891	0.567668	0.394542
1.04206	1.45984	1.60132	0.995151	0.287671	0.450012	0.505859	0.273092
0.52668	0.640423	0.516903	0.248358	0.335359	0.717484	0.710629	0.349586
1.42896	1.13389	1.5581	0.600586	0.169815	0.542622	0.311303	0.634611
0.994573	0.683468	0.825268	0.649248	0.0632238	0.517003	0.546121	0.287434
0.594408	0.428395	1.03492	0.322881	0.31443	0.529553	0.508051	0.376502
2.06107	2.3078	2.15285	1.57168	0.284125	0.639286	0.360781	0.444734
0.417564	1.03128	0.352872	0.550858	0.673019	0.671489	0.621261	0.441516
0.439636	0.441665	0.634705	0.264557	0.562196	1.24883	0.406206	0.258359
0.67604	0.966486	1.60266	1.29491	0.705395	0.584407	0.619871	0.45472
0.500331	0.447294	0.23919	0.226956	1.02123	1.56103	0.366837	0.133203
1.0808	2.90238	0.473078	1.56983	0.61729	0.867377	0.605015	0.268421
1.42314	0.799171	1.67332	0.580751	0.431086	0.617004	0.846843	0.595721
5.66735	8.84263	4.79894	5.83534	0.581644	0.354345	0.614194	0.415271
0.387871	0.59512	0.559858	0.415574	0.222021	0.487069	0.337753	0.483984
0.994951	0.653914	1.19752	0.574511	0.636975	0.407126	0.783127	0.427602
0.389338	0.65337	0.505499	0.468018	0.157427	0.479351	1.10857	0.749266
3.43182	3.18686	4.62349	2.12503	0.666442	1.30287	0.499717	0.433967
1.11726	1.3272	1.10777	0.937825	0.968398	1.09165	0.580735	0.465031
1.18023	0.985785	1.02171	1.01524	0.332563	0.500356	0.677729	0.302487
1.06168	1.2639	1.60518	1.2661	0.799239	0.664707	0.61512	0.496836
7.18049	8.24355	8.62453	6.24706	0.267794	0.657648	0.549748	0.495642
1.4879	2.17744	1.28797	0.926268	0.918577	0.903862	0.484359	0.436413
9.31861	11.1582	12.4802	8.93503	0.224237	0.532624	0.567987	0.382231
3.83645	0.702064	3.0732	0.560578	0.335333	0.500893	0.265669	0.497829
0.807912	1.1583	0.92817	0.830749	0.405595	0.657391	0.668216	0.374582
1.21028	1.06511	1.39393	0.772746	0.164222	0.468625	0.77793	0.370122
4.02821	1.38335	2.82964	0.856445	0.222212	0.583919	0.542383	0.278994
1.03147	0.867114	1.79945	0.780678	0.400956	0.70362	0.583964	0.310742
0.296698	1.04681	1.10535	0.770537	0.382489	0.645908	0.615086	0.249441
0.779882	0.768284	1.02672	0.621198	0.397314	1.21023	2.07764	1.25666
0.360202	0.510279	0.552242	0.626552	0.540014	0.669493	0.559027	0.166065
5.20401	6.02968	6.67101	4.87953	0.639897	0.63817	0.739868	0.724405
0.919083	0.907973	1.83548	0.856677	0.275378	0.741841	0.149898	0.507045
0.273771	0.535371	0.627523	0.297546	0.400362	0.493937	0.438242	0.258003
0.820431	0.493417	0.737101	0.304746	0.618965	1.71447	0.639664	0.10163
0.474259	0.738298	0.495059	0.620868	0.678796	0.52591	0.510643	0.400091
4.02479	2.31348	6.05506	1.63414	0.573739	1.2341	0.463345	0.188478
2.34872	1.24659	3.40194	0.831581	0.562304	0.276538	0.449732	0.210234
0.126017	0.363657	0.53012	0.437091	0.537298	0.583742	0.469401	0.306074
0.64075	0.763331	1.05155	0.661459	0.559246	0.981528	0.550759	0.0930575
3.41057	3.99688	3.48089	2.25262	0.192094	0.4316	0.555216	0.301803
0.349301	0.415832	0.596177	0.305437	0.232752	0.709831	0.486047	0.299937
4.69391	5.46288	4.38817	3.69734	0.0937329	0.463933	0.49865	0.121329
0.569687	0.985594	0.972688	0.746308	0.273368	0.676823	1.20332	1.37451
1.20815	1.39347	1.53113	1.21988	0.342152	0.594162	1.52171	1.14083
0.58849	0.405654	1.71989	0.233254	0.400951	0.528317	0.657799	0.361897
0.544307	0.474517	0.706032	0.449306	0.643361	0.265327	0.844953	0.617287
0.289739	0.453718	0.717452	0.254366	0.256029	0.502356	0.773554	0.89191
0.832129	1.7975	1.24871	1.13311	0.422035	0.634792	0.61456	0.203566
0.498244	0.365589	1.56023	0.321776	0.447213	0.635537	0.599454	0.440385
0.491659	0.654498	0.766002	0.791486	0.147434	0.561839	0.627709	0.410672
1.30875	3.9601	2.27512	2.76618	0.306615	0.41126	0.718462	0.277121
0.31367	0.731615	0.748719	0.490032	0.447141	0.465035	0.576634	0.355867
0.301509	0.896495	0.53369	0.717214	0.493128	0.581214	0.743191	0.489419
0.443649	1.30323	0.775017	1.11171	0.254696	0.646437	0.621391	0.335503
2.04631	2.9253	3.4533	2.79386	0.571595	0.984585	0.48507	0.507284
0.669056	0.28779	0.788404	0.534394	0.422848	0.736332	0.964116	0.863197
0.589028	0.652253	0.561232	0.753011	0.131933	0.470893	1.31143	0.763418
0.393047	0.811596	0.597285	0.545108	0.279899	0.491932	0.587997	0.614458
0.434461	0.368442	0.648135	0.195974	0.188445	0.523318	1.02104	1.02816
0.701336	1.36731	0.946242	1.25255	0.23539	0.512512	1.18506	0.726315
0.841378	0.501676	1.6223	0.432273	0.249465	0.762889	1.63282	1.21298
0.381178	0.817003	0.784709	0.602874	0.595722	0.559001	2.2568	1.21138
0.511737	0.568565	0.445411	0.627101	0.341249	0.759452	1.24998	1.40699
0.363408	0.704374	1.06784	0.612536	0.450372	0.678903	1.1934	0.807344
0.696541	0.600504	0.295993	0.269378	0.93776	0.451417	0.76566	0.809423
0.685503	2.04288	1.4554	1.34859	0.570015	0.915836	0.57099	0.420862
0.636974	1.31619	0.60673	0.698408	0.519288	0.652593	0.780648	0.644803
0.610976	0.743371	1.08005	0.366516	0.118905	0.573717	0.441215	0.277515
0.403178	0.837451	0.952181	0.872063	0.592186	0.63853	0.8909	0.488959
0.92845	0.493194	0.778148	0.557143	0.686531	0.855864	0.424501	0.321392
0.705401	1.24214	1.00859	1.02906	0.295423	0.690071	0.694183	0.391947
0.634911	0.547464	0.262952	0.423011	0.111686	0.531086	1.13645	0.77197
0.119679	0.645415	0.444346	0.304403	1.29319	1.01529	3.10889	2.09079
0.693342	0.948854	0.881683	0.478226	1.73136	2.07989	1.31792	1.087
0.777071	0.487648	1.31858	0.275898	1.00613	1.46848	1.7414	1.17534
2.17739	4.7873	2.93146	3.26394	1.46748	3.67941	0.588011	0.818886
0.804596	0.626296	1.12107	0.414614	1.43172	1.56051	0.308652	0.602002
0.72105	0.775566	1.36559	0.728282	0.680644	1.05141	2.53449	1.95924
0.580435	0.25385	0.355764	0.553153	0.500812	1.09419	0.658968	0.986881
0.313435	0.559941	0.542971	0.601434	0.424847	0.847467	1.26344	1.43434
0.192783	0.490803	0.530616	0.306985	0.850026	0.988626	1.44846	0.795414
0.421237	0.410191	0.479182	0.310299	0.591354	0.80617	1.29709	1.03239
1.59192	0.385438	2.57657	0.352171	0.391368	1.0987	2.05274	0.920399
0.194166	0.617496	0.524104	0.44142	0.762657	0.0347902	1.80671	1.68518
1.01619	0.971799	1.23432	0.792019	0.543219	0.45817	0.545962	0.59657
0.341793	0.501811	0.943414	0.401242	0.238133	0.477289	0.880946	0.748841
0.978686	1.04776	0.864718	0.77933	0.744629	1.6538	0.619569	0.696595
0.594261	1.0982	0.385165	0.548847	0.335227	0.458087	0.767697	0.545347
0.340827	0.364392	0.988197	0.387464	0.325107	0.479068	1.28144	1.35448
0.77126	0.903764	0.75328	0.794492	0.472496	0.573694	2.19461	0.933698
0.755941	0.538214	1.30401	0.457497	0.510946	1.43603	0.898076	0.359773
0.465737	0.681528	0.518809	0.354828	1.24681	0.588644	2.85947	3.64856
0.318136	0.544935	0.5357	0.489186	1.28003	0.86424	1.96112	1.46743
0.441245	0.368858	0.660804	0.615746	0.283864	0.809057	1.74184	1.05322
0.881958	1.03786	1.19158	0.487501	0.5513	0.821089	0.757397	0.36035
1.43705	0.667135	1.8957	0.599856	0.889969	0.485046	0.930507	0.605917
2.24947	0.776331	1.8021	0.626222	0.52867	0.662073	0.276367	0.445176
1.08574	0.992482	1.91024	0.957108	1.42012	0.418368	0.603819	0.212059
0.126006	0.3518	0.507173	0.711309	0.572878	1.33058	1.40331	0.776278
1.06645	1.03575	0.761761	0.694857	0.5343	0.817964	0.912192	0.491956
0.469189	0.403703	0.865484	0.207715	0.334679	0.803374	0.769489	0.765198
0.761263	0.593547	0.404952	0.481437	0.255563	0.579878	1.22295	0.489316
0.425639	0.462319	0.230496	0.263441	0.761946	0.410941	0.719282	0.39649
0.6993	1.61767	0.642938	0.901121	0.427964	0.824503	0.681901	0.47696
0.99167	1.28614	0.733835	0.92346	0.743435	1.52746	0.631525	0.573497
1.86881	2.18271	1.51171	1.70401	0.757182	0.986391	0.615281	0.360562
8.44804	16.813	9.61533	10.7155	0.331848	0.767047	0.728575	0.794759
6.62251	6.13863	6.28115	3.68715	0.431856	0.794609	1.14485	0.532837
0.67437	0.752157	0.763894	0.271348	0.56903	0.644621	0.667178	0.792297
1.51184	0.509892	1.64057	0.324728	0.799047	0.960896	0.825806	0.250119
0.417798	0.796467	0.615824	0.676599	0.747862	0.884798	0.939727	1.16142
0.502816	0.633385	0.0123002	0.16477	0.710929	2.12264	0.789079	0.378419
0.320198	0.605781	0.532625	0.313355	0.118352	0.482073	0.62086	0.504697
1.43022	3.05061	0.856087	1.89151	0.777854	0.973272	0.574041	0.616848
0.646778	0.902286	0.886647	0.790725	0.407686	0.629077	0.605266	0.415738
0.323111	0.765608	0.493264	0.480285	1.59397	0.843219	0.462043	0.114668
0.428482	0.612186	0.411431	0.448419	0.310761	0.87564	0.466215	0.387993
0.529695	1.05877	0.96357	0.514752	0.344003	1.06415	0.634788	0.367729
0.417362	0.894893	0.523035	0.603138	0.63653	0.911464	0.951867	0.449463
0.757792	0.388098	0.706074	0.43648	0.300244	0.441416	0.428498	0.474254
0.816297	2.21834	1.22543	1.74392	0.601873	0.737351	0.574549	0.198569
0.867636	1.20854	1.70201	0.878552	0.531841	0.803859	0.611343	0.53936
1.08971	1.89463	1.41467	1.39857	1.7975	1.54044	0.630381	0.563956
0.621446	1.25656	0.789195	0.722496	0.784733	0.717323	0.65859	0.228824
0.428597	0.663623	0.756331	0.449312	2.8966	1.79661	0.442904	0.308418
0.255274	0.535853	0.430348	0.458183	0.6992	1.13836	0.635756	0.267184
0.422681	0.483936	0.555473	0.498234	1.11535	0.463516	0.437813	0.546465
0.423599	0.883436	0.636183	0.42051	0.428876	1.09786	0.407202	0.392318
0.225883	0.439516	0.802147	0.0614905	1.46298	1.9219	0.344443	0.0724684
0.544387	0.384762	0.457523	0.488147	2.29473	1.21554	0.473085	0.138145
0.226178	0.520624	0.445557	0.370973	3.2212	1.57623	0.344999	0.154703
0.989282	1.89544	1.39931	1.73884	1.71424	0.981932	0.445215	0.598154
0.556879	0.670389	0.800295	0.67859	3.89258	2.06145	0.529749	0.421138
0.303208	0.572018	0.521233	0.373532	0.728046	0.292435	0.492122	0.235698
0.60522	0.582879	0.604396	0.51478	1.23845	1.19205	0.447812	0.203799
1.26378	2.28256	1.94483	1.50148	0.6584	0.431782	0.719342	0.653882
2.61752	2.82503	3.45878	2.3462	0.474013	0.87661	0.602851	0.111767
0.714757	0.616893	0.820247	0.606765	0.765921	0.49622	0.848468	0.621171
5.15046	3.54293	6.46857	2.96587	0.568853	0.318471	0.346542	0.540266
1.8705	2.37312	2.17009	1.29747	4.87677	2.96003	0.573997	0.290994
1.02367	1.10833	1.46496	1.15709	1.79349	0.768837	0.521187	0.210202
2.20561	3.47518	2.98035	1.66977	0.879897	1.11061	0.494609	0.677699
0.975727	1.91067	0.797384	1.65203	0.585607	0.282117	0.811312	0.843549
0.645558	1.05102	0.325816	0.736797	0.450075	0.570379	0.451492	0.145312
0.64768	1.01693	0.918022	1.04643	0.542819	0.618358	0.516345	0.609565
0.493867	1.36221	0.67704	1.07645	0.293581	1.00445	0.663872	0.417368
0.600405	0.764023	0.39741	0.408679	1.17045	1.57322	0.425899	0.490011
1.5992	1.17636	1.10299	1.01113	0.502448	0.953861	0.652107	0.315325
0.340876	0.579489	0.235096	0.355526	0.432089	0.710092	0.703928	0.453339
0.640384	1.6138	0.337661	1.25134	0.864935	0.44918	0.511085	0.652126
0.667137	0.528083	0.569046	0.323382	0.2965	0.816846	0.663961	0.525227
0.677287	1.02709	1.2091	0.825527	0.767677	0.937814	1.23374	0.706647
0.526285	0.390629	0.339108	0.450929	0.713606	1.03322	1.13191	0.303169
0.42215	0.471067	0.548725	0.358763	0.321135	0.864458	1.03074	0.980721
3.35693	6.61284	4.39586	3.89491	0.569061	0.249006	0.90442	0.487889
0.434945	0.409295	0.540493	0.297689	0.539888	0.402194	0.700933	0.560121
0.539301	2.28841	0.596541	1.77228	0.595933	0.418727	0.471079	0.257985
0.631077	1.36423	1.11866	0.673079	0.633581	1.23863	0.794725	0.381
0.327357	0.641718	0.418796	0.271615	0.29871	0.677177	0.550992	0.346475
0.197818	0.485301	0.828781	0.335688	0.41967	0.695508	0.797814	0.348275
0.594139	1.37611	0.887673	1.32732	0.18402	0.597166	0.503885	0.532573
0.529506	1.23059	0.849324	1.30989	0.197285	0.434787	0.345836	0.643161
3.83105	3.57014	3.65567	3.13034	0.449391	0.502738	0.867473	0.226067
0.781129	0.553291	0.935278	0.454004	0.461159	0.144923	0.731169	0.623697
0.243864	0.390948	0.43192	0.32399	0.864054	0.959049	1.2139	0.639191
0.779744	0.49976	1.3118	0.659267	0.917844	1.15078	0.925132	0.399532
0.5327	1.28498	1.23286	0.991523	0.265646	0.73012	0.62571	0.211296
0.494759	0.439607	0.80519	0.193289	0.650613	0.0671234	0.560325	0.186503
4.78233	6.58661	6.4226	4.25098	0.2937	0.491114	0.97833	0.366716
0.620174	0.484872	0.218026	0.424954	0.564799	0.347298	0.31585	0.658429
0.967609	1.32539	1.11332	0.84184	0.43208	1.2543	0.587187	0.818883
2.01207	0.527183	3.45836	0.440388	0.249974	0.532784	0.839607	0.602491
0.344629	0.673064	0.629218	0.444626	1.05433	0.963684	0.240361	0.452467
0.827028	1.72025	1.38336	1.4235	0.172568	0.519957	1.02344	0.706198
0.724624	0.585235	0.647798	0.301575	0.455214	0.56682	1.18018	0.557907
0.601723	0.544798	0.704701	0.332894	0.15854	0.501338	0.952547	0.624985
0.583135	0.384131	0.578595	0.416039	0.485013	0.0983458	0.539092	0.379096
0.26973	0.371051	0.569116	0.376817	0.167049	0.78421	1.08888	0.334389
0.932777	1.52135	1.21377	0.858326	0.263573	0.540074	0.627036	0.295698
0.717186	0.939818	1.48229	0.642604	0.21544	0.54288	1.38792	0.822971
0.662471	0.391592	1.33259	0.262156	0.560128	0.885069	0.713747	0.430406
0.552779	0.745281	0.708343	0.330188	0.36985	0.651579	0.771803	0.868535
0.612458	0.755678	1.24841	0.852351	0.290816	0.827838	0.71393	0.313391
0.588814	0.681597	1.08838	0.527687	0.370946	0.759011	0.794263	0.705923
0.589325	1.47591	0.980286	1.03239	0.41229	0.751905	0.659779	0.641105
0.684897	0.885963	0.791053	0.854176	0.223414	0.464014	0.692067	0.641384
0.586464	1.1767	0.763249	0.677093	0.62987	0.800109	0.433817	0.692423
0.378772	1.37495	0.813043	0.985047	0.236276	0.662058	0.420414	0.480746
2.01861	1.70282	1.86821	1.48185	0.654799	0.365902	0.697547	0.49076
0.215069	0.535411	0.407945	0.274479	0.702621	2.33458	0.719065	0.462094
2.52722	1.09703	2.25654	0.681658	0.396966	0.556164	0.580794	0.642124
1.32744	1.01225	1.25196	0.868464	0.540853	0.767392	0.709351	0.298712
0.351716	0.387806	0.839279	0.446011	0.365298	0.518182	0.633444	0.746357
1.47048	0.662227	1.83118	0.836868	0.247619	0.927753	0.749867	0.554772
0.431768	0.995779	0.380612	0.683605	0.515379	0.179941	0.741745	0.509197
1.08582	1.71624	0.907954	0.85355	0.166025	0.601172	0.698466	0.481714
0.311613	0.509058	0.677636	0.174958	0.277837	0.552684	0.637194	0.456783
0.572968	0.594072	0.533991	0.580901	0.596147	0.62596	0.566821	0.289816
0.821621	0.784018	1.33277	1.03479	0.293016	0.743021	0.640914	0.424258
0.185767	0.362655	0.374354	0.414405	0.310518	0.736269	3.24377	2.21364
1.92036	1.3724	1.96118	0.948817	0.456591	0.478278	0.942147	0.681901
0.282337	0.796246	0.784689	0.719558	0.377554	0.478319	1.42459	0.672738
0.606606	0.999251	0.500881	0.595418	1.06567	1.9772	0.83832	0.57112
0.658154	0.763836	1.12253	0.8355	0.241596	0.760425	0.82305	0.443579
0.366751	0.361926	0.532818	0.402223	0.875863	1.22348	0.722711	0.643649
0.64478	0.796188	0.540076	0.307312	0.452257	0.986847	0.684187	0.443508
1.74926	4.57633	1.13832	2.44082	0.843502	1.0963	0.541911	0.361798
1.03985	1.08631	1.7796	1.49538	0.676001	1.0532	0.605125	0.323192
1.07544	2.28266	0.728467	1.87553	0.826459	0.947196	0.628654	0.312462
0.356774	0.964621	0.661179	0.567554	0.368347	0.899119	0.656646	0.513095
2.03714	3.32799	3.00298	3.13885	0.719144	1.51573	0.709031	0.555936
0.300286	0.889596	0.440128	0.713302	0.731282	0.645492	0.789344	0.539751
0.61267	0.573908	0.618684	0.598432	1.1442	1.234	0.409124	0.252022
0.745257	1.30031	0.856153	0.813716	0.50583	0.543106	0.867338	0.497067
0.610217	0.62281	0.982636	0.482997	0.359085	0.678844	0.659599	0.463539
1.16405	1.29433	1.70386	0.872006	0.525027	0.772178	0.322131	0.128931
0.420498	0.768282	0.681919	0.660466	0.585799	0.714879	0.460203	0.261092
3.59623	4.41315	4.11276	3.50163	0.502897	0.707264	0.238991	0.455995
0.493783	1.16426	1.0951	0.815875	0.583856	1.75254	0.537043	0.368881
0.386568	0.474817	0.924965	0.419907	2.48949	3.53039	0.694448	0.411067
0.54516	0.518799	0.442205	0.233502	1.60368	2.1576	0.397605	0.0615137
0.49983	1.26533	1.36709	0.938683	0.054733	0.488779	1.88338	1.86618
0.617105	1.45065	0.689165	1.04684	0.259445	0.797223	0.452964	0.357102
0.440125	0.493821	0.603182	0.383333	0.623478	0.322992	0.335468	0.399221
0.913737	1.05397	0.643566	0.959326	0.404946	0.596356	0.406071	0.458397
0.440399	0.966817	0.662108	1.53173	0.336404	0.670418	0.60106	0.475173
0.269612	0.95391	0.411182	0.673821	1.04126	0.84237	0.459695	0.198169
0.472669	0.823709	0.476543	0.601317	0.340185	0.866197	0.473576	0.208824
0.440004	0.253374	0.815816	0.336778	0.385546	0.904836	0.556646	0.580995
0.341762	0.503649	0.492165	0.518759	0.438779	0.780185	0.405118	0.559312
0.748051	1.01938	0.999383	0.947599	0.402056	0.920197	0.477219	0.305328
2.01881	2.86387	3.39958	2.3162	0.142731	0.449378	0.40851	0.388005
0.365057	0.655514	0.387107	0.569867	0.328126	0.675122	0.534241	0.193323
0.536934	0.760835	0.759913	0.659456	0.751641	1.80426	0.441395	0.462724
0.772883	0.783159	0.452997	0.42738	0.306519	0.700821	0.369414	0.358585
0.506705	0.500528	0.383796	0.429333	0.260856	0.592799	0.446585	0.214261
1.52006	0.636239	1.84289	0.674258	0.188524	0.809394	0.489771	0.197704
0.445036	0.391445	0.54106	0.261773	0.242289	0.387013	0.677813	0.663094
0.561515	0.650279	0.709482	0.305256	0.148532	0.437897	0.466501	0.20077
0.512509	0.536322	0.531953	0.391221	0.762618	0.962482	0.798878	0.350396
1.47062	2.53266	1.80626	2.33386	0.196234	0.601506	0.539828	0.495371
0.475156	0.527698	0.544776	0.461669	0.134524	0.821639	0.510873	0.0422592
0.286298	0.961139	0.822696	0.584461	0.457025	1.30279	0.437996	0.399114
0.720071	1.34616	0.893143	0.908983	0.700691	0.507465	0.279648	0.471887
3.5622	8.24156	4.39041	5.31127	0.906602	0.614501	0.687815	0.683979
1.33504	0.748886	1.31883	0.448423	0.365728	0.823425	0.533888	0.615296
0.385861	0.61427	1.28968	0.391947	0.673173	0.765694	0.62003	0.368387
0.3856	0.518606	0.57731	0.459358	0.528727	0.594722	0.669542	0.467567
0.938702	0.920321	1.13916	0.781873	0.640729	0.730338	0.47922	0.218957
0.462269	1.39366	1.1702	1.01659	0.447334	0.66053	0.402223	0.504657
0.875611	2.70518	1.5718	2.00023	0.836861	0.581999	0.881251	0.502792
0.503998	0.394311	0.989241	0.271852	0.413078	0.811498	0.528457	0.732817
0.203877	0.581284	0.441436	0.244136	0.263209	0.71046	0.703371	0.413942
0.516418	0.669357	0.594905	0.483473	0.808554	0.471243	0.473073	0.34602
2.76632	3.01405	5.0961	1.89524	0.321864	0.793526	0.599945	0.298038
1.8742	4.96134	3.06668	3.39371	0.383679	0.603884	0.934309	0.286472
0.345003	0.6525	0.610527	0.4312	0.6733	0.329304	0.510982	0.183924
0.390343	0.637442	0.680324	0.468077	0.7068	0.681994	0.138973	0.378633
0.403493	0.535959	0.640175	0.423168	0.178358	0.568134	0.574726	0.366587
0.283198	0.966788	0.515018	0.596015	1.15432	1.1799	1.49918	0.53315
0.459935	0.516235	0.24539	0.318048	1.09003	0.658495	0.536766	0.656936
0.490058	0.581783	0.463869	0.558202	0.791961	0.78113	0.703659	0.167437
0.660904	0.754601	0.897861	0.511497	0.866623	1.30338	0.406346	0.531714
0.565963	0.376035	0.992729	0.418712	0.422177	0.823863	0.334321	0.485147
0.366465	0.395992	1.1796	0.427283	0.592841	0.97606	0.615557	0.29349
0.530627	1.84436	0.967391	2.12983	0.789181	0.273081	0.738175	0.251126
0.312297	0.683709	0.411342	0.378085	0.875933	0.616601	0.638512	0.339937
0.341524	0.536958	0.509777	0.29037	0.498884	0.907681	0.321866	0.463691
0.260183	0.36452	0.84538	0.225964	0.748523	1.29637	1.29424	0.682695
0.445099	0.347705	0.622246	0.505855	1.46492	1.29648	0.614354	0.38561
2.6706	3.79283	3.56735	2.53719	0.622423	1.5113	0.392444	0.517828
2.28261	1.78024	2.68582	1.80628	0.606242	0.920983	0.440517	0.452467
2.90577	4.47935	3.77458	3.5738	0.316851	0.534519	0.520885	0.596966
0.667742	0.426557	1.2369	0.197323	0.377509	0.786608	0.827183	0.647398
0.192982	0.718302	0.556355	0.489168	0.604746	1.22678	0.557222	0.156877
0.634578	0.764153	1.07893	0.330061	0.0672459	0.541448	0.551851	0.367976
0.752378	0.898366	1.16813	0.95178	0.491919	0.554028	0.525946	0.416742
0.599828	0.511445	1.30877	0.339416	0.114685	0.622859	0.537481	0.221164
0.488178	0.690304	0.458379	0.263587	1.40014	1.67537	0.630525	0.38441
0.532907	0.559831	0.597698	0.613904	0.508833	0.716779	0.512199	0.48833
0.209675	0.740577	0.566166	0.457605	0.248541	0.578069	0.632831	0.395753
0.447817	0.645119	0.531339	0.299636	0.562893	0.89097	0.572831	0.243793
0.830195	1.31426	1.2977	0.674027	0.827392	1.27714	0.752936	0.56599
0.218177	0.577216	0.535258	0.588652	0.213941	0.450171	0.716208	0.558149
0.501084	0.748455	0.735766	1.16823	0.428983	0.726271	0.57977	0.328938
0.403428	0.489045	0.905993	0.530053	0.648404	0.686479	0.451475	0.597036
0.306872	0.717488	0.482144	0.667011	0.424326	0.582275	0.614716	0.537081
0.425735	0.443705	1.38896	0.435035	0.354934	0.504801	0.460524	0.346538
4.7179	7.69944	5.30102	5.78823	0.0489808	0.352274	0.439573	0.114835
0.213881	0.388827	0.724932	0.3847	0.275072	0.823645	0.587013	0.309009
0.366522	0.575263	0.519312	0.485505	0.365618	0.954046	0.574463	0.301058
0.790066	0.65038	1.35402	0.309767	0.584423	0.798042	0.407815	0.309159
0.764253	0.706874	0.60286	0.41383	0.259043	0.64017	0.934145	0.668526
0.604186	0.543898	0.605318	0.498225	0.404809	0.514208	0.646394	0.396414
0.755647	0.483754	1.2137	0.632005	0.751641	1.61062	0.533327	0.372577
0.285274	0.817117	0.818898	0.466156	0.522785	1.22388	0.552821	0.523362
0.229992	0.549466	0.486522	0.485347	0.442112	0.769402	0.647849	0.279362
1.04636	1.39085	1.16183	0.629781	0.435985	0.621528	1.12449	0.650129
0.368173	0.510761	0.462442	0.31301	0.383213	0.583524	0.54729	0.277533
1.03429	1.25996	0.595542	0.94164	0.326838	0.799719	0.55277	0.530952
0.255175	0.477274	0.508925	0.81068	0.165074	0.94039	0.583842	0.559621
1.1035	0.486219	1.54339	0.287207	0.317112	0.765226	0.548009	0.551102
0.642609	1.56365	1.32344	0.926318	0.268242	0.635322	0.444604	0.122832
0.515573	0.999998	0.55404	0.568546	0.23359	0.63867	0.440941	0.287288
0.889642	0.858307	1.20592	0.423077	0.471561	0.607322	0.537896	0.552268
1.57428	2.89539	1.97252	2.4198	0.598403	0.850409	0.741261	0.292613
0.207442	0.477358	0.694465	0.500825	0.8854	0.588189	0.164647	0.453677
0.227456	0.58333	0.624441	0.345622	0.452017	0.672313	0.635453	0.165586
0.38196	0.487909	0.469352	0.496405	0.450265	0.895512	0.557741	0.213685
0.621511	0.435105	0.938281	0.303026	0.433628	0.644019	0.931052	0.547155
2.95009	1.2872	2.413	0.676282	0.527533	0.789509	0.44712	0.187083
0.441665	0.667595	0.632478	0.42749	0.182458	0.56616	0.576765	0.462533
0.318057	1.61427	0.638421	0.493461	0.683493	0.741823	0.451615	0.25652
4.72746	5.71082	6.9966	4.15711	0.409094	0.542057	0.522238	0.424988
0.254367	0.843131	0.688096	0.533155	0.253899	0.544375	0.654807	0.460628
2.70541	1.76048	5.54857	1.74242	0.636409	0.677532	0.689534	0.514069
0.195053	0.542537	0.708661	0.274652	0.568196	0.866159	0.494522	0.528594
0.39394	0.961319	0.519383	0.742608	1.75655	1.28865	0.351624	0.326952
0.104435	0.55817	0.492305	0.223491	0.268845	0.71055	0.51664	0.386387
0.286025	0.571338	0.399227	0.514017	0.357606	0.57176	0.199398	0.396796
0.528001	0.56842	0.244765	0.465498	0.38196	0.915099	0.629914	0.309221
0.464132	0.661154	0.909062	0.619992	0.476086	0.568968	0.576266	0.220354
0.208571	0.818821	0.785194	0.40035	0.226824	0.528028	0.549154	0.435129
0.13985	0.415369	0.622037	0.187034	0.300448	0.734194	0.527132	0.35206
0.725671	2.39431	1.44305	1.27807	6.57455	3.71116	0.493243	0.190667
2.83495	3.29428	4.12753	3.28489	0.166162	0.710013	0.487878	0.216062
0.853515	2.1976	1.35937	2.02222	0.201781	0.665434	0.479891	0.347338
1.16417	2.6729	1.27228	1.87847	0.178358	0.475053	0.472856	0.656473
1.40332	3.3217	2.38399	2.22243	0.223857	0.587047	1.73216	0.994762
1.20221	1.55762	1.21176	1.21322	0.320348	0.798447	0.546793	0.769532
1.4709	2.22392	1.47815	1.53331	0.220976	0.616769	1.97236	0.989059
1.99866	2.82226	2.74682	2.05007	0.228245	0.506968	0.890914	0.389358
1.58484	0.975097	1.88589	0.596506	0.161549	0.431968	0.566194	0.501946
0.538593	1.03633	1.16746	0.714074	0.273417	0.667588	0.726408	0.140792
1.76602	4.93442	4.42628	3.8067	0.283014	0.866809	0.541981	0.647668
1.13532	1.80575	2.1401	1.27016	0.308439	0.644469	0.339724	0.219698
0.936089	0.562226	1.36174	0.468841	0.528203	1.19	1.04579	0.604202
0.665364	1.26654	0.933942	0.997345	0.335586	0.737822	0.459451	0.22088
2.69079	6.2927	3.24579	3.06853	0.473886	0.411724	0.499221	0.630451
2.46357	5.73742	3.1184	2.73526	0.414761	0.719345	0.240973	0.474913
0.209227	0.688718	0.525787	0.452247	0.630651	0.851069	0.619639	0.377163
0.623676	0.422582	0.668272	0.307192	0.0819336	0.536236	0.334303	0.275361
0.911534	0.593481	0.849664	0.27313	0.34676	0.634477	0.768574	0.441178
0.495522	1.279	1.23781	0.79718	0.262242	0.61558	0.460571	0.154209
0.44005	1.08934	1.41384	0.951393	0.327967	0.456514	0.525929	0.25968
0.419834	0.784995	0.690385	0.677602	0.140832	0.695717	0.805028	0.666989
0.298789	0.433229	0.463482	0.411335	0.314185	0.440555	0.500335	0.211048
1.00814	0.688686	0.599937	0.196622	0.351953	0.447613	0.610693	0.229138
0.888854	0.451925	0.988197	0.558244	0.404175	0.609411	0.528138	0.556913
1.91982	2.48458	2.58138	1.79582	0.302122	0.695903	0.523007	0.163032
1.36045	0.943057	1.3576	0.73014	0.346565	0.74321	0.495783	0.313855
0.584815	1.1447	1.05699	0.692901	0.151329	0.463795	0.807609	0.363126
0.712063	0.787624	0.973613	0.490991	0.152228	0.598085	0.204853	0.391177
0.613882	0.440945	0.471258	0.615091	0.33289	0.512492	0.569718	0.450677
0.499205	1.71111	1.1489	1.70502	0.137943	0.484781	0.300646	0.418814
0.375153	0.626759	0.541303	0.36237	1.08379	1.00726	0.488807	0.476015
0.959549	1.39893	1.23932	0.866915	0.134714	0.426304	0.598718	0.451461
1.09404	1.44954	1.01525	0.880946	0.364333	0.554028	0.615649	0.42704
0.319032	0.4473	0.605064	0.229473	0.388059	0.590232	0.562795	0.259288
3.96982	6.96139	3.56168	4.55183	0.462409	0.815218	0.431042	0.350127
0.209543	0.543438	0.743415	0.262932	0.282355	0.596378	0.538363	0.44317
3.1256	4.57233	3.54021	3.3156	0.286241	0.554342	0.696217	0.549228
0.412103	0.956543	0.608803	0.861361	0.345729	0.641793	0.834076	0.614432
0.859679	1.4353	1.22736	1.14442	0.608525	1.3875	0.666719	0.407412
0.559709	0.546441	1.07755	0.357336	0.574888	0.464528	0.735026	0.872534
2.72361	2.10882	3.51445	2.15851	0.389812	0.646043	0.497451	0.295845
0.368938	0.697121	0.6968	0.435888	0.365194	0.757768	0.685875	0.289928
1.45396	0.349694	2.64395	0.267613	0.962571	2.05693	0.448165	0.49098
1.00951	0.987696	1.18773	0.778332	0.591728	0.562748	0.573172	0.721783
0.489177	0.755295	0.439153	0.526511	0.462892	0.836066	0.547067	0.216609
0.27301	0.893943	0.739007	0.521645	0.367306	0.987195	0.572194	0.335306
1.74977	1.32156	0.418715	0.912142	1.25741	2.06469	0.449604	0.384552
14.8456	23.0414	20.9704	13.1097	0.351062	0.583302	0.61112	0.494026
1.42909	1.27327	0.845769	0.900148	0.556997	0.874025	0.621497	0.380433
1.13786	1.39785	0.981173	0.985743	1.08921	1.07654	0.539422	0.282365
2.0107	2.12979	2.78367	1.70743	0.607536	0.701623	0.502597	0.431737
1.15392	1.25633	2.11029	1.03182	0.166306	0.754179	0.53821	0.394353
1.5307	0.89621	3.28589	1.39236	0.336253	0.576692	0.309559	0.415427
1.25113	0.978965	0.559764	0.80072	0.653838	0.956868	0.87885	0.270368
1.09574	2.39002	0.586451	1.48642	0.585625	0.622442	0.569632	0.331552
2.42024	6.36979	2.86473	5.25983	0.430453	0.974548	0.478143	0.468683
1.27685	1.56389	1.70485	1.27028	0.518521	0.783187	0.746827	0.421306
1.27195	2.82728	1.09055	1.34569	1.29903	1.15953	0.967534	0.238815
0.544345	0.935016	0.767462	0.801043	0.194916	0.778608	0.536045	0.482132
0.951754	0.573169	1.14108	0.350232	0.429771	0.539843	0.215498	0.42697
1.27414	1.35629	1.72614	1.09896	0.389394	0.576296	0.468855	0.487407
2.38284	1.94735	4.75288	1.67423	0.804368	0.536091	0.645082	0.475901
2.5709	1.34865	4.43593	1.01229	0.498024	0.833726	0.342273	0.495467
0.994742	0.438962	0.976116	0.559463	0.463078	0.810596	0.450359	0.176686
0.3783	0.659944	0.568788	0.597693	0.802969	1.39443	0.45824	0.36637
0.557765	1.01727	0.628976	0.937372	0.68728	1.34012	0.532957	0.446069
1.31746	1.4249	4.09168	1.24825	0.382844	0.993076	0.451117	0.15054
0.84252	0.838261	1.69569	0.760819	0.465464	0.119037	0.62465	0.309563
1.66099	1.48791	2.00247	1.38721	0.582121	0.52055	1.12328	0.642619
0.520009	1.03582	0.991288	0.689711	0.21009	0.816829	0.331359	0.506309
1.74087	0.782806	0.807757	0.555172	0.52274	1.1552	0.320461	0.118622
0.343118	1.30792	0.624987	0.70994	0.550548	1.10615	0.414441	0.108984
4.89221	3.05642	6.16276	2.14278	0.437758	1.13265	0.682918	0.383476
1.12316	0.782658	1.7904	0.519539	0.83241	0.913829	0.466394	0.458113
0.703206	1.32843	0.9458	0.972106	0.109233	0.67341	0.516394	0.166786
2.54889	1.17656	2.68589	0.759864	0.363049	0.722136	0.313936	0.490378
0.825476	0.734198	0.968587	0.64049	0.412608	0.603454	0.718619	0.471397
0.27997	0.473087	0.533976	0.258821	0.120686	0.509438	0.544928	0.318989
5.94408	10.9618	7.69109	7.57479	0.546128	1.60483	0.503186	0.435234
0.794767	0.766275	1.56678	0.731817	0.289118	0.520844	0.546207	0.22081
0.606632	0.67569	1.43929	0.809052	1.18158	2.3542	0.691034	0.376954
0.328926	0.403923	0.564557	0.595565	0.219231	0.615167	0.499133	0.150384
1.68359	2.06471	2.23816	1.73025	1.88217	2.3601	0.774078	0.542053
1.09377	1.91449	0.866565	1.09306	0.479294	0.435918	0.77131	0.625179
0.748741	1.44454	1.08713	0.842129	0.57919	0.452039	0.979641	0.604744
1.69293	0.644781	1.40227	1.14665	0.600603	1.32812	0.556571	0.51699
1.85168	2.46665	1.9102	2.41494	0.310845	0.516111	0.389463	0.614489
0.306584	1.01294	0.601088	0.672006	0.353135	0.666934	0.420158	0.555227
1.30102	5.12536	1.52543	3.81395	0.552461	0.392009	0.568555	0.364082
3.30451	7.27629	5.68774	5.78379	0.795381	1.01443	0.631433	0.256233
1.52752	2.30558	2.9952	2.45239	0.583633	0.333696	0.505423	0.458589
0.634725	1.07336	1.23001	1.09215	0.782477	1.57119	0.525803	0.322172
9.35986	9.8265	10.4944	8.01072	0.635361	1.60669	0.353973	0.531674
1.15068	0.796983	0.703955	1.1349	0.495632	0.864886	0.550672	0.417805
2.87004	5.67856	3.35817	4.41205	0.603947	0.53287	0.684324	0.292506
2.40871	7.69942	2.75988	4.93289	0.265704	0.605651	0.534892	0.397067
3.42265	7.043	4.26536	4.8835	0.497254	0.591379	0.552646	0.350702
3.43309	2.62293	3.98225	2.74569	0.311712	0.526393	0.408008	0.211048
9.16226	10.2286	10.9795	8.51979	0.315841	0.515001	0.4963	0.284152
0.62619	1.06468	1.18075	0.696067	0.753298	0.3928	0.553142	0.649767
5.59803	5.57503	8.2184	6.54728	0.196075	0.527397	0.404626	0.233278
1.44586	1.43579	2.03086	1.16496	0.494187	0.745364	0.413968	0.386666
1.59605	1.32256	0.944471	0.988809	0.346806	0.622486	0.551569	0.657454
1.02094	2.22443	1.32918	1.43564	0.265739	0.353954	0.500077	0.395407
0.744306	1.66931	1.04501	1.05975	0.746758	1.21359	0.511364	0.291366
1.17985	1.33257	1.71821	1.12844	0.402726	0.511646	0.47636	0.19107
2.01829	2.68221	2.88672	2.06868	0.0873892	0.400173	0.65816	0.460027
1.53048	0.987755	2.44808	0.912698	0.487827	0.840633	0.27996	0.758031
1.56654	1.83031	0.915866	0.896182	1.02577	0.477508	0.665102	0.328369
1.99511	6.67668	2.61239	3.74464	0.282003	0.729628	0.618519	0.463396
21.2336	24.8755	28.7295	21.8972	0.139651	0.542502	0.371367	0.490092
14.9111	16.777	17.4308	13.3508	0.205922	0.597956	0.673088	0.396814
2.53327	3.10221	3.0992	2.80267	0.277151	0.902305	0.497153	0.350354
1.43789	0.987677	0.776016	0.748848	0.42723	0.674793	0.32558	0.426719
2.46179	2.66238	2.44122	1.90798	0.291175	0.473199	0.287559	0.587371
0.456965	0.664559	0.845239	0.631996	0.887047	1.65463	0.575704	0.277233
4.71166	1.74853	8.91786	1.14551	0.724282	0.562771	0.422595	0.403505
0.647354	1.05665	0.912402	1.4224	0.217052	0.691896	0.531831	0.215128
8.99211	23.1579	7.52321	12.6347	0.849076	0.791076	0.412064	0.457372
10.1883	12.1127	11.4052	8.70225	0.468324	0.841415	0.443051	0.26375
4.87878	4.2713	6.90608	3.60893	0.620699	0.62223	0.621283	0.367165
4.20169	6.20502	5.61298	3.10044	0.146516	0.6325	0.527694	0.465591
10.9867	10.9475	10.7613	6.30696	0.750151	0.505225	0.650503	0.802184
4.7193	4.48032	4.34348	3.15914	0.333718	0.75361	0.297887	0.479629
1.94056	1.37502	2.74083	1.35017	0.837426	0.459823	0.451572	0.410661
3.80447	5.47244	4.54296	2.64917	0.20942	0.505592	0.852847	0.575632
4.80214	4.3478	6.28342	3.35906	0.719237	0.397088	0.451866	0.253761
11.1756	11.5445	13.1039	9.13965	0.40255	0.629472	0.645399	0.451531
8.81682	9.18967	10.6826	7.34841	0.220631	0.440055	0.503512	0.42358
0.943346	0.993238	1.33861	1.01161	0.345457	0.534366	0.477066	0.447082
0.590338	0.564228	0.817182	0.360354	1.04876	0.773463	0.551359	0.426883
0.880529	1.79969	1.72659	1.08545	0.709765	0.787402	0.41211	0.442856
0.907556	0.901852	0.921618	0.721825	0.489511	0.514055	0.435318	0.228636
0.874073	1.06193	1.54204	0.965286	0.222505	0.578381	1.07902	0.565775
9.01476	23.0306	6.92213	13.3222	0.656965	1.27836	0.749482	0.374988
12.2772	13.9141	13.4786	10.1806	0.365812	1.3432	0.61465	0.430989
4.68858	3.39609	5.46116	2.54387	0.404793	0.53335	1.23294	0.947398
4.29909	6.65187	6.03026	3.28512	0.453175	0.517062	0.606688	0.471525
3.18744	6.87003	4.69204	5.59422	0.13939	0.411147	0.653307	0.486535
1.3887	1.52137	0.517003	0.742494	0.573308	0.620163	0.439315	0.424518
3.21798	2.64163	2.86445	2.74347	0.44779	1.04212	0.664472	0.137575
1.42711	1.91246	1.835	1.45264	0.23859	0.420083	0.471097	0.345703
2.71185	5.75692	4.00893	4.61781	0.33312	0.55058	0.742912	0.473782
0.727719	1.54022	1.80797	1.15786	0.72503	0.504453	0.139089	0.545199
4.37094	2.95346	2.68204	2.48416	0.317413	0.464145	0.360756	0.297295
9.44146	10.2337	10.9646	8.5981	0.49993	1.07746	0.466254	0.348312
4.49579	4.00074	6.57479	3.32319	0.672319	0.859823	0.437427	0.450054
2.53143	2.18216	4.33365	1.84649	0.13316	0.682233	0.558422	0.322298
6.15617	4.88044	7.64175	4.96249	0.619487	0.651375	0.398	0.259239
1.19308	1.05151	0.671972	0.927489	0.514678	0.555618	0.471587	0.168808
0.814456	1.03406	1.30305	0.599769	0.397003	0.717181	0.504003	0.25442
6.21827	5.03272	7.7933	4.97988	0.368788	0.627806	0.526373	0.640905
1.39726	1.38019	1.72462	1.20463	0.476282	1.01031	0.542278	0.248688
0.414949	0.565168	0.987994	0.616113	1.11478	1.0013	0.381956	0.467432
0.35467	0.607575	0.740311	0.52202	1.36406	1.32437	0.47752	0.387065
3.80107	3.8842	3.79832	2.97134	3.03329	2.54137	0.374619	0.411953
1.25184	1.26296	1.42279	1.33264	0.283225	0.614063	0.515059	0.211658
11.509	13.1118	11.8725	10.0284	0.56285	0.893122	0.450265	0.143829
2.25477	6.95917	2.42729	4.36675	4.93475	4.51747	0.402343	0.388572
0.469665	1.02457	0.627491	0.865434	0.455306	0.599136	0.480593	0.416393
4.16351	4.227	4.25159	2.93954	1.16424	1.24163	0.482988	0.257912
0.955474	1.28886	1.18123	1.0816	2.20767	2.15233	0.355626	0.342652
0.768088	0.885845	1.41663	1.01634	0.313209	0.699526	0.809658	0.845592
4.95989	11.7646	6.72741	7.67687	0.439676	0.567941	0.398454	0.21881
0.809243	0.825915	0.833915	0.70269	0.339816	0.487231	0.468727	0.423498
2.74204	2.7933	1.99447	1.5624	0.469385	0.511924	0.457381	0.282716
3.07525	3.03596	2.38298	1.7177	0.428462	0.641725	0.490158	0.122078
1.00896	0.877478	2.00024	0.452004	0.187244	0.535859	0.582723	0.492084
0.729925	0.995435	1.55121	0.777632	0.109282	0.578346	0.749025	0.336974
0.655813	0.959798	0.274408	0.534508	0.651107	0.526518	0.605891	0.327699
0.415572	0.820649	0.692779	0.587203	0.129424	0.526561	1.1996	0.521264
0.620027	0.919118	0.970295	0.457856	0.516051	0.623101	0.52471	0.318248
0.527911	1.36032	0.714088	1.00385	1.13968	2.61964	0.484864	0.416166
1.58753	4.34463	3.06936	2.50243	0.286376	0.544078	0.742818	0.614897
4.89988	4.35666	4.80127	3.12558	0.283555	0.610516	0.440788	0.0683964
1.4157	3.25195	1.89671	1.95616	0.335153	0.774557	0.641612	0.382696
1.61441	1.69036	1.53315	1.23461	1.08284	1.98149	0.5283	0.459768
1.3079	3.70852	2.43996	2.08964	0.15031	0.521122	0.427656	0.190296
1.00717	1.83496	1.16892	1.09057	0.279447	0.468097	0.628654	0.569077
0.38063	1.15092	0.697093	0.743317	0.318453	0.52283	0.779891	0.528508
0.558941	1.49845	0.656665	0.83592	0.337618	0.78581	1.09791	1.32581
4.70024	5.79098	8.09391	5.32715	0.535434	0.675411	0.493269	0.281155
0.695536	0.690365	1.16176	0.597514	0.409384	1.07248	0.715698	0.429519
1.37172	1.24119	2.50669	0.749001	0.300322	0.450999	0.683261	0.385813
0.448712	0.782929	0.835369	0.356897	0.295596	0.59233	0.532486	0.295534
0.364337	1.21802	0.639758	1.57756	0.220999	0.409903	0.562309	0.286468
1.32104	2.20508	1.7224	1.77765	0.256018	0.670247	0.564066	0.438966
1.05486	2.52258	0.690419	1.65022	0.172233	0.55571	0.431339	0.43156
0.314733	0.657431	0.687923	0.690354	0.208084	0.752498	0.654795	0.463203
0.472408	1.01587	0.839296	0.587239	0.198524	0.750472	0.700662	0.487984
1.78015	1.61102	2.0232	0.923266	0.254602	0.571875	0.475453	0.279719
0.777864	0.749878	0.618433	0.795407	0.355479	0.747726	0.393773	0.181826
1.21364	2.11903	2.42194	1.11812	1.13504	0.901307	0.758204	0.191296
0.804095	0.829723	0.918864	0.573492	0.337565	0.537715	0.509128	0.532829
0.559107	1.45677	0.628252	1.04813	0.661133	1.6056	0.840577	0.506289
0.407503	0.898749	0.675704	1.00393	0.592437	0.868085	0.567782	0.465945
2.47597	0.781167	2.50882	0.593256	0.134046	0.56045	0.501624	0.371528
1.09257	0.692803	2.32781	0.725748	0.509881	0.19809	0.909283	0.664037
2.48181	1.04114	3.23898	1.1468	0.728334	0.662989	0.426657	0.575889
3.33597	6.25318	5.39964	4.8673	0.188266	0.619539	0.537374	0.362292
0.67857	0.738225	1.07575	0.480549	0.166858	0.691496	0.691651	0.455394
0.439733	0.573746	0.64734	0.423034	0.435933	0.443038	0.664668	0.407558
0.661319	0.558644	1.33445	0.713144	0.299848	0.570702	0.672714	0.419861
1.03247	0.754817	1.02905	0.573645	0.151192	0.542918	0.704013	0.418014
5.74792	1.77193	3.74548	1.45094	0.276859	0.559978	0.611478	0.337085
0.944418	0.429899	0.863665	0.462379	0.181429	0.379432	0.538942	0.182256
0.442392	0.775169	0.785377	0.377738	0.272507	0.582079	1.00478	0.462095
0.534923	0.731098	0.578046	0.488003	0.541414	0.909214	0.60894	0.373073
2.03475	3.44149	2.69397	1.92385	0.351281	0.49164	0.581109	0.269575
3.01557	3.59894	4.57971	3.30123	0.218661	0.529345	0.540853	0.136002
0.548155	0.607364	1.02567	0.614191	0.183018	0.493475	0.615886	0.283045
0.420459	0.545837	0.422669	0.685956	0.221549	0.610836	0.945426	0.365797
0.357852	0.708974	0.624955	0.675322	0.238853	0.601241	0.766082	0.411797
0.582231	0.380851	0.512278	0.393064	0.293156	0.7241	0.766866	0.612763
0.727634	1.00111	1.17626	0.96269	0.609484	0.604386	0.869047	0.432037
0.249221	0.604965	0.6144	0.373549	0.0522353	0.688933	0.535656	0.316573
1.03435	1.81749	1.3079	1.12763	0.46716	0.826118	0.682539	0.389147
5.88436	6.75685	7.21499	4.18027	0.869168	0.726581	0.621293	0.209813
2.67943	5.63278	3.43929	4.2601	0.246976	0.727668	0.491078	0.157933
2.93484	6.89574	4.11434	4.81817	0.42218	0.633292	0.599668	0.432051
0.175696	0.523907	0.347614	0.676619	0.289178	0.616275	0.543631	0.321515
1.07239	0.954528	2.17963	0.713381	0.133713	0.545293	0.821474	0.402302
4.07634	3.72423	5.31606	1.74169	0.303859	0.674915	0.624135	0.208963
1.16942	0.609634	1.22477	0.800786	0.104647	0.463796	0.509698	0.309829
0.696361	0.51583	0.695257	0.528245	0.271879	0.802296	0.694838	0.502739
0.148058	0.613927	0.573311	0.531257	0.822383	1.3389	0.39627	0.707583
2.7883	3.30677	0.845852	0.831567	0.199131	0.713139	0.664844	0.436243
0.581284	1.91523	0.805237	1.0351	0.308815	0.915487	0.552177	0.167002
0.943556	1.84347	0.664908	1.11656	0.436078	0.525816	0.520857	0.438847
0.715275	1.06433	1.09346	0.663439	0.191161	0.456504	0.735157	0.547141
2.14945	4.47359	1.89501	2.8712	0.454879	1.3735	0.591446	0.249865
4.8012	9.06485	3.89371	5.17868	0.151039	0.454516	0.698676	0.487942
0.33934	0.465553	0.427334	0.115008	0.541945	0.578507	0.571978	0.334008
0.87731	0.655881	0.753432	0.47226	0.90096	0.7322	0.793301	0.419876
1.23934	0.593711	3.2269	0.558054	0.179586	0.640769	0.811872	0.464988
0.571089	0.971052	0.4895	0.45216	0.289635	0.685398	0.576389	0.471152
0.344329	0.432667	0.476512	0.322383	0.495475	1.11108	0.495168	0.233688
0.279873	0.661233	0.873994	0.743095	0.311291	0.591667	0.585805	0.325381
0.46451	0.927478	1.104	0.852944	0.52281	0.383034	0.71757	0.613279
0.635876	0.810948	1.41963	0.808002	0.207307	0.633295	0.408477	0.582443
0.32593	0.381439	0.597813	0.467903	0.192402	0.614413	0.7279	0.529387
0.540027	0.534462	0.45742	0.279571	0.275224	0.853751	0.565001	0.652928
0.401152	0.44074	0.403574	0.292954	0.274868	0.413486	0.553033	0.459391
1.39618	2.11319	1.61769	0.930526	0.659775	0.544775	0.639035	0.162906
0.743785	1.29072	1.25792	0.736865	0.434191	0.388793	0.569303	0.529151
1.62035	1.358	2.19415	1.10266	0.461725	0.549315	0.515862	0.358368
0.451873	0.617121	0.472332	0.246152	0.708047	0.27329	0.685508	0.388543
0.577115	0.816951	1.40722	0.641094	0.290599	0.628486	0.739099	0.346608
0.446877	0.655086	0.340805	0.43115	1.23924	1.61551	0.759367	0.529795
1.61257	2.65587	1.80804	1.76538	0.255426	0.658282	0.66822	0.231616
0.554681	0.476063	0.722241	0.293849	0.447525	0.579321	0.599787	0.446863
13.8955	22.3459	13.0208	17.6017	0.149184	0.453932	0.511125	0.4011
1.29127	3.34316	2.25301	2.21374	0.669344	0.343724	0.836479	0.249477
0.297857	0.95487	0.745849	0.652786	0.200344	0.578085	0.749973	0.307479
1.08487	2.10618	1.66628	1.3008	0.678284	0.268461	0.525858	0.466604
0.329781	1.27964	0.779939	0.553107	0.610008	0.490747	3.28526	1.95938
0.825623	2.13623	1.37085	1.41294	0.452067	0.57534	0.711609	0.452852
1.0314	0.829019	2.29421	0.668411	0.387565	0.488826	0.460605	0.458928
0.464022	0.440874	0.946947	0.263925	0.295671	0.569976	0.275758	0.481162
2.37554	1.87223	5.51656	1.89598	0.4312	0.619268	0.773039	0.327888
1.45083	0.562511	1.97648	0.372165	0.316645	0.710614	0.59773	0.35523
1.52158	0.659071	1.70517	0.595383	0.311331	0.603673	0.553573	0.311953
0.294025	0.740988	0.504367	0.674758	0.404525	0.201835	0.671522	0.568987
0.909205	0.741276	1.32533	0.590378	0.112774	0.570777	0.421498	0.29386
4.20703	5.88858	6.3554	3.36306	0.526155	0.545888	0.623353	0.365174
0.439678	0.360033	0.651523	0.485226	0.281676	0.534887	0.484263	0.247697
0.435731	0.41744	0.933483	0.498502	0.355108	0.620321	0.558804	0.151104
0.408112	0.770336	0.465331	0.60081	0.201774	0.413823	0.512714	0.144077
0.33144	0.587149	0.648202	0.447003	0.280238	0.761675	0.652988	0.315779
0.397479	0.596318	1.19576	0.489266	0.600383	0.382017	0.415732	0.198969
0.433432	0.351299	0.869162	0.338871	0.15472	0.423525	0.800211	0.333967
0.319073	0.73587	0.612039	0.362781	0.350887	0.515258	0.533813	0.241198
0.332978	0.761491	0.684207	0.668185	0.623661	0.622931	0.761801	0.578921
0.552849	1.64843	0.664243	0.509668	0.526552	1.08276	0.501552	0.187497
0.232432	0.659249	0.597277	0.566138	0.495279	0.508404	0.485038	0.261044
0.583028	0.689366	0.985881	0.836581	0.950148	1.64151	0.751761	0.6541
0.222331	1.37239	0.52114	0.82005	0.458388	0.562855	0.350537	0.595233
0.184668	0.752915	0.67938	0.542002	1.47243	1.28488	0.555311	0.249274
0.652979	0.482146	0.462362	0.42163	0.166334	0.535792	0.260242	0.711783
0.526086	0.743872	1.47605	0.858801	0.420484	0.653557	0.864237	0.843757
0.575551	0.364326	1.37004	0.488427	0.321235	0.58159	0.484724	0.39055
0.353826	0.469634	0.760479	0.380073	0.411899	0.417841	1.0674	1.17024
0.39853	0.950964	0.840259	0.754448	0.915859	1.12468	0.432596	0.299899
0.282829	0.779026	0.56245	0.404844	0.431953	0.881714	0.621552	0.401273
0.700079	0.671638	1.33895	0.374805	0.121688	0.55536	0.514379	0.615655
0.408917	1.09467	0.795875	0.619542	0.364779	0.885351	0.581643	0.636846
0.523464	1.24339	0.74436	1.01012	0.477645	0.612598	1.62247	0.791092
0.3901	0.532951	0.680657	0.306136	0.409274	0.766813	0.789469	0.423845
0.794099	0.872426	1.10072	0.547752	0.524456	0.941529	0.92901	0.505512
1.98281	1.94914	3.32969	1.27201	0.245968	0.628718	0.714253	0.521697
0.538099	0.525168	0.565833	0.610553	0.313718	0.391596	0.589046	0.485412
0.751236	1.66561	1.26793	1.4745	0.35208	0.917197	0.615773	0.43447
0.851382	0.564689	0.546026	0.310228	0.163439	0.423363	0.360703	0.150502
0.763925	0.732556	1.20145	0.646261	0.130039	0.531381	0.41606	0.281629
1.48446	0.973674	1.86839	0.494128	0.266396	0.63974	0.529031	0.296061
0.366182	0.483508	0.573662	0.744209	0.272628	0.60179	0.257726	0.599896
0.718971	1.45804	0.947269	0.819481	0.53797	0.590511	0.5461	0.284622
0.395423	0.643227	0.809963	0.477119	0.175612	0.607747	0.434397	0.390467
0.909484	2.43587	2.05934	1.34976	0.120769	0.510766	0.337981	0.52684
0.947272	0.814528	0.68463	0.548544	0.660007	0.634695	0.533621	0.509246
2.23691	2.60694	3.73395	1.84839	0.219066	0.551902	0.295287	0.551885
0.925917	1.0353	0.769376	0.872429	0.289884	0.764633	0.195785	0.485918
1.15128	1.73112	1.36639	1.39056	0.245328	0.683315	0.663711	0.705173
0.623044	0.855225	0.42617	0.867763	0.654618	0.901177	0.496684	0.707475
0.991069	1.33629	1.08227	0.901828	0.447467	0.495227	0.47603	0.337085
0.873188	2.25052	2.14153	1.82221	0.737564	1.00183	0.62744	0.114386
2.00068	1.84072	2.4685	1.76156	0.401631	0.586672	0.832218	0.353275
0.387545	1.51465	0.644566	1.4225	0.168227	0.840989	0.591644	0.578735
0.593644	1.51509	0.508811	0.731188	0.549053	1.0174	0.752295	0.569793
0.524209	0.625092	0.524006	0.300644	0.215907	0.482491	0.439139	0.387911
0.716882	1.74816	1.62831	1.51551	0.474659	0.99471	0.55856	0.483377
2.48961	4.23058	3.1171	2.97127	0.611914	0.269173	0.962575	0.510006
4.60876	6.84139	5.63544	5.2134	0.662436	0.395601	0.42363	0.382549
0.386441	1.38988	0.556244	1.27024	0.233237	0.555126	0.414372	0.351375
1.31337	1.53764	1.51729	1.08245	0.286433	0.608397	0.582087	0.469954
0.243568	0.860659	0.647459	0.406004	0.178803	0.396783	0.494221	0.193934
6.33559	13.8557	3.87795	6.45883	0.810096	0.987389	0.569349	0.29037
0.541799	1.56386	1.05272	1.55567	0.304191	0.662012	0.585204	0.402629
0.875529	0.380125	1.76256	0.626992	0.213513	0.567196	0.66797	0.37647
0.417599	0.417322	0.722229	0.160913	0.325208	0.41635	0.53222	0.110589
0.758476	0.641221	0.568334	0.419628	0.356715	0.629676	1.19972	0.685818
0.620964	0.552934	0.776242	0.52411	0.457314	0.808044	0.388954	0.414908
0.556473	0.299831	1.28293	0.463486	0.515686	0.50745	0.407372	0.349906
0.635388	0.875912	0.485692	0.606553	0.179805	0.526404	0.901297	0.787965
0.608121	1.04952	1.42385	0.731552	0.318827	0.713973	0.51595	0.304558
0.641477	0.637711	0.784265	0.529709	0.361603	0.479752	0.609222	0.271701
1.39788	1.26871	1.67359	0.726667	0.834627	1.38523	0.608474	0.375379
0.474217	0.824842	0.613588	0.844193	0.451943	0.646311	0.769031	0.428233
0.409177	0.865253	0.738923	0.418366	0.339904	0.488061	0.570717	0.415563
0.92022	0.563891	1.2424	0.528639	0.423123	0.724349	0.505271	0.341579
0.34347	0.625701	0.409136	0.4785	0.329555	0.481759	0.644358	0.509334
0.355196	0.523624	0.980648	0.579595	0.274216	0.477542	0.403484	0.453457
4.38092	2.27638	3.3364	1.31048	0.550147	0.765013	0.256804	0.607187
0.865483	0.826461	0.782941	0.792187	0.557348	0.742221	0.490507	0.202399
0.61006	1.11175	0.569445	0.865655	0.442443	0.441121	1.04346	0.442023
0.492669	0.693545	1.43165	0.524562	0.329866	0.468195	0.468267	0.574056
0.41188	1.11655	0.526319	0.94305	0.426947	0.639672	0.828405	0.401818
1.85862	1.93782	2.32124	1.48148	0.251265	0.637216	0.383033	0.200546
0.486816	0.563339	0.872028	0.467126	0.869326	0.29114	0.618988	0.567438
1.255	3.6818	2.64167	2.95987	0.393849	0.580345	0.345063	0.360877
1.84376	1.95027	1.84219	1.65889	1.02449	0.917697	0.605282	0.486504
0.603895	0.677625	0.937506	0.500421	0.272992	0.582589	0.724155	0.449657
0.567476	0.554878	0.426089	0.523335	0.718296	0.485024	0.588046	0.448786
0.837981	1.20512	1.68936	1.13424	0.204513	0.610617	0.512558	0.354665
0.455726	1.80396	0.835958	1.44344	0.384712	1.05959	0.641847	0.437676
7.00007	10.2215	10.0867	8.60265	0.394568	0.423666	0.458857	0.177312
0.726038	1.58901	0.482254	1.38245	0.295417	0.898159	0.697728	0.33329
2.1291	0.978176	1.67906	0.658115	0.725392	0.520135	0.382787	0.268383
1.48473	0.847865	0.693629	0.700922	0.881434	0.856113	0.779175	0.537107
0.601286	0.551923	0.638666	0.177198	0.273882	0.459331	0.388431	0.241198
0.706517	0.591313	0.890542	0.366897	0.536435	0.170252	0.434436	0.35567
0.807803	0.571366	0.817937	0.428508	0.560733	0.470438	0.331952	0.546195
0.824066	0.882514	0.313898	0.245292	1.04349	1.30896	0.523666	0.407406
0.702775	0.81272	0.97525	0.792061	0.268553	0.454507	0.42292	0.282275
0.985624	1.96427	1.24376	1.15486	0.379997	0.510018	0.658207	0.595825
0.454116	1.33997	0.631269	0.747614	0.458067	0.632314	0.470945	0.508415
1.05835	0.766929	0.771389	0.494169	0.527401	0.299563	0.809099	0.379253
0.447786	0.443242	0.677613	0.234721	0.64556	0.986615	0.664606	0.795275
1.7678	1.92495	3.87619	1.81789	0.593396	0.63779	0.868061	0.298003
1.13503	0.6205	0.869596	0.70672	0.266273	0.487389	0.341789	0.116376
1.85772	2.70064	2.33038	2.32153	0.508773	0.751351	0.927357	0.663222
0.430666	1.59186	0.821328	0.881008	1.01991	0.916722	0.573456	0.223826
2.18262	0.397196	3.91853	0.498869	0.168746	0.636428	0.309999	0.494553
0.786885	1.09688	0.789742	0.724177	0.250581	0.494427	0.486826	0.138146
1.54387	0.496273	2.16135	0.438388	0.480628	0.487527	0.512652	0.160799
0.936281	0.94048	0.762725	0.528897	0.588704	0.354848	0.663458	0.405184
0.693823	1.15178	0.691727	0.653113	0.161843	0.45827	0.450535	0.319755
0.673882	0.940739	1.58941	0.803817	0.298524	0.562822	0.397045	0.436845
1.12887	1.0532	1.49066	0.916599	0.355233	0.598506	0.572095	0.272831
0.633858	0.470976	0.285477	0.15213	0.500956	0.603718	0.507372	0.508733
0.403045	0.790874	0.810769	0.493126	0.27455	0.506497	0.494466	0.150749
3.95313	3.98241	4.70928	4.0608	0.219217	0.495752	0.726349	0.236843
2.0708	0.566579	3.14574	0.427843	0.411228	0.598714	0.477651	0.593356
0.540926	0.536072	0.785078	0.281709	0.530184	0.331795	0.717452	0.378227
0.615499	0.525929	1.67218	0.68172	0.550964	0.597077	0.702637	0.526841
0.224573	0.351825	0.575841	0.554395	0.516901	0.652337	0.643168	0.414687
0.716707	0.998924	1.23577	0.691995	0.157839	0.578372	0.431126	0.0412706
2.83862	4.28566	5.13487	3.11842	1.30189	1.52434	0.592537	0.370831
0.531884	1.14127	1.34675	1.16049	0.375339	0.490292	0.363019	0.668009
0.75038	1.40435	0.791234	0.898269	0.226804	0.66262	0.667579	0.361715
0.290276	0.559025	0.709461	0.485739	0.388399	1.07755	0.517124	0.19679
0.801209	0.9407	0.337803	0.341837	0.511695	0.324213	0.58375	0.450175
1.73288	2.46635	2.63246	2.19776	1.25341	1.32358	0.747989	0.267026
0.71343	0.664664	0.951074	0.335143	0.301583	0.74885	0.606717	0.288803
1.97472	4.37125	2.79579	2.95837	0.94502	0.362026	0.633357	0.543899
0.825915	0.515376	0.997881	0.429172	0.152083	0.458992	0.68399	0.58952
0.405369	1.29053	0.497845	0.90997	0.561739	0.447668	0.578837	0.376527
0.747259	1.47297	0.783939	0.677601	0.65391	0.918428	0.430399	0.190949
0.660352	1.10414	1.12704	0.855719	0.411283	0.633346	0.318702	0.743169
0.711576	1.88283	1.48313	1.02794	1.02811	0.470766	0.620392	0.289438
0.601936	0.747748	0.429508	0.4797	0.627677	0.276962	1.00376	0.602235
0.4876	0.71943	1.14616	0.415404	0.308118	0.754825	0.563154	0.314643
0.53881	1.43681	1.15812	0.864696	0.432979	0.517016	0.597723	0.160866
0.205992	0.774567	0.477852	0.37054	0.455244	0.937045	0.539064	0.580091
0.584681	0.80433	0.434387	0.796787	1.54145	2.1786	0.498233	0.129544
1.15401	1.40787	1.62395	0.790612	0.617545	0.7561	0.556789	0.524435
0.715603	0.986107	0.745204	1.02688	0.145626	0.65862	0.586789	0.315779
2.98543	3.09388	1.55992	2.04179	0.169219	0.576251	0.56018	0.123256
0.748334	0.571231	0.909579	0.213753	0.386758	0.655699	0.49132	0.607287
0.288215	1.19667	0.581057	0.884136	0.214843	0.700946	0.773555	0.440364
0.584059	0.715753	1.25023	0.584125	0.29668	0.500172	0.749819	0.371816
1.10951	1.07034	1.35797	1.03443	0.262475	0.423639	0.873997	0.525819
0.893156	0.930116	1.09655	0.705928	0.394441	0.4735	0.781572	0.479925
1.26313	2.75692	2.51747	1.47338	0.484078	0.673494	0.494782	0.68449
0.809282	0.907547	1.04967	0.775434	0.560768	0.59003	0.856476	0.686626
0.594636	1.50498	0.787683	1.1825	0.362745	0.486421	0.638994	0.545468
0.613993	1.46662	1.20006	0.91679	0.171498	0.777451	0.472459	0.287044
0.459544	0.670961	0.918936	0.66191	0.276929	0.556507	0.653993	0.486913
1.28469	1.08854	2.00588	0.799843	0.568994	0.238798	0.868435	0.916227
1.03481	0.92748	2.25542	0.773165	0.267537	0.671586	0.824598	0.382929
0.550064	1.20184	0.949136	0.783698	0.134492	0.563956	0.63002	0.194655
1.79536	2.0344	1.66667	1.74648	0.204948	0.517977	0.502233	0.270003
1.20128	3.22406	1.81109	1.84193	0.144905	0.589198	0.303758	0.6513
0.772694	1.16003	0.893352	0.871539	0.185405	0.561313	0.496642	0.0952683
13.0659	7.34993	12.8206	4.78874	0.320515	0.938609	0.42082	0.396149
0.618306	0.606655	1.58626	0.33312	0.270272	0.52933	0.745822	0.435389
0.883189	1.68346	1.29759	0.829243	0.35549	0.490323	0.581476	0.330694
0.437355	0.658428	0.67479	0.226246	0.231139	0.49804	0.431694	0.60476
0.478171	0.839983	0.920745	0.719515	0.380245	0.5981	0.586449	0.399608
1.09641	1.1093	1.10391	0.719528	0.214256	0.559898	0.758818	0.54323
1.40276	1.4335	1.60291	1.3364	0.171811	0.609993	2.50659	1.58838
1.15727	1.19951	1.18928	0.857965	0.0693612	0.580923	1.08747	0.757148
1.73851	0.948627	1.37463	0.505659	0.170291	0.44323	0.733069	0.763904
1.50941	1.88695	1.80425	1.55782	0.401486	0.469202	0.816168	0.591938
1.05258	1.11551	0.473156	0.545164	0.580123	0.433683	0.521302	0.302363
0.530479	1.63712	0.752312	0.784108	0.31708	0.523463	1.03679	0.692883
1.14654	3.17948	1.4875	1.86897	0.337591	0.423642	0.546493	0.545702
0.606841	0.625796	0.921847	0.505483	0.505966	0.371206	0.612001	0.383561
0.488921	0.365666	0.657663	0.585184	0.396034	0.558648	0.569492	0.627287
2.15086	3.13976	2.58692	2.61016	0.510272	0.533588	0.897297	0.374831
1.05449	1.3273	0.804452	0.968143	0.681461	0.848585	0.575699	0.108707
0.387306	0.998801	0.649938	1.27405	0.504539	0.692209	0.928895	0.425088
1.09199	2.13239	1.04608	1.39115	0.766167	0.994279	0.620257	0.294757
1.39037	0.502829	2.16545	0.380648	0.426507	0.721326	0.693188	0.726066
0.709308	1.74513	1.7582	1.43828	0.402053	0.478417	0.748612	0.465107
0.408044	0.626237	0.770658	0.383146	0.45259	0.718324	0.589913	0.54644
5.23601	1.67245	5.90301	1.4371	0.417159	0.586506	0.546822	0.190914
2.27377	1.74046	2.44008	1.26295	0.732906	1.0015	0.588885	0.617851
10.7073	13.2872	13.3888	9.87489	0.536931	0.308919	0.511348	0.531501
0.572786	0.701047	0.822505	0.711318	0.50966	0.461045	0.703375	0.495438
1.80951	3.1231	2.08126	2.33194	0.0677457	0.496765	0.775045	0.743985
0.848638	1.82939	1.60282	1.31192	0.282121	0.482858	0.871254	0.22536
1.14719	1.21854	1.36381	0.587669	0.323686	0.855558	0.657442	0.371314
0.323273	0.761318	0.627928	0.527977	0.433971	0.591311	0.434697	0.423358
1.10539	1.20347	1.68884	1.14341	0.543868	0.511361	0.462324	0.416971
0.445549	0.903438	0.523814	0.610295	0.470652	0.742785	0.743616	0.440941
0.339102	0.701448	0.700506	0.568885	0.221397	0.698362	0.502096	0.339491
0.834084	1.04566	0.831526	0.637076	0.477891	0.408012	0.621538	0.196715
0.518786	0.602221	0.67805	0.333412	0.347788	0.658703	0.631599	0.342769
0.786692	0.69819	1.33949	0.579731	0.223962	0.80685	0.547311	0.413572
0.78024	0.979818	0.33057	0.880361	0.294925	0.529345	0.538846	0.480856
12.6925	14.8395	14.129	11.126	0.528137	0.246884	0.676511	0.442667
0.645382	0.702664	0.947982	0.407494	0.477751	0.594796	0.446799	0.663379
0.687817	0.769359	0.940562	0.548385	0.713306	0.290547	0.616284	0.624152
7.76355	9.60343	9.19719	6.73387	0.594846	0.682646	0.509281	0.266748
0.686031	0.910934	0.645208	0.656011	0.760302	1.29847	0.522406	0.411965
0.655314	0.862423	0.214453	0.464612	0.250057	0.582167	0.596852	0.66828
0.40769	0.864261	1.42252	0.66296	0.389448	0.638155	0.53114	0.667972
1.96022	0.869156	3.89619	0.724106	0.183673	0.676596	0.438845	0.256651
3.10874	6.13266	4.3297	5.02761	0.321647	0.716041	0.476902	0.483092
1.42443	3.63146	1.76913	2.94327	0.284855	0.687418	0.420153	0.59411
0.772086	1.13769	0.812655	1.32752	0.827698	0.867838	0.554265	0.429862
1.23037	2.16539	1.0883	1.33755	0.0947455	0.382983	0.560439	0.304834
4.92196	4.44559	5.49954	3.22395	0.500392	0.536047	0.409778	0.14593
5.13038	4.83341	5.8743	3.51682	0.0730101	0.644399	0.291493	0.549078
2.52416	2.76912	3.78203	2.1289	0.344329	0.559256	0.54314	0.395036
3.31608	4.72961	5.05647	4.9591	0.890758	1.11486	0.578796	0.366948
2.36573	3.08478	2.84484	2.17495	0.227567	0.450056	0.376303	0.428655
0.663098	1.04537	1.72019	1.03886	0.25618	0.503556	0.391661	0.587223
1.20413	1.68458	1.58946	1.14876	0.259767	0.651269	0.57946	0.43746
0.63616	0.641871	0.242747	0.254157	1.07388	1.07933	0.643447	0.376227
1.26015	1.10775	1.96965	0.842267	0.269615	0.517198	0.62053	0.439806
0.65556	0.776404	0.933232	0.598182	0.292141	0.716426	1.13866	0.723742
0.472789	0.539131	0.864289	0.659046	0.29537	0.418952	0.472742	0.459656
0.489552	0.952403	0.500066	0.367795	0.143072	0.636392	0.561201	0.429537
0.241554	0.665904	0.617081	0.450348	0.330926	0.631396	0.653671	0.352232
2.05228	3.50926	1.21279	2.23708	0.493533	0.530612	0.592232	0.390842
0.594795	1.16467	0.62239	1.24639	0.461063	0.880493	0.575494	0.343021
0.855692	0.647899	0.888602	0.529236	0.617549	0.354491	0.385649	0.378978
0.126935	0.486352	0.576945	0.195045	0.69753	0.56057	0.531696	0.410867
0.781376	0.921197	0.467019	0.525602	0.665668	0.618474	0.555164	0.280245
0.671404	0.646684	0.943205	0.468673	2.24853	4.94516	0.519952	0.444339
1.47115	2.94949	2.88018	3.33423	0.793713	0.3937	0.930835	0.543816
0.445376	1.75989	0.642486	0.891093	0.386247	0.670515	0.620311	0.459414
0.830493	1.01399	1.88749	0.620992	0.373778	0.788248	0.717789	0.483582
0.608114	0.691169	0.744405	0.765648	0.226486	0.625568	0.534505	0.186401
0.397699	0.578637	0.769871	0.398664	0.794208	0.839404	0.256535	0.476071
0.271631	0.714949	0.788739	0.587152	0.495085	0.873859	0.733233	0.454032
0.566339	0.766546	0.692875	0.711722	0.557568	0.843282	0.49778	0.297439
0.460639	0.621349	1.14431	0.513666	0.95514	0.870464	0.518725	0.321392
3.02804	2.26997	7.59617	1.52469	0.511121	0.528171	0.478974	0.228842
0.579949	2.11008	2.27898	1.14825	0.442464	0.576119	0.569653	0.308334
0.695671	0.728959	0.796176	0.711457	0.582736	0.836128	0.607552	0.302487
0.822387	1.27045	0.703431	1.14466	0.272517	0.713532	0.585121	0.235345
1.33482	0.761025	1.09295	0.748902	0.682932	1.13269	0.614951	0.222939
0.208856	0.500746	0.785587	0.531733	0.422091	0.629182	0.560999	0.540686
0.386988	0.799323	0.524921	0.564737	0.506434	0.580794	0.977768	0.417337
0.274272	0.413043	0.491773	0.475565	0.0791587	0.520749	0.238832	0.410433
0.218034	0.207297	0.480354	0.379017	0.361145	0.448378	0.513705	0.171006
0.811515	1.58394	1.30627	0.808188	0.701584	0.724646	0.523019	0.28111
0.579012	0.730768	0.358084	0.471233	0.453674	0.56112	0.631149	0.259945
0.766989	3.14394	0.879699	2.43907	0.964461	0.890211	0.381063	0.411103
0.214216	1.13461	0.494302	0.710616	0.657632	0.227736	0.89284	0.647401
6.37732	9.92073	6.3944	6.59251	0.39482	0.555514	0.670286	0.309912
0.315321	0.89181	1.05767	0.843461	0.382259	0.630857	0.579628	0.26392
0.521046	0.402126	0.542224	0.470454	0.834035	1.66476	0.440538	0.572846
1.06354	0.505961	1.06953	0.360281	0.559232	0.569159	0.529321	0.429558
1.52823	1.29663	1.4459	0.608526	1.32767	1.6149	0.492209	0.227075
0.272667	0.507998	0.494235	0.65243	0.426568	0.746103	0.492085	0.545777
1.81739	1.48083	1.50869	1.12028	0.213317	0.520296	0.746677	0.500041
0.813254	0.693232	1.04486	0.354293	0.508641	1.20598	0.529316	0.241763
2.30876	4.09448	3.74599	2.42497	0.695025	0.138087	0.602525	0.324851
0.571033	0.818645	0.968726	0.541299	1.05241	1.54993	0.573617	0.477424
0.482321	0.584241	0.28368	0.719641	0.158075	0.839838	0.751954	0.49384
0.306694	0.576777	0.477436	0.368941	0.157427	0.525726	0.637435	0.333557
0.213776	0.779607	0.733148	0.498434	0.225591	0.639198	0.493884	0.271348
0.515785	1.02491	1.02852	0.70104	0.677525	0.25735	0.648581	0.688945
0.310398	0.861448	0.653753	0.592316	0.529992	0.756094	0.348473	0.0836657
0.59116	0.737101	0.805422	0.507142	0.595516	0.34994	0.480177	0.342545
0.477414	0.317424	0.518083	0.460737	0.742187	0.673751	0.540065	0.222968
2.1051	2.34759	3.59735	2.31477	0.645777	0.986179	0.517664	0.375903
0.506886	0.56226	1.07878	0.451386	0.257291	0.889427	0.515499	0.484705
1.41112	2.64399	1.74365	1.66191	0.244877	0.852305	0.551128	0.598147
0.301031	0.828789	0.62498	0.590398	0.379195	0.916811	0.621873	0.337478
0.527078	1.55192	0.527976	1.09891	0.57484	0.565413	0.720982	0.353757
0.381676	0.612325	0.532832	0.617782	0.43001	0.892922	0.744775	0.621816
0.314504	0.569467	0.582425	0.338453	0.667734	0.898291	0.796318	0.368905
0.851705	1.44794	1.23219	0.545604	0.528628	0.703044	0.507684	0.449034
0.703666	0.510003	0.607523	0.46149	0.329924	0.510896	0.609033	0.239166
0.293434	0.985221	0.712155	1.07609	0.125875	0.55972	0.619125	0.336718
1.91488	1.28128	4.19856	1.30707	0.44676	0.651886	0.259373	0.453001
5.73682	4.06656	3.69965	2.90802	0.553787	0.836552	0.476025	0.307607
1.12776	1.57161	1.54451	1.61558	0.266885	0.406581	0.77301	0.556997
0.731223	0.564824	0.745703	0.284321	0.64578	0.776504	0.96654	0.606754
1.11285	0.737207	1.99198	0.840893	0.138445	0.637301	0.572473	0.555087
0.253854	0.370057	0.472689	0.446878	0.272596	0.963823	0.493072	0.265418
0.673875	0.773235	1.20333	0.697613	0.493996	0.866825	0.609549	0.620863
0.667249	1.29414	2.3698	1.00694	0.395793	0.581375	0.804544	0.735564
0.467519	0.301641	0.580911	0.253941	0.0915642	0.660108	0.405351	0.546212
0.294274	0.487686	0.381253	0.288417	0.241673	0.498809	0.535074	0.308606
4.09381	2.11058	7.72063	2.27116	0.26664	0.623546	0.513429	0.457367
0.63987	0.573687	0.562024	0.320917	0.338749	0.604217	0.614422	0.501673
0.495492	0.720348	0.554353	0.315375	0.153249	0.599012	0.578485	0.363227
0.804771	0.482784	0.782371	0.162104	0.797099	0.865953	0.385181	0.463754
0.447067	0.518955	0.470084	0.389765	1.04116	1.7346	0.209169	0.548003
0.261874	0.498002	1.04962	0.234394	0.268875	0.515664	0.761347	0.652862
0.897409	0.851586	0.53529	0.608352	0.854061	0.245363	0.42082	0.242187
1.6709	1.60504	2.26964	1.12069	0.378708	0.665951	0.810273	0.622205
0.309229	0.623199	0.557929	0.351961	0.355544	0.682843	0.46143	0.251454
0.543872	0.601352	0.578709	0.475241	0.54266	1.30428	0.50891	0.395901
2.18429	1.34662	2.07469	0.664992	0.683704	0.374981	0.524137	0.477493
0.532643	1.06011	0.575059	0.993396	0.266767	0.611033	0.793747	0.62466
1.32457	0.932538	1.49892	0.458364	0.165771	0.545864	0.929297	0.316856
0.0945392	0.596182	0.491696	0.601184	0.394163	0.724011	0.790848	0.634381
3.53287	0.71071	4.19479	0.869104	0.466169	0.722472	0.435003	0.134183
0.532721	0.424177	0.526364	0.314444	0.419612	0.690453	0.384908	0.308852
0.286383	0.42264	0.450996	0.599607	0.537557	0.492314	0.271492	0.600217
0.37748	0.431424	0.733111	0.385218	0.204189	0.544013	0.706684	0.514523
0.39353	1.02772	0.562782	0.82214	0.40526	0.646885	0.70052	0.462166
0.254662	1.00384	0.628512	0.722091	0.424705	0.590307	0.592522	0.416082
0.541018	0.512604	0.816679	0.506132	0.188824	0.582486	0.787217	0.554953
0.20762	0.402122	0.840884	0.362326	0.324073	0.591982	0.481183	0.285929
1.92083	2.54049	2.80398	1.8387	0.26018	0.931617	0.670288	0.293242
0.268228	0.690692	0.542817	0.313963	0.289712	0.545442	0.77069	0.339488
0.214871	0.342446	0.438683	0.502961	0.314185	0.456956	0.673687	0.391426
1.11586	1.97255	1.99991	1.42239	1.16333	1.10045	0.539828	0.200916
0.598756	1.24699	0.647882	0.826521	0.218095	0.717842	0.703664	0.564452
0.450467	0.505888	0.415683	0.333387	0.386936	0.578459	0.940926	0.794904
3.13247	1.0012	2.33601	0.67211	0.171639	0.55911	0.596434	0.441139
1.64862	0.524867	1.85361	0.436245	0.42726	0.396429	0.758858	0.378157
2.62483	4.87606	5.28446	4.15916	0.529257	0.887939	0.371639	0.51377
2.45081	3.2885	2.60004	2.25146	0.439913	0.550744	0.55072	0.500756
1.68417	1.01793	1.90231	0.919258	0.318	0.630191	0.700922	0.390673
0.675929	0.576612	0.746322	0.534966	0.0717602	0.544339	0.458387	0.662093
1.14293	0.438583	1.09397	0.19021	0.240384	0.674593	0.578789	0.672434
2.16101	1.35209	1.93869	0.932335	0.600873	1.11963	0.847702	0.62349
1.36383	0.449257	1.74554	0.164533	0.497226	1.5805	0.828397	0.650669
1.14697	1.77266	1.53142	1.35815	0.28584	0.502771	1.27604	0.758794
0.565074	0.57257	0.505101	0.410651	0.454151	0.512614	0.521367	0.340401
1.12506	1.2684	1.82896	1.4249	0.230907	0.473809	0.576629	0.447856
0.845731	0.469497	1.28684	0.401773	0.467384	0.431756	0.475662	0.467816
0.184401	0.395993	0.57753	0.251718	0.272293	0.53672	0.745713	0.799915
0.561883	0.436783	0.771028	0.475261	0.331149	0.670647	0.386222	0.150996
0.423154	0.93153	0.474579	0.604008	0.401893	0.712285	0.815331	0.340141
0.611707	0.502792	0.693733	0.373394	0.43004	0.578226	1.24143	0.782415
0.570624	0.880721	0.884213	0.525885	0.232856	0.498725	0.993097	0.710095
1.15099	1.57504	1.36673	0.969328	0.659922	0.981261	0.525592	0.266745
2.14672	1.87426	2.10258	1.2417	0.390054	0.702041	0.416403	0.391453
0.203093	0.555526	0.733319	0.251762	0.434461	0.674955	0.596545	0.244359
0.614386	0.396187	0.549743	0.437172	0.330892	0.568407	0.574686	0.420278
0.194824	0.647731	0.500666	0.196417	1.17099	0.609125	0.602234	0.322957
0.152225	0.341812	0.589847	0.464018	0.655841	0.747768	1.0253	0.491647
0.542052	0.945715	0.73066	0.641186	0.310474	0.598922	0.42263	0.441043
0.298952	0.731048	0.398946	0.604709	0.595689	0.892983	0.407776	0.330742
0.557505	0.673904	0.831543	0.398298	0.490979	0.260222	0.59658	0.325546
0.479456	0.337689	0.640041	0.336137	0.416392	0.991434	0.617831	0.417459
0.423379	0.669402	0.617346	0.713112	0.590066	0.392346	0.65859	0.635853
0.204027	0.660818	0.472856	0.703919	0.569155	0.712169	0.778986	0.702935
1.11068	2.59082	0.741954	1.80625	0.126554	0.514872	0.558804	0.443379
0.40224	0.728717	0.810374	0.945503	0.275522	0.559643	0.501058	0.473253
0.474035	0.597853	0.644128	0.711937	0.342576	0.482971	0.480507	0.180424
0.772738	0.51109	0.723549	0.376067	0.468608	0.54169	0.574549	0.257138
0.292034	0.651081	0.463523	0.51893	0.457866	1.07876	0.417385	0.344622
0.387439	1.20907	0.492177	1.04078	0.266446	0.529403	0.551917	0.158817
0.40482	0.43729	0.639879	0.451436	0.0533548	0.395031	0.551446	0.219474
1.30768	1.69196	1.44976	1.49266	0.303633	0.498297	0.501106	0.398282
1.74335	0.379956	1.78316	0.467005	0.647268	0.765775	0.527168	0.405034
1.27829	0.377599	0.810703	0.195008	0.685554	0.915523	0.804187	0.178158
0.924668	3.52694	2.13761	1.9182	0.153085	0.603155	0.51677	0.164951
0.426686	0.933276	0.795947	0.69974	0.515536	0.502344	0.558203	0.146269
1.11043	0.659246	1.49463	0.770966	0.575846	0.754995	0.363874	0.559066
0.453821	0.466557	0.740511	0.286144	0.250947	0.493292	0.529538	0.176744
0.903378	0.569085	0.852915	0.63412	0.247001	0.506667	0.467172	0.0939075
2.34914	2.53334	2.39988	2.52818	0.203607	0.676221	0.484037	0.15873
4.8357	5.76619	6.67151	4.9011	0.491764	0.458087	0.421802	0.155197
0.592224	0.908975	0.678358	1.00472	0.578888	0.448943	0.491038	0.383172
0.311121	0.578477	0.404097	0.386905	0.652715	0.522958	0.539871	0.189382
0.955089	0.953371	1.33625	0.79755	0.542487	0.535088	0.488249	0.308355
1.3291	1.40884	2.22555	1.09171	0.194356	0.548209	0.706675	0.290363
3.36062	1.95755	2.1434	1.55578	0.19333	0.644484	0.54496	0.296614
3.03189	2.26312	2.68825	1.93142	0.234552	0.489196	0.644469	0.471968
1.12851	1.03119	1.42783	0.876311	0.474263	1.1589	0.751204	0.814201
0.340245	0.552735	0.640861	0.234136	0.614069	1.3695	0.625486	0.692675
0.757175	0.387087	1.11994	0.360147	0.240452	0.659794	0.717013	0.156909
1.76005	2.12269	2.01748	1.20032	0.325967	0.566152	0.768822	0.691832
0.765369	0.452756	1.50276	0.492291	0.296372	0.499937	0.503412	0.345595
0.313663	0.499826	0.548804	0.376352	0.183426	0.486069	0.508753	0.279203
0.851213	1.46096	1.65823	1.22833	0.233444	0.594015	0.566878	0.762214
6.41255	6.88908	7.1209	5.37978	0.284657	0.451851	0.535431	0.400244
1.15844	1.62324	0.720343	1.13686	0.266921	0.944197	0.441677	0.245894
1.04541	1.58627	0.946727	0.868819	0.434746	0.376239	0.740305	0.607032
0.552537	0.635109	0.697333	0.590653	0.661898	0.429694	0.700843	0.630642
0.36934	0.52325	0.487	0.290555	0.717635	0.88666	0.936807	0.378349
1.50244	1.00134	1.78044	0.575043	0.333186	0.49028	0.561862	0.273698
0.500353	0.463103	0.828235	0.776377	0.316136	0.586579	0.863423	0.315098
1.06156	1.02058	1.09208	0.821892	0.228493	0.651324	0.824214	0.612678
7.35311	6.36152	6.70085	3.93667	0.450873	0.663566	0.689827	0.312744
0.971059	0.575435	1.37913	0.341698	0.450066	0.403724	0.507234	0.428368
1.97154	1.75514	1.76955	1.25119	0.284289	0.903818	1.49553	1.19955
2.32769	0.909701	1.72191	0.511355	0.102632	0.503918	0.542772	0.172249
1.69063	1.19276	2.4234	0.588338	0.61493	0.456365	0.402496	0.510566
1.53999	1.69797	1.89394	1.14761	0.160672	0.365227	0.405853	0.481655
0.918489	0.847421	0.49613	0.317131	0.324455	0.833602	1.29973	0.895017
1.06024	1.23186	1.61903	0.872117	0.352211	0.686461	0.913917	0.48708
2.18993	1.30046	2.02843	0.869078	0.215556	0.614228	0.53836	0.532177
3.08125	1.04289	4.11083	0.71358	0.266921	0.807174	0.506241	0.288824
1.77773	2.69134	1.91698	2.56102	0.65051	0.525225	0.675722	0.298865
0.498626	1.68949	0.800426	0.747649	0.529729	0.827949	0.57002	0.313399
0.38605	0.686399	0.481051	0.574116	0.268872	0.519731	0.714697	0.417042
1.01449	0.937691	2.10263	0.869809	1.18681	0.955314	1.05083	0.796033
6.3867	3.5567	7.20497	2.55416	0.703265	0.936506	0.695085	0.334866
0.996378	1.38436	1.59756	0.954143	0.260793	0.640236	0.63008	0.53366
0.643093	0.955128	1.21336	0.426035	0.195426	0.518658	0.76565	0.366003
0.551363	0.477152	0.816384	0.460932	0.101577	0.519315	0.438122	0.329381
0.676529	0.740933	0.61409	0.636584	0.634409	0.600506	0.363055	0.549078
0.447697	0.734751	0.791302	0.593131	0.423486	0.720849	0.630817	0.653884
0.701982	0.628654	0.636237	0.398059	0.856647	2.2515	0.753031	0.37424
1.59475	3.10634	1.73465	2.79993	0.369093	0.464525	0.638577	0.265018
0.943808	0.942474	1.89037	0.905132	0.644307	0.923006	0.531106	0.333367
0.315701	0.613122	0.640149	0.390374	0.588991	0.826639	0.498978	0.506348
0.998606	1.01749	1.28771	0.838561	0.3332	0.616016	0.600926	0.328682
0.363521	0.475289	0.704444	0.658606	1.46194	1.39403	1.09795	0.971944
0.686005	0.450584	1.21001	0.422681	0.606215	0.711336	0.951871	0.264767
0.277378	0.422339	0.754689	0.426579	1.22444	0.874251	0.530449	0.412778
2.55901	3.15407	2.74158	1.82533	0.496366	1.06171	0.482716	0.566924
0.571246	0.865256	0.765183	0.707975	0.477831	1.21273	0.628983	0.407519
0.620338	0.927072	1.21428	0.42263	0.939644	0.789962	0.717036	0.368115
2.84178	1.6815	3.64315	0.99927	0.309045	0.602896	0.80666	0.499579
0.693596	0.89099	1.47634	0.696041	0.525535	0.333456	0.729391	0.357682
1.02418	1.95876	1.28659	1.16107	0.18693	0.633178	0.761728	0.3866
1.05191	0.783001	1.37025	0.38745	0.244282	0.547943	0.684218	0.552674
1.65561	0.846603	1.93193	0.390232	0.619866	1.63249	0.731357	0.744004
0.569352	1.1094	1.0718	0.360016	0.538228	0.711972	0.497378	0.421108
0.45648	1.43622	0.674581	0.633999	0.670173	0.716464	0.838205	0.499155
1.4982	1.20248	1.41049	0.746128	0.331039	0.584965	0.592375	0.411113
0.213206	0.509924	0.383212	0.169952	0.910698	0.869368	0.912975	0.468965
0.477448	1.22651	0.623428	0.66243	0.537264	0.878438	0.616647	0.635962
0.935447	1.46476	2.08013	0.798145	0.197969	0.929211	1.22186	0.47867
0.530804	0.772654	0.810594	0.443743	0.374417	0.592686	0.973932	0.408312
0.767344	0.420696	1.57556	0.230079	0.72464	0.275866	0.899268	0.562568
2.24352	2.20363	2.75126	2.58117	0.30561	0.598205	0.596629	0.481696
0.799029	0.542275	1.11329	0.617448	0.495772	0.732261	0.752897	0.674074
0.468168	0.50791	0.539138	0.330052	0.463186	0.880333	0.781451	0.857536
0.578693	0.342473	0.834761	0.349017	0.404892	0.528497	0.847484	0.563338
0.411064	0.253865	0.823242	0.411254	0.440521	0.728846	0.687793	0.562059
0.927893	0.503182	2.06631	0.377609	0.438148	0.647378	0.811248	0.391447
3.29826	1.42874	3.2271	0.91634	0.970246	1.28418	0.805012	0.488008
0.491412	0.651106	0.601165	0.441883	0.686181	0.311435	0.337227	0.245859
1.64699	2.25577	2.37645	1.72606	0.443582	0.495696	0.752214	0.298495
0.478653	0.968675	0.378559	0.661039	0.673052	0.407697	0.493452	0.472759
1.23822	0.523478	1.46359	0.422742	0.604558	0.440288	0.784148	0.355724
1.06813	0.91427	1.07526	0.807725	0.198506	0.584169	0.511639	0.366063
0.565853	0.919517	1.04152	0.397162	0.38594	0.636957	1.15955	0.39036
0.462277	0.713869	0.712613	0.48548	0.374945	0.660503	1.00248	0.217603
0.460202	0.355408	0.852061	0.388749	0.521025	0.662267	0.511092	0.240832
1.81178	1.8888	2.72039	1.73521	0.386855	0.496572	0.574869	0.339206
0.518621	0.918186	0.61437	0.844654	0.195503	0.395765	0.763464	0.385603
0.85191	1.7076	0.25911	1.0188	0.147083	0.653805	0.636261	0.261957
1.0512	2.65834	1.57922	1.71334	0.136192	0.749907	0.573333	0.306081
0.34956	0.796237	0.498185	0.665465	0.417283	0.745117	1.15664	0.556917
1.52009	3.29083	1.97993	2.39672	0.276206	0.747446	0.574023	0.253724
0.128814	0.554646	0.549888	0.248736	0.884117	1.3075	0.792009	0.645676
0.63887	0.854714	0.866659	0.873599	0.266121	0.733645	0.595523	0.472863
2.62726	2.72121	3.07501	2.12787	0.329618	0.626389	0.607301	0.428991
0.25569	0.532259	0.603258	0.495444	0.375361	0.57423	0.962937	0.423285
0.471026	0.479309	0.51559	0.587331	0.546819	0.306625	0.585111	0.432147
0.441442	0.298304	0.81127	0.446403	0.506905	0.713145	0.658156	0.568476
0.308735	0.54059	0.81664	0.329891	0.286891	0.868267	0.511855	0.466828
1.4196	0.398713	3.15031	0.319525	0.723752	0.551147	0.798469	0.668051
0.423747	0.595134	0.420253	0.779014	0.191731	1.52041	1.70863	0.937353
0.832155	1.05466	1.778	0.756491	0.504729	0.668262	0.488789	0.357102
0.831791	0.648286	1.25474	0.685892	0.35413	0.74035	1.05222	0.620476
0.998075	1.05479	0.990726	0.621794	0.186894	0.664027	0.635596	0.392603
1.0946	1.30963	1.13043	1.0967	0.33879	0.537941	0.649061	0.450633
2.07072	1.9142	4.32719	1.92025	0.293129	0.741593	0.518655	0.679829
0.878281	1.2451	1.56171	1.21321	0.134496	0.611388	0.965352	0.870858
0.410111	0.858747	0.502717	0.606597	0.613172	1.13099	0.564369	0.52588
0.272023	0.651247	0.433482	0.593041	0.567646	0.408165	0.536698	0.772209
0.596511	0.85138	0.351403	0.460653	0.284973	0.565366	0.793155	0.472478
0.523885	0.923506	0.814745	0.697335	0.365208	0.691851	0.523878	0.238982
0.331728	0.5421	0.44304	0.209301	0.462483	0.62085	0.672331	0.434948
0.465472	0.608112	0.501629	0.386853	0.327415	0.924877	0.445404	0.608294
0.593165	0.443821	0.778286	0.633211	0.319584	0.655129	0.824295	0.44037
0.451344	1.76402	0.8465	1.57322	0.486216	0.70237	0.702813	0.309549
0.300139	0.456212	0.78756	0.333593	0.736102	0.940672	0.999419	0.293811
2.71624	3.47986	3.89701	3.55211	0.276176	0.546275	1.03794	0.624033
0.413697	0.578283	0.495673	0.437741	0.292506	0.812978	0.895636	0.537992
1.03064	1.86374	2.30223	1.6698	0.669487	0.079737	0.674684	0.52908
1.12152	1.06602	1.71996	1.08349	1.20408	1.50152	0.816857	0.592493
1.15902	1.0518	1.71068	1.1384	0.299378	0.529911	0.782998	0.277711
2.21159	2.36392	3.50156	2.16644	0.275295	0.830803	0.881545	0.725845
0.204475	0.437275	0.612294	0.259597	0.237099	0.68896	0.540855	0.425436
0.883501	0.810629	1.41616	0.701606	0.163546	0.742351	0.537006	0.327447
1.61042	2.35975	1.77307	1.89253	0.344298	1.26868	0.650064	0.412461
0.450909	0.498444	0.480022	0.449962	0.352436	1.01375	0.628048	0.549166
3.1923	4.05333	5.75431	2.2587	0.357993	0.607458	0.366009	0.421149
0.33987	0.473832	0.906691	0.585138	0.331089	0.716465	0.73744	0.480593
1.1729	1.30241	1.25559	0.637851	0.45634	1.10514	0.602319	0.212068
0.142504	0.443201	0.609044	0.238679	0.136835	0.650015	0.500071	0.629031
0.337745	1.33385	0.592407	0.751232	0.763799	1.0507	0.585682	0.501119
0.878036	0.888063	1.91441	0.555143	0.376463	0.744225	0.563184	0.150872
0.35306	0.246989	0.942919	0.454346	0.26525	0.402873	0.561706	0.705962
0.457863	0.566016	0.550075	0.357917	0.382551	0.850496	0.562873	0.302829
0.591028	1.37307	0.77724	0.950373	0.279442	0.866028	0.780368	0.632072
0.403397	0.531725	0.284113	0.6862	0.29081	0.72778	0.436865	0.438278
0.480524	0.986741	1.04186	0.905221	0.31267	0.727589	0.228908	0.511715
0.229005	0.582411	0.767843	0.268891	0.280345	0.509468	0.661502	0.140895
0.271221	0.651539	0.80878	0.350834	0.576271	0.612248	0.501024	0.77433
1.88699	1.60042	2.51926	1.20441	0.258189	0.480158	0.741395	0.778159
0.442437	1.00925	0.598648	1.06263	0.473591	0.686556	0.396882	0.578959
1.20557	1.8049	1.68163	1.38836	0.385354	0.767148	0.453542	0.612334
0.667474	0.463136	1.62178	0.207768	0.372944	0.823719	0.600804	0.343016
0.397324	0.673595	0.845519	0.452766	0.222898	0.60667	0.587308	0.487092
0.491607	1.62132	0.821104	0.845587	0.194433	0.613759	0.68135	0.383704
0.592323	0.623849	0.43622	0.537857	0.216732	0.676476	0.59666	0.437906
0.460395	0.635955	0.46957	0.439378	0.501516	0.694004	0.601174	0.541401
0.639859	0.926443	0.832404	0.85067	0.20396	0.598323	0.7028	0.183528
0.42619	0.520988	0.691637	0.195409	0.245938	0.515659	0.56412	0.266406
0.532903	0.863007	0.835785	0.753964	0.341399	0.75435	0.439967	0.742578
0.71172	0.635939	0.62237	0.460318	0.298376	0.700775	0.755503	0.272779
0.806209	0.756267	1.43885	0.373997	0.110508	0.701506	0.889835	0.302548
0.757278	0.789925	1.29811	0.687246	0.647571	0.529712	0.675279	0.300343
1.92151	1.53695	2.10578	1.42027	0.517017	0.448299	0.293301	0.540928
0.239696	0.549905	0.400035	0.552484	0.490769	0.514994	0.286118	0.607055
0.454189	0.425432	0.729137	0.550983	0.0898596	0.462449	0.627096	0.402371
0.44884	0.650769	0.696091	0.667302	0.50306	0.358333	0.482374	0.451805
1.33989	1.30077	2.17685	1.03396	0.371832	0.584725	0.665267	0.450117
0.587504	1.27248	1.42371	0.975877	0.808093	0.429639	0.524433	0.523527
0.367086	0.413071	0.487352	0.301128	0.305211	0.461515	0.640386	0.291109
0.298008	0.468696	0.718588	0.36346	0.184378	0.542679	0.44323	0.120149
0.609943	0.447175	0.802111	0.457376	0.483525	0.50152	0.672934	0.416339
0.363363	0.442091	0.598262	0.564577	0.317761	0.738651	0.679338	0.686891
0.756226	1.84893	0.926821	1.17194	0.275897	0.745815	0.959297	0.354916
0.48444	1.08296	0.363283	0.836021	0.877708	0.822414	1.43943	0.615056
1.4951	1.70662	2.2085	1.51492	0.19829	0.47892	0.67239	0.367999
0.605404	1.21667	0.711044	0.941827	0.450848	0.859016	0.612665	0.374303
0.298237	0.863725	0.547345	0.81362	0.587935	1.23397	0.561134	0.471833
0.45086	0.513029	0.605035	0.436394	0.380496	0.646111	0.59726	0.382349
0.393378	0.581422	0.842239	0.644535	0.35711	0.726702	0.543263	0.319538
1.19206	1.10709	1.99373	0.884103	0.250247	1.06147	0.586985	0.23413
1.03349	3.14633	1.10733	2.12265	0.395178	0.633222	0.589495	0.175847
1.52496	1.57756	1.9413	1.22548	0.306211	0.505664	0.755399	0.557376
1.04294	0.968101	1.8952	0.835189	0.0794542	0.517439	1.28663	0.825545
0.194833	0.521714	0.452815	0.3084	0.502536	0.861295	0.467687	0.249354
0.897779	0.816566	1.55032	0.771549	0.146426	0.639359	0.671083	0.222919
0.262255	0.404362	0.614267	0.637737	0.179189	0.575275	0.719628	0.37511
0.590508	0.522665	0.912084	0.519379	0.190382	0.444627	0.862491	0.648644
2.9441	6.04752	5.11371	4.34393	0.160272	0.598717	0.422927	0.480416
2.22834	1.08562	2.39982	0.480329	0.515426	0.952174	0.401957	0.239985
1.59734	1.60429	2.01425	1.28793	0.527833	1.64663	0.522635	0.35709
4.76651	4.32754	6.81865	3.38413	0.356845	1.09576	0.712968	0.444917
0.295872	0.758377	0.567086	0.296209	0.565202	0.762161	0.478135	0.295017
0.380654	0.895428	0.609475	0.696246	1.01525	1.35916	0.611996	0.427203
1.77477	3.262	3.41202	1.8531	0.669102	0.469952	0.456538	0.406734
0.496077	0.585681	0.338043	0.480289	0.170898	0.460575	0.543573	0.552852
0.836697	1.08416	1.86598	0.851062	0.603691	0.360384	0.760734	0.369583
1.80561	1.0558	1.8974	0.908757	0.207196	0.507312	0.750238	0.448293
0.51115	0.624547	0.735792	0.324329	0.207493	0.614596	0.723772	0.339915
0.528882	0.765797	1.13799	0.64246	0.29894	0.501469	0.476567	0.185668
2.49871	2.63218	2.48247	1.45457	0.23963	0.523082	0.535303	0.386533
0.424045	1.04472	0.598994	0.515418	0.478549	0.576772	0.571455	0.333263
2.07845	1.91173	3.05453	1.72553	0.366204	0.69371	0.55132	0.234047
0.524035	1.47128	0.827946	1.30719	0.524969	0.837896	0.424746	0.235638
0.321809	0.410355	0.458179	0.411104	0.158214	0.607374	0.597824	0.410397
0.271047	1.16632	0.649057	0.734634	0.243043	0.474827	0.413148	0.20222
0.420721	0.70152	0.482297	0.475725	0.454362	0.661834	0.580166	0.315299
0.484423	0.673102	0.478848	0.308592	0.37415	0.816209	0.216887	0.489784
0.251095	0.489175	0.534201	0.472868	0.263254	0.823414	0.130903	0.360727
1.22377	1.05328	1.66669	0.869089	0.147072	0.413523	0.430792	0.216887
0.438498	0.695973	0.590847	0.554381	0.24741	0.774501	0.502269	0.397504
0.333244	1.14425	0.629545	0.732162	0.25515	0.463064	0.83078	0.353607
1.52824	0.924863	1.76176	0.708044	0.486896	0.626666	0.446147	0.229233
0.991896	0.874954	1.23931	0.867129	0.325424	0.549034	0.606266	0.536641
0.917401	1.55567	1.18737	0.817898	0.664187	0.545732	0.609151	0.567754
0.664449	0.608753	0.50945	0.270492	0.250391	0.643471	0.611601	0.241105
0.25344	0.446023	0.605406	0.399651	0.697814	0.509001	0.51575	0.529634
0.579462	0.555694	0.963955	0.878129	0.843737	0.599652	0.610948	0.361706
1.49764	0.628654	1.54566	0.41578	0.405447	0.665386	0.448707	0.234684
0.573228	0.758629	0.613477	0.550558	0.535897	0.791247	0.744882	0.340553
0.582449	0.723451	1.26902	0.932445	0.441974	0.72969	0.865319	0.811573
1.26752	1.25361	1.6468	1.67148	0.504995	0.836313	0.745393	0.393244
0.286378	0.512134	0.474183	0.184053	0.470973	0.927891	0.680028	0.545808
0.759868	1.12921	1.22687	1.07772	0.576321	0.414838	0.667335	0.496625
0.845174	0.985931	1.31755	0.703861	0.429639	0.495639	0.639726	0.899537
0.484026	1.16235	0.771209	0.578777	0.192791	0.47604	0.580091	0.781884
0.392358	0.361241	0.915263	0.560916	0.665435	0.712055	0.961387	0.473597
1.81987	2.96051	1.69109	2.23003	0.431887	0.608398	0.70815	0.245888
1.00991	2.23439	1.74126	1.73293	0.443114	0.632748	0.580148	0.320508
1.58469	2.14924	2.75373	1.50358	0.179234	0.822114	0.732405	0.411589
0.647957	0.637672	0.895901	0.479496	0.579602	1.23899	0.511524	0.39087
0.421999	0.581816	0.887353	0.350113	0.171586	0.589969	0.642229	0.442518
0.19019	0.478781	0.453681	0.310572	0.305567	0.572071	0.236899	0.465541
0.43492	0.341325	0.896962	0.42731	0.543757	0.623507	0.680772	0.324056
0.534835	0.684634	0.773115	0.583037	0.858908	1.0796	0.215279	0.524192
0.409516	0.562292	0.764428	0.434396	0.348392	0.543157	0.411374	0.109725
0.352378	0.387181	0.590218	0.418818	0.268524	0.573696	0.353097	0.0827884
0.954773	0.838503	2.02219	0.870165	0.426605	0.826281	0.551361	0.15322
3.1362	5.15911	4.29399	2.86721	0.15854	0.498353	0.520182	0.348981
0.761969	0.580986	0.533122	0.666826	0.0672332	0.545623	0.728507	0.25442
1.0157	0.842173	0.972501	1.03322	0.0942624	0.45466	0.636984	0.617765
3.60039	5.83723	4.31101	4.41368	0.327516	0.441346	0.626569	0.641964
0.923681	1.15246	0.973716	0.890685	0.578948	0.929468	0.415545	0.745792
0.636905	0.688832	0.742915	0.525998	0.612097	1.02144	0.497986	0.210442
0.287859	0.483629	0.748436	0.249039	0.348712	0.748026	0.789621	0.612757
0.556532	0.645747	0.429856	0.498988	0.327768	0.414088	0.436195	0.710063
1.00641	2.34201	1.01278	1.60853	0.169301	0.565678	0.710778	0.562772
1.19351	2.77182	0.889798	1.83903	0.616039	0.65841	0.597815	0.382402
2.03211	2.39086	1.57798	1.67694	0.298902	0.84487	0.431812	0.453093
0.614756	0.489286	1.02938	0.384646	0.221942	0.617854	0.519351	0.408706
0.472138	0.734372	0.774477	0.745733	0.24641	0.53448	0.6854	0.291932
0.602036	0.76111	0.908494	0.49936	0.196529	0.642733	0.684487	0.279962
0.500392	0.359023	1.17507	0.495587	0.407752	0.625332	0.441663	0.200125
0.841474	0.789353	1.84162	0.79957	0.380817	0.66962	0.695228	0.392487
0.554462	0.987471	0.897843	0.889784	0.316165	0.697073	0.751797	0.508228
0.198686	1.13735	0.527896	0.720629	0.378443	0.512184	0.620788	0.650751
0.297743	0.687558	0.709899	0.444852	0.508844	0.932132	0.435129	0.233433
3.57001	2.07886	2.56046	2.19463	0.281676	0.486364	0.527559	0.458178
0.649111	0.318566	0.805104	0.422764	0.0766436	0.542323	0.571456	0.421947
1.34867	0.527782	1.38317	0.529638	0.568514	0.0508364	0.35639	0.548528
4.70926	1.27731	4.34714	0.871073	0.168047	0.530781	0.777566	0.935135
0.576064	1.91254	0.954208	1.07767	0.565193	0.817294	0.894363	0.331541
3.26848	2.03392	2.45536	2.03539	0.562626	0.576399	0.524564	0.196549
3.44309	1.68525	3.17533	1.03032	0.509964	0.998499	1.27501	0.625179
0.708324	0.430146	0.959021	0.273256	0.719828	0.81412	0.603848	0.748733
0.552967	0.807079	0.802397	0.412947	0.102093	0.475279	0.741523	0.917595
3.10639	2.23318	2.55476	2.10528	0.41283	0.581108	0.713249	0.635696
0.477229	0.919419	0.687632	0.513965	0.574738	0.633918	0.829631	0.442294
0.269164	0.677122	0.978258	0.3249	0.492066	0.52671	0.707884	0.262102
1.32275	0.771359	2.5509	0.633432	0.945755	0.544136	0.62526	0.300359
0.41695	0.496743	0.481078	0.578753	0.427728	0.567924	0.967845	0.694425
0.783126	1.98227	2.00371	1.79228	0.542895	0.468892	0.62301	0.396643
0.435698	0.915395	0.894863	0.794287	0.585294	0.617849	0.820149	0.453491
0.656958	0.627785	0.592602	0.370309	0.437902	0.563796	0.489378	0.46807
0.902008	0.713968	0.728451	0.517146	0.551298	0.407068	0.846063	0.669901
1.02586	1.0173	2.02344	0.801681	1.11587	0.552584	0.583322	0.448227
1.03965	1.07459	2.02719	0.907843	0.230796	0.522559	1.06448	0.914192
0.181892	0.421709	0.395739	0.216874	0.199805	0.438979	1.1207	1.21461
0.543781	0.483886	1.1647	0.22895	0.635387	0.354036	0.746558	0.575625
0.622304	0.708654	0.784724	0.469791	0.236586	0.549818	0.775126	0.551926
0.43065	0.672198	0.449266	0.777217	0.243684	0.553905	0.757324	0.332415
0.268534	0.913346	0.504479	0.714894	0.347153	0.542963	0.527686	0.268932
2.02626	0.73319	2.04127	0.48095	0.218201	0.637905	0.72237	0.626615
0.82277	1.01906	1.90246	0.713239	0.472471	0.518625	0.596345	0.56586
0.665754	0.72882	0.340415	0.695748	0.357717	0.559658	1.63277	0.853366
0.281563	0.509793	0.575902	0.226406	1.02993	0.921827	0.656666	0.280066
0.281955	0.756863	0.631697	0.464307	0.310997	0.682554	0.815635	0.369787
0.713041	0.583031	1.02416	0.238434	0.157761	0.61395	0.680185	0.339673
0.912491	3.66065	1.63006	1.86317	0.748997	0.734152	0.679365	0.540802
0.83993	0.686267	0.772262	0.507485	0.328515	0.489104	0.484054	0.558776
0.914758	0.593615	0.690135	0.554277	0.4176	0.777553	0.778153	0.498017
0.283921	0.78016	0.423982	0.746454	0.191701	0.756025	0.40612	0.216452
3.4667	1.67081	4.71532	1.49404	0.613882	0.703725	0.772715	0.326824
0.273277	0.387979	0.712572	0.318407	1.25213	1.85471	0.757097	0.283803
1.04395	0.412721	0.790239	0.463048	0.376269	0.655667	0.876914	0.606981
1.05487	2.76955	2.03813	2.80782	0.65445	0.549109	0.942535	0.674886
0.349895	0.609994	0.72618	0.261894	0.236319	0.617419	0.680316	0.324877
0.738804	0.474966	0.724416	0.407338	0.240723	0.594336	0.632548	0.219138
2.92069	1.36052	4.55744	1.02097	0.474513	0.589057	0.744358	0.630274
0.18662	0.5478	0.473252	0.408343	0.464375	0.518826	1.00838	0.384199
0.916314	0.737795	1.02245	0.58164	0.22544	0.532588	0.468298	0.613959
0.399345	0.439687	0.643813	0.581041	0.748609	1.10387	0.412778	0.685589
0.265914	0.307753	0.627302	0.54741	0.38633	0.588953	0.225083	0.515168
0.224031	0.381072	0.44885	0.151914	0.878762	0.821163	0.648611	0.427005
2.57539	8.19766	3.85129	4.66087	0.633435	0.377129	0.687972	0.295356
0.335767	0.408703	0.340366	0.365239	0.425605	0.602079	0.594233	0.447052
0.519548	1.18847	1.51745	1.64969	0.212793	0.573348	0.952238	0.541506
0.329422	0.494593	0.620679	0.212437	0.823982	0.625098	1.24654	0.52053
0.362725	0.412325	0.555481	0.480528	0.642438	0.946878	0.809452	0.353467
0.530366	0.901317	0.518057	0.673445	0.585503	0.234901	0.616493	0.460726
0.292868	0.443138	0.518999	0.183433	0.385033	0.7379	1.00118	0.814279
0.369706	0.887116	0.751547	0.52869	0.771836	1.30528	0.658963	0.467181
0.467202	1.59641	0.421194	1.12168	0.264903	0.576663	0.687932	0.426883
0.559968	0.582628	0.799161	0.662165	1.20096	1.91036	0.348524	0.466001
0.195012	0.529649	0.542869	0.286514	0.242264	0.400854	0.54898	0.127638
0.749187	0.604362	1.07667	0.305672	0.312126	0.664566	0.691852	0.44535
0.378781	0.491289	0.598856	0.435141	0.269371	0.724944	0.628433	0.515435
0.427501	0.531123	0.400665	0.514956	0.189625	0.448613	0.775799	0.648141
0.166496	0.454937	0.638957	0.53928	0.368692	0.563534	1.02794	0.577942
0.49065	0.566764	0.859506	0.264573	0.221403	0.569405	0.49696	0.160475
0.229703	0.581482	0.874667	0.409306	0.280193	0.618986	0.440696	0.128013
1.04712	1.20789	4.03661	1.08683	0.381512	0.924009	0.618603	0.471173
0.220245	0.85597	0.522396	0.44844	0.350042	0.741436	1.13179	0.449186
1.7387	4.07134	1.54477	2.46055	0.707022	0.767678	0.562303	0.218249
0.58653	0.930009	0.537973	0.63668	0.533526	0.584574	0.756972	0.596117
1.63235	4.09389	1.70975	2.441	0.12867	0.773669	0.91962	0.598536
0.23794	0.557801	0.550191	0.384048	0.31207	0.644036	0.468652	0.164116
0.367108	0.583558	0.68559	0.33281	0.206201	0.620411	0.536728	0.240811
0.387252	0.622394	0.803772	0.430594	0.0590562	0.569568	0.582189	0.481472
0.22246	1.22435	0.542029	0.587756	0.322079	0.84242	0.767704	0.40167
0.740721	0.88685	0.521988	0.545685	0.247496	0.510004	0.587799	0.185471
0.291517	0.313195	0.558739	0.464493	0.888562	0.493966	0.761533	0.323239
2.45364	2.07385	2.44241	1.62229	0.343181	0.825378	0.535166	0.459661
1.16631	0.655506	1.68229	0.70302	0.0953022	0.397009	0.830624	0.519399
0.613733	1.38995	1.04154	1.00213	0.526094	0.958865	0.857444	0.490798
1.69794	1.37886	3.07125	1.16454	0.382234	0.77107	0.531571	0.478199
0.14879	0.537166	0.437251	0.408473	0.19606	0.394634	0.504053	0.304433
1.02635	1.43043	1.25338	0.87922	0.293143	0.433995	0.718681	0.408165
0.890782	0.975601	1.22574	0.847857	0.146191	0.479817	0.502883	0.181708
0.445954	2.06196	0.510474	1.46883	0.526947	1.05974	0.665714	0.407747
0.363672	0.920689	0.449142	0.708199	0.215603	0.71165	0.176119	0.503193
0.620325	0.600897	0.918611	0.570733	0.645779	1.35149	0.636419	0.421155
0.608646	0.543197	1.3567	0.437532	1.07363	0.790762	0.450464	0.151159
0.791535	0.593436	1.37202	0.406135	1.03858	1.36446	0.486949	0.217227
4.67261	5.774	3.92851	3.932	0.351984	1.00786	0.618808	0.401763
0.578535	0.491034	0.239953	0.323646	0.440692	0.497542	0.305332	0.533463
0.576763	1.1924	0.666814	1.07344	0.469482	0.169217	0.864087	0.399635
0.207028	0.184929	0.548958	0.453139	0.222776	0.514265	0.530186	0.274256
1.77424	1.8491	3.05844	1.27371	0.262813	0.630059	0.789464	0.606474
0.782407	1.34101	2.48196	0.719496	0.363297	0.511391	0.716918	0.563832
1.17247	0.438532	1.22309	0.210904	0.286627	0.815128	0.495207	0.463666
0.58788	1.10625	0.336297	0.498043	0.133998	0.595862	0.645533	0.248682
0.843931	0.939637	0.760403	0.847775	0.126577	0.484171	0.623098	0.199171
1.0123	1.12377	0.999316	0.789392	0.563357	0.588792	0.47882	0.259692
1.87694	0.798734	2.5857	0.617663	0.247529	0.544903	0.576634	0.306193
3.00411	6.61458	3.50434	3.71084	0.286969	0.664689	0.350312	0.608332
1.31233	1.09803	1.48673	0.769184	0.534543	1.17341	0.310218	0.588512
1.32933	0.543691	1.49538	0.523127	0.50047	0.633529	0.673732	0.496005
1.8898	1.95102	1.64395	1.48284	0.174078	0.636804	0.539903	0.23103
1.18367	0.46799	0.604074	0.193442	0.291448	0.810669	0.37755	0.628916
0.75093	1.46542	1.29317	1.02413	0.49511	0.79246	0.25568	0.45611
1.7287	3.95382	1.99063	3.33959	1.03602	1.36793	0.695987	0.472824
0.21384	0.307437	0.762474	0.605197	0.139391	0.587256	1.38636	1.04617
0.21294	0.5138	0.485363	0.47555	0.290102	0.679496	0.772774	0.828401
0.411866	1.12485	1.0715	0.74994	0.402529	0.564559	1.23503	0.930936
3.85176	6.28434	4.85376	4.088	0.424413	0.486724	0.698341	0.75844
0.717495	0.693671	1.6151	0.464849	0.270691	0.516281	1.32865	0.842785
2.98396	3.40681	7.85199	3.05346	0.29444	0.744482	0.696509	0.293075
2.47486	2.49227	2.41466	1.7093	0.128978	0.504568	0.52535	0.373783
1.90661	0.966205	1.33892	0.685668	0.19141	0.931125	0.716548	0.363951
0.580915	0.884613	0.950263	0.642348	0.425708	0.939916	0.635428	0.176204
2.01746	2.74656	1.44016	1.8078	0.412375	0.984911	0.736007	0.344179
1.05887	1.19972	2.11897	0.797151	1.26427	1.09792	0.895075	0.782245
0.452489	0.902537	0.623196	1.00133	0.813288	1.64137	1.00235	0.479159
0.488097	1.15514	0.681366	0.83147	0.458005	0.579991	0.955264	0.592173
0.382354	0.513027	0.570852	0.599001	0.136176	0.497706	0.533205	0.371053
0.170946	1.08674	0.532382	0.213128	0.196777	0.510525	1.16147	0.721083
0.726966	1.54113	0.914604	0.62455	0.212041	0.505539	0.429859	0.603609
0.550858	1.97873	1.03879	1.33179	0.347185	0.576102	0.535734	0.648267
4.47129	2.92886	5.66099	2.55911	0.404771	0.85564	0.49485	0.194032
0.251704	0.677842	0.695306	0.45962	0.191058	0.597826	0.498608	0.31207
0.37391	0.315414	0.744315	0.468769	0.761189	0.981327	0.964879	0.574331
1.0513	0.922679	1.33383	0.583589	0.17973	0.690546	0.498359	0.266159
0.737006	0.472928	0.757375	0.229911	0.0699179	0.361154	0.853955	0.432812
0.364461	0.716142	0.593363	0.329312	0.307758	0.531574	0.390149	0.35982
6.23939	6.37894	5.72216	4.60099	0	0.581758	0.645975	0.353529
1.29454	0.724039	0.749367	0.277278	0.442538	0.695895	0.903846	0.62074
0.393672	0.51284	0.442503	0.489614	0.364731	0.435805	0.589699	0.430988
0.799828	0.44678	0.50961	0.332353	0.192867	0.580088	0.441555	0.374732
0.422819	0.542264	0.485817	0.545312	0.569818	0.719795	0.480566	0.165674
0.273346	0.676701	0.440001	0.574288	0.403336	0.560761	0.456076	0.240987
0.460363	0.442114	0.801131	0.894467	0.333111	0.76899	0.695337	0.424083
2.36885	4.23834	3.77845	3.17517	0.357597	0.673359	0.646593	0.293142
0.383228	0.600336	0.497073	0.652702	0.299155	0.562712	0.459099	0.452865
0.431659	0.535754	1.28796	0.481831	0.346027	0.384341	0.446094	0.0825413
0.329969	0.409274	0.525507	0.156719	0.176711	0.727585	0.744152	0.589358
0.207269	0.218163	0.494367	0.47744	0.438864	0.803491	0.563736	0.226412
0.368695	1.22388	0.731904	0.827614	0.583909	0.395576	0.61044	0.452519
0.459652	0.309194	0.336978	0.332877	0.367555	0.453164	0.67551	0.564794
0.301023	0.268066	0.748292	0.417852	0.38132	0.715913	0.557542	0.263727
0.924336	1.45398	1.34056	1.26214	0.178759	0.604915	0.526617	0.529699
1.00814	1.47131	0.965887	1.07945	0.626514	1.0552	1.0113	0.583963
2.67794	4.13278	2.3913	2.43532	0.27852	0.425357	0.629714	0.654834
0.37425	0.44887	0.582958	0.31471	0.490094	0.501064	0.353587	0.132709
0.538327	1.18394	0.812481	0.90701	0.181252	0.495187	0.506866	0.297502
0.428908	0.867473	0.52634	0.839348	0.18662	0.663027	0.706287	0.378387
1.44489	3.47446	2.54343	2.3948	0.171068	0.454151	0.755687	0.381949
0.240661	0.462708	0.647848	0.474825	0.253941	0.683827	0.359622	0.1875
0.755855	0.611079	0.827575	0.493118	0.179137	0.484441	0.549847	0.402391
0.0990289	0.499611	0.574511	0.31024	1.33203	0.954901	0.660026	0.386669
0.956792	1.56923	1.3747	1.48291	0.547803	1.00825	0.543352	0.629415
3.28134	5.73272	4.18308	4.10058	0.296583	0.538161	0.604975	0.206353
2.13211	2.49381	2.98018	2.14181	0.744189	0.707223	0.178304	0.362238
2.31387	4.18056	3.80381	3.28695	0.171836	0.513243	0.626144	0.669614
1.02512	2.61697	1.66576	1.83879	0.185541	0.626666	1.34286	1.35564
1.42305	0.646295	2.31225	0.168124	1.1184	0.76451	0.736283	0.338191
0.310443	0.43167	0.693599	0.244043	0.406492	0.747729	0.490978	0.32059
0.377618	0.494417	0.62236	0.201404	0.0703	0.617665	1.89066	0.930505
0.704518	0.662564	0.897974	0.399307	0.238883	0.643675	0.8808	0.319348
0.594586	0.768049	0.848805	0.622109	0.187062	0.592613	0.70362	0.72385
1.14884	3.081	2.42082	1.70631	0.208915	0.57443	0.923531	0.507777
0.169562	0.567166	0.393315	0.427046	0.611747	0.552704	0.64902	0.668732
0.373028	1.02257	0.154068	0.586573	1.2613	1.491	0.955487	0.743902
2.43646	2.379	2.70889	2.55093	1.26195	1.53201	1.41346	0.858208
0.236607	0.516181	0.748452	0.383118	0.680221	0.74076	0.530922	0.373436
0.4168	0.422765	0.669697	0.250981	0.336225	0.999274	0.668706	0.481721
0.319396	0.39198	0.685208	0.397178	0.466097	0.557418	0.491704	0.856521
0.372679	0.657689	0.453417	0.925012	1.08762	0.822965	1.22389	0.965554
0.34431	0.505026	0.670083	0.471656	0.114451	0.51379	0.63198	0.658857
0.869177	0.892299	1.25603	0.702641	0.255846	0.621528	0.678004	0.573294
0.129809	0.742254	0.484252	0.412354	0.26156	0.59092	0.939988	0.688822
0.627366	0.390735	1.09553	0.472993	0.408218	0.787909	0.462431	0.19518
0.830672	1.49519	0.952736	0.628507	0.790078	0.588002	0.873467	0.497379
1.07947	2.35437	1.64929	1.44848	0.668917	0.846213	0.863261	0.508766
0.29511	0.338217	0.698549	0.369524	0.552666	0.376485	1.23959	0.890034
0.748891	0.735155	1.56741	0.907085	0.416298	0.811137	0.538846	0.279822
0.116685	0.975694	0.492803	0.449486	0.920882	1.56654	0.696103	0.36811
0.515575	0.59934	0.768944	0.62862	0.555087	0.867986	0.69216	0.724654
0.232856	0.45705	0.889476	0.402068	0.471946	0.726605	0.714667	0.157119
0.93666	0.682607	0.910932	0.662608	0.674509	0.321315	0.784288	0.649741
0.644379	0.333046	0.995792	0.36158	0.73981	0.509998	0.679597	0.279283
0.576246	0.404476	1.60722	0.667103	0.282526	1.1008	0.477502	0.265911
1.1076	0.709107	1.83648	0.46633	0.301509	0.644057	0.48099	0.514069
0.395605	0.698633	1.27199	0.56582	0.560358	0.716572	0.513247	0.401323
0.515704	0.493907	0.77323	0.548237	0.474081	0.614529	0.578832	0.442341
0.524476	0.629347	0.656706	0.212305	0.828787	0.930004	0.340221	0.570865
1.82276	4.07916	1.41205	2.32594	0.23808	1.01234	0.606366	0.207968
0.534417	0.395706	1.2201	0.295637	0.439325	0.446889	0.409707	0.539615
0.582407	1.7124	0.923882	1.04579	0.682194	0.58626	0.667367	0.748219
0.448684	0.920772	0.803728	0.669173	0.525408	0.598938	0.842903	0.440903
0.352147	1.10303	0.602788	0.781101	0.261309	0.720662	0.664984	0.418438
0.39812	0.565708	0.812024	0.427885	0.473914	0.362893	0.658068	0.378711
0.771238	0.600629	1.35038	0.470722	0.193846	0.745711	0.719565	0.81797
0.60265	0.979303	0.396725	0.438679	0.222243	0.817779	0.574558	0.650983
1.42365	3.25725	1.71777	1.76652	0.344017	0.619096	0.520443	0.282963
0.78349	0.484909	0.54506	0.229643	0.189167	0.569436	0.473117	0.583114
1.66935	2.35964	1.83296	1.52242	0.370043	0.634278	0.687203	0.474568
0.405505	0.575778	0.422798	0.242345	0.470215	0.792882	0.71831	0.82044
0.265177	0.532873	0.591533	0.376291	0.186378	0.798214	0.446744	0.58539
0.277487	0.622767	0.606018	0.606907	0.333123	0.722878	1.03128	0.456312
0.478019	0.721609	0.550168	0.349118	0.665964	0.538726	1.59237	0.692431
0.403927	0.825154	0.423007	0.535289	0.107976	0.617986	1.25968	0.483332
2.00023	2.22992	3.255	1.88767	0.123912	0.832052	1.35117	0.864873
1.04048	1.68675	0.903705	1.01722	0.254612	0.696237	0.658159	0.290436
0.826967	1.77067	0.739535	1.25917	0.199669	0.568822	0.674909	0.192001
0.3806	0.323338	0.769944	0.282223	0.228872	0.864443	0.574065	0.358133
0.447518	0.964363	0.778089	1.03941	0.96326	1.09509	0.665758	0.150643
2.45738	3.58588	3.30887	3.00175	0.515986	0.62985	0.582706	0.258961
0.828203	1.31614	1.35608	0.833135	0.303228	0.695828	1.3965	1.59043
0.584174	0.475232	0.727087	0.581662	0.857538	1.46666	0.33585	0.506825
1.87551	2.75966	3.22184	2.31215	0.652402	0.721371	0.71577	0.538708
2.65971	1.19247	3.14796	1.2011	0.56754	0.651259	0.528786	0.524162
0.563478	0.401901	0.479362	0.19583	0.508289	0.660564	0.850792	0.507427
0.475966	0.416434	1.496	0.417832	0.410097	0.517438	0.706809	0.442939
0.71589	0.701548	0.752853	0.353601	0.155416	0.888581	0.184696	0.741228
0.146382	0.440162	0.501416	0.239102	0.730331	0.496889	0.67163	0.350149
0.480102	0.741929	0.468173	0.257258	0.459922	0.644263	0.674002	0.510921
1.13423	1.43226	1.96051	1.25492	0.163333	0.628288	0.594283	0.514694
0.601421	2.14605	0.857311	0.734448	0.347665	0.564919	0.713848	0.421341
1.51468	2.64049	3.08723	1.69423	0.172076	0.718414	0.560942	0.113181
0.647442	1.08137	0.787472	0.742568	0.58379	1.35351	0.742445	0.29307
1.04599	1.21462	1.29739	0.900153	0.286576	0.617956	1.00098	0.611004
0.619551	0.688744	0.566522	0.805388	0.355863	0.535587	0.50628	0.603152
2.75017	1.54819	3.6129	1.14418	0.458394	0.794487	0.517021	0.417292
1.60145	2.36924	2.12536	2.09076	0.516812	1.13738	0.719194	0.235218
0.675697	0.76168	1.85261	1.03513	0.164669	0.492952	0.67366	0.629712
0.424247	0.574769	0.500852	0.496235	0.384169	0.664204	0.385753	0.524712
0.409242	1.00637	0.892851	0.393803	0.531668	0.663637	0.504222	0.464525
1.27634	0.657666	2.26528	0.855348	0.344158	0.893733	0.376407	0.0775987
0.39347	0.483442	0.969378	0.444826	0.153177	0.630779	0.692663	0.425774
0.460594	0.261199	0.525344	0.437006	0.228514	0.593673	0.43136	0.306009
0.178822	0.393454	0.824517	0.148158	0.610141	0.711186	0.516748	0.399512
0.263721	0.685934	0.889857	0.627746	0.271164	0.426482	0.370524	0.145921
2.67672	0.835301	2.51543	0.724669	0.298869	0.57445	0.5661	0.152262
0.171566	0.430899	0.469297	0.318969	0.561448	0.438611	0.445113	0.309901
0.636557	0.545358	1.11185	0.421314	0.31947	0.868509	0.567028	0.226477
1.13066	0.735488	1.11933	0.453326	0.482689	0.593684	0.361257	0.168657
1.18563	0.514381	1.26027	0.783956	0.584269	0.692398	0.67403	0.399564
1.72379	0.659697	1.76605	0.621052	0.287956	0.736367	1.06312	0.928521
0.492033	0.81243	0.742169	0.601599	0.325919	0.668524	0.46142	0.368125
0.172479	0.368514	0.618044	0.249735	0.732935	1.56944	0.515709	0.771119
2.92311	1.52223	3.99675	1.28488	1.07685	2.21436	0.560512	0.352647
0.580966	0.351222	0.795526	0.098053	0.346027	0.502652	0.65182	0.305014
0.623009	0.832109	0.691284	0.579931	0.768851	0.55398	0.527384	0.319054
0.576895	0.309856	1.08118	0.195908	0.580013	0.623139	0.461307	0.28494
0.678327	1.06624	0.403367	0.467127	0.376181	0.681673	0.29957	0.535265
0.988665	0.696386	1.29153	0.380343	0.39457	0.565943	0.767212	0.523242
1.84905	0.524516	2.51878	0.41316	0.820945	1.61442	0.440973	0.360261
0.755852	1.01408	1.61223	0.428378	0.106101	0.437162	0.749619	0.547004
0.231425	0.891855	0.43298	0.393897	0.555568	1.06615	0.495448	0.201237
1.67047	2.43278	3.05432	2.60124	0.863232	0.688739	0.613151	0.625608
0.445676	0.778699	0.600976	0.982074	0.540685	0.61181	0.716875	0.472169
1.66955	1.91268	2.08591	1.42682	0.18192	0.456164	0.468161	0.251685
0.663567	0.879817	0.81194	0.916163	1.26821	1.05364	0.823863	0.511539
0.938752	0.44537	1.83333	0.563214	0.752502	1.11575	0.757469	0.266476
1.40917	0.491091	1.42251	0.541021	0.760183	1.49471	0.422418	0.332697
0.305069	0.40353	0.631298	0.234955	0.592271	0.413858	0.565718	0.255442
0.915061	1.72105	1.38769	1.26694	0.719099	1.39883	0.505759	0.143168
2.1185	1.63179	2.46626	0.974101	0.218152	0.506091	0.517499	0.459413
1.27707	1.34246	1.24256	1.05401	0.267982	0.388978	0.687915	0.299037
0.858053	0.351095	0.996342	0.263592	0.260745	0.523803	0.402312	0.291151
0.555129	0.685279	1.17182	0.545239	0.397868	0.722692	0.575898	0.24194
1.88558	0.735688	1.71471	0.682549	0.225424	0.828752	0.509892	0.222664
3.72277	0.450565	4.21158	0.321049	0.41717	0.627862	0.744629	0.351361
0.891637	0.595375	1.00732	0.377867	0.49142	1.05628	0.901844	0.609186
1.19192	1.22051	1.46046	0.94252	0.333525	0.609372	1.43794	0.392288
0.962788	1.1534	1.97478	0.575587	0.451073	0.602734	0.503267	0.214755
0.394498	1.0437	0.781667	0.879274	0.787898	1.92113	0.483162	0.496484
0.498276	1.0463	1.00817	0.688908	0.111811	0.679496	0.440363	0.252028
1.28061	1.39249	2.19322	1.04078	0.0850786	0.603996	0.337265	0.499136
1.70235	1.60807	1.93101	1.09958	0.882117	1.65044	0.438395	0.492298
1.08959	0.676791	1.52531	0.600025	0.780519	0.642231	0.782819	0.505153
0.501886	0.766322	0.722472	0.886002	0.566195	0.217074	0.664818	0.641239
0.449825	0.701375	0.54738	0.822298	0.849165	0.501961	1.13974	0.350664
0.283886	0.571368	0.443114	0.574491	1.14603	1.11549	0.728441	0.380327
0.375922	0.36846	0.513559	0.59661	0.576798	0.599933	0.607837	0.397238
0.620634	1.68353	0.906798	1.58607	0.437002	0.601428	0.997042	0.725687
0.437869	0.578926	0.309735	0.472513	0.766522	1.22092	0.50891	0.326528
0.460553	1.01929	0.400785	0.727682	0.944978	0.956122	0.397302	0.166042
0.960206	1.0397	1.10792	0.824053	0.575517	0.55315	0.404676	0.476221
0.43361	0.421082	0.949921	0.548303	0.302675	0.742916	0.65903	0.329135
9.94008	9.47158	9.82417	6.1747	0.318757	0.614682	0.603525	0.348719
0.605729	0.430385	0.313684	0.498002	0.593405	0.733286	0.522255	0.183623
0.807829	1.10905	0.445782	0.578809	0.146117	0.639004	0.731315	0.271515
1.17393	3.5212	1.79503	3.21328	0.924926	0.64339	0.571154	0.510258
0.915594	0.570024	1.43719	0.544072	0.646466	0.451907	0.596777	0.254781
0.815992	3.02226	1.23719	1.96079	0.594525	0.550703	0.444261	0.476944
0.510171	0.795533	1.28243	0.639625	0.602734	0.810537	0.387622	0.411204
0.386043	0.545929	0.664126	0.211049	0.81141	0.636084	0.519552	0.263458
0.57078	1.05083	0.752195	0.716518	0.120686	0.550836	0.390549	0.378032
0.646689	1.09876	1.19956	0.865601	0.417087	0.611054	0.0893708	0.453567
0.581752	0.390065	0.910622	0.34346	0.691135	0.386935	0.46965	0.294825
0.647208	1.3993	1.08738	2.03258	0.584941	1.01804	3.58506	2.57121
0.21881	0.998404	0.417527	0.591192	0.509444	0.957005	0.504508	0.137093
2.99879	2.54757	3.45862	1.53759	0.541761	0.388823	0.739856	0.410394
0.181855	0.372079	0.414836	0.382817	0.200022	0.630613	0.709267	0.373635
0.383955	0.875435	1.05622	0.560457	0.276549	0.785723	0.788975	0.113487
0.351543	0.651705	0.85701	0.472447	0.459336	0.944621	0.612068	0.286151
0.559566	0.346934	0.528386	0.503037	0.707485	0.488029	0.458233	0.34823
1.43883	0.337349	1.55302	0.374959	0.375199	0.552695	0.683987	0.372885
0.888581	0.986847	0.810448	0.750259	0.697253	0.487285	0.80695	0.426167
1.93022	4.67209	3.84305	3.88157	0.522013	0.541814	0.458031	0.250942
0.410977	0.63103	0.490935	0.367404	0.583078	0.638163	0.370407	0.614252
0.4186	0.653154	0.488295	0.345759	0.753429	0.434344	0.706434	0.196548
1.68637	1.34245	1.48197	0.921689	0.466285	0.856077	0.943725	0.502924
0.397539	0.580623	0.846399	0.535192	0.10662	0.601839	0.798162	0.552485
0.50612	1.59641	0.525844	0.811035	0.726642	1.08208	0.975047	0.692688
1.10838	2.42617	0.547356	1.1532	0.479921	0.576479	0.503921	0.252923
0.344686	0.686895	0.867686	0.51325	0.513401	0.737752	0.497075	0.371847
0.751137	0.446988	1.1749	0.39806	1.05766	1.04612	0.539532	0.464138
0.672423	0.509831	0.291312	0.284491	0.535618	1.09952	0.717578	0.0999059
0.479196	0.483281	0.771733	0.461491	0.82928	0.24888	0.695188	0.451724
0.552997	1.06659	0.714276	0.730821	1.28477	1.72002	0.355156	0.406233
2.70693	3.33277	3.59716	2.23562	0.667524	1.17473	0.726102	0.52982
1.52288	1.21262	3.37543	1.07043	0.490328	0.861326	0.538489	0.296317
0.367683	0.463524	0.362337	0.811856	0.879323	0.597177	0.712141	0.810064
0.760477	2.1062	1.06046	1.15536	0.375728	0.460449	0.787266	0.501362
0.265903	0.567631	0.657593	0.654019	0.264553	0.465432	0.370277	0.520445
2.5764	2.45403	3.90423	1.49853	0.155534	0.399045	0.683025	0.480159
0.423466	0.491148	0.667717	0.465818	0.43077	0.489908	0.461625	0.121284
0.902357	1.13508	0.918257	0.795954	0.227796	0.522714	0.799152	0.641376
0.418645	0.301854	0.960605	0.221601	0.206639	0.491166	0.790357	0.78513
0.351118	0.632005	0.47144	0.239204	0.651257	0.563355	1.36041	0.922045
0.289032	0.32128	0.514986	0.450729	0.301696	0.631282	0.701746	0.334179
0.69935	0.376849	0.745313	0.343188	0.597574	0.325035	0.542772	0.305329
0.984309	0.573412	1.58679	0.304571	0.153419	0.48184	0.548195	0.369787
0.500568	0.570984	0.511916	0.395644	0.540189	0.722287	0.603064	0.452855
0.549477	0.925412	0.538233	0.709276	0.718632	0.30376	0.66667	0.430756
1.09952	1.1622	1.74347	1.00496	0.688344	0.854542	0.522651	0.237739
0.288191	0.43906	0.720825	0.496127	0.232355	0.476297	0.610213	0.0545108
0.435423	0.472888	0.674391	0.336566	0.561783	0.974271	0.789773	0.607029
0.430397	0.417968	0.728516	0.280636	0.242608	0.589462	0.847416	0.286887
0.49484	0.992241	0.87887	0.356846	0.567144	0.499275	2.30262	1.90955
0.340939	0.304655	0.551536	0.40906	0.563867	0.816435	1.13034	1.03757
1.29758	2.06398	0.807591	1.35109	0.510751	0.974629	1.17172	0.614148
0.417151	1.03991	0.737014	0.789341	0.246194	0.456869	1.28138	1.14577
0.339187	0.470421	0.648791	0.327158	0.368016	0.791805	1.20678	0.900659
0.434256	0.69135	0.55015	0.512689	0.168783	0.541448	4.0298	2.79187
0.300756	0.411619	0.784666	0.308809	0.541018	0.735228	2.23441	1.80611
3.06861	2.65845	5.76597	2.68766	0.358996	0.831761	3.08066	2.47788
1.16897	0.718602	1.4788	0.640294	0.831071	1.51827	1.80842	1.3261
5.6929	1.65025	4.32789	1.1911	0.334977	0.643775	1.92396	1.96537
1.74473	1.0701	1.44138	0.725244	0.793897	0.747706	4.15839	2.95436
0.385755	0.43853	0.425936	0.395568	0.400848	0.659949	1.69653	1.03439
0.331411	0.833071	0.547964	0.711634	0.276962	0.599156	1.20459	1.82725
0.851181	1.88266	1.02187	0.959723	0.368101	1.2208	1.12239	0.616033
0.56025	0.961401	1.23021	0.759496	0.564723	0.375837	0.787805	1.153
0.563112	1.05971	1.00132	0.496793	0.647766	0.807732	1.61647	1.07929
0.522249	0.847303	1.20385	0.720934	0.954526	1.37663	3.14626	2.64866
0.231805	0.869199	0.478316	0.536072	0.539145	0.733758	3.34542	2.75779
0.314231	0.398023	0.531936	0.296682	0.531357	0.358623	2.84225	2.60652
0.429947	0.994507	0.74597	0.655705	0.350855	0.536236	3.34963	3.26458
1.08649	1.19895	2.25496	0.811499	0.928299	0.832627	3.01314	2.31475
0.542611	0.664032	0.633763	0.544427	0.456504	0.465469	1.68303	1.00384
1.30595	1.02338	2.26411	1.13438	0.521781	0.582008	1.30418	1.44658
0.805688	0.635679	0.995253	0.540593	0.363201	0.742	1.18889	1.11337
0.605422	0.769215	0.801474	0.42356	0.58099	0.918297	1.0474	0.935268
0.658542	1.13303	1.09355	1.04438	0.591172	0.460793	1.64001	0.649668
0.345037	0.523878	0.615861	0.529929	0.620852	0.95033	1.28314	1.67655
0.52937	1.28114	1.14441	0.693083	0.378501	0.66656	0.931938	0.680842
1.37643	2.2046	1.49782	1.40767	0.218934	0.775068	0.815385	0.406652
1.80759	1.1718	1.93684	0.660853	0.138907	0.652832	1.18247	0.945572
0.666002	0.82206	0.678308	0.680233	0.812353	0.510545	0.933472	0.904218
0.951059	0.874055	0.914714	1.09474	0.42195	0.617327	0.965635	0.438394
0.518246	0.441244	0.364905	0.265774	0.371698	0.465709	1.11784	0.936215
0.671761	0.79143	0.799216	0.823869	0.647042	0.464322	0.696219	0.784895
0.618045	0.450354	0.360738	0.183881	1.03919	1.1097	1.21299	0.603164
1.56063	1.66359	1.26156	1.27505	0.363061	0.596305	1.05999	1.10059
0.586283	0.359561	0.54139	0.156302	0.253508	0.404361	1.11048	0.572949
2.10127	2.18503	1.87925	1.37395	0.34961	0.599724	1.44366	0.864872
0.314191	0.966337	0.59925	0.880662	0.742573	0.328053	0.812899	0.653271
0.506126	0.519653	0.399539	0.54683	0.758863	0.488246	0.74359	0.80128
0.181907	0.520527	0.428657	0.347398	0.337652	0.619753	1.44372	1.2962
0.81508	0.516038	0.56236	0.381487	0.707237	0.374604	0.725916	0.356435
4.16246	2.58089	2.77789	1.70574	0.329456	0.786031	1.12695	0.509838
0.3946	0.802523	0.39225	0.443046	0.448188	0.678787	1.03723	0.708979
0.741849	0.673211	0.359741	0.690165	0.367326	0.690609	0.82809	0.607832
0.772884	0.424078	0.478518	0.297846	0.415724	0.655832	1.08417	0.321748
1.01322	1.23538	1.48775	0.579414	0.653278	0.54484	1.39173	0.705736
1.42494	0.573007	0.939238	0.448478	0.2544	0.511429	0.670726	0.410146
0.398806	0.525712	0.500233	0.317475	0.147223	0.555677	0.940592	0.505476
0.692622	0.830836	1.11228	0.638132	0.472837	0.487721	0.530777	0.521323
0.652272	0.643622	0.709448	0.502661	0.159879	0.365844	0.455704	0.334356
0.612011	0.436796	0.347425	0.226841	0.38383	0.601752	0.741472	0.237598
0.595426	0.722272	0.502415	0.47929	0.181141	0.485685	0.324325	0.512896
0.975112	0.702133	1.01365	0.510067	0.393808	0.987524	0.406698	0.487972
1.24646	0.430387	1.52499	0.305442	0.430265	0.525182	0.562648	0.437913
0.521606	0.585781	0.748942	0.427762	0.615841	1.3693	0.164362	0.608911
2.25255	1.44997	1.69642	0.826059	0.225468	0.630373	0.498744	0.555455
0.994338	1.39536	1.24066	1.35428	0.299894	0.902814	0.660377	0.223424
0.22058	0.573472	0.576635	0.614961	0.158245	0.673153	0.942043	0.663963
0.708406	0.828508	1.00212	0.832303	0.387565	0.374021	1.88723	1.4954
1.65191	2.42064	2.59038	1.31434	0.503518	0.854234	1.24649	1.27281
0.574104	0.671858	1.00973	0.560819	0.157538	0.457296	1.60065	0.862272
4.44738	3.12716	2.41413	3.44538	0.116662	0.491174	0.789783	0.618188
0.633009	0.912536	0.766069	0.54034	0.135408	0.622159	0.619017	0.365308
0.845121	1.28596	0.887647	0.74002	0.630857	0.753318	0.436535	0.132829
0.784379	1.56877	1.6108	1.02452	0.671318	0.284382	0.59526	0.422457
1.27917	0.598719	2.97812	0.239004	2.87328	2.21563	0.463813	0.34014
0.639884	0.423038	0.166641	0.368524	0.803409	0.75225	0.443913	0.245089
0.426336	0.944518	0.816488	0.892179	0.615513	0.948204	0.518581	0.336621
0.547523	1.29661	0.444612	0.724517	0.294123	0.59634	0.458785	0.226174
1.14805	0.586198	1.54648	0.417222	4.0253	2.61444	0.625352	0.296843
0.652326	0.500161	0.81503	0.433458	0.739635	1.38536	0.726964	0.408985
0.220582	0.751119	0.521977	0.327536	0.603229	0.80872	1.00357	0.530221
0.627231	0.362232	0.333324	0.26165	0.425672	0.719454	1.03568	0.840472
0.664006	0.445432	0.834969	0.813753	0.458157	0.618349	0.621846	0.297103
0.430267	0.415847	0.506098	0.450698	0.323092	0.52697	0.635997	0.295241
0.491695	0.397775	0.828744	0.548131	0.519041	0.835075	0.517315	0.437697
0.764608	1.36594	1.28925	1.10311	0.736599	0.435455	0.770437	0.648526
1.21868	2.06103	1.44449	1.85869	0.104877	0.708056	0.848976	0.397755
0.87561	0.543526	1.27795	0.531454	0.440003	0.82303	0.904963	0.549932
0.965982	1.41368	1.06733	0.8049	0.410622	0.552386	0.789178	0.627161
0.511965	0.841428	1.11661	0.578272	0.437667	0.67512	0.473085	0.111208
0.829195	0.367966	0.631433	0.358897	0.526551	0.861001	0.894406	0.694632
0.978409	1.21866	1.19265	1.04313	0.344604	0.543038	0.666354	0.224082
0.461354	0.740825	1.09169	0.382468	0.558606	0.451739	0.583627	0.230572
0.439228	0.958085	1.40032	0.934919	0.344031	0.602816	0.795069	0.587356
3.36645	3.32284	5.62644	2.90581	0.758182	0.866834	0.932412	0.515572
1.26251	1.5164	1.38011	0.942874	0.281565	0.504914	0.9627	0.799804
0.347416	0.332982	0.602732	0.384001	0.394121	0.752304	0.434832	0.55198
0.496042	0.494551	0.663045	0.697366	0.19301	0.568335	0.42033	0.300015
0.142731	0.379076	0.481274	0.208113	0.202959	0.633315	1.19744	0.442777
0.551429	0.708567	1.06609	1.41067	0.132822	0.45164	0.570999	0.121208
0.317269	0.450437	0.636889	0.179107	0.415637	0.548181	0.469721	0.546351
0.399941	0.478837	0.373342	0.152063	0.759261	0.796591	0.638074	0.788743
0.442626	0.613807	0.431623	0.327283	0.402388	0.661667	0.644952	0.295384
0.52363	0.760395	0.802451	0.772887	0.818408	0.523988	0.571027	0.528187
0.123627	0.44223	0.552318	0.289417	0.130038	0.419631	0.532221	0.369706
0.421764	0.398755	0.782019	0.369169	0.354332	0.440554	0.4467	0.250856
0.353381	0.499051	0.482981	0.367554	0.40159	0.645812	0.455093	0.18056
0.670602	1.09827	0.80566	1.05963	0.622655	0.187178	0.699265	0.42329
0.51274	0.981731	0.613437	0.905795	0.211066	0.412058	0.525773	0.356454
1.55905	3.99128	1.02319	3.35244	0.963939	0.450945	0.478586	0.616309
1.10196	2.2386	1.71764	1.75095	0.532348	0.147727	0.535104	0.588298
0.281897	0.341154	1.09668	0.308198	0.3361	0.692478	1.61052	0.663615
0.177168	0.502175	0.406339	0.330291	0.245492	0.466005	0.60769	0.550429
1.33787	1.54689	3.65532	0.999109	0.222669	0.495978	0.467191	0.29789
0.284287	0.387741	0.604076	0.500183	0.479081	0.479474	0.563668	0.123925
0.209618	0.158628	0.459102	0.420152	0.348769	0.55456	0.657578	0.43157
0.951768	0.531628	2.20266	0.605561	0.553708	0.455491	0.237302	0.443444
0.416168	0.385645	0.806512	0.64556	0.280653	0.929363	0.588739	0.35014
0.841743	0.987199	1.11317	0.804017	1.00118	0.485613	0.431144	0.0715846
0.850273	0.663365	1.0018	0.392727	0.268483	0.71287	0.569379	0.22797
0.353143	0.504227	0.499975	0.359268	1.02371	1.73652	0.55455	0.231807
2.27959	5.10177	4.093	3.61897	0.595856	0.691441	0.477379	0.399414
0.892785	1.75498	1.14728	1.10075	0.847941	0.756504	0.425114	0.279009
0.263165	0.555135	0.574685	0.234548	0.789742	1.447	0.483327	0.532766
0.454573	0.941779	0.393773	0.435375	1.15252	1.6388	0.53128	0.488802
0.952666	1.44526	1.22332	0.969744	0.68635	0.80473	0.602419	0.094177
1.02333	1.20116	1.41002	0.73428	0.715373	0.768812	0.589663	0.234331
0.413569	1.17644	0.40668	0.52331	0.29055	0.679009	0.3506	0.486028
0.235948	0.701226	0.441161	0.527895	0.449747	0.683523	0.306788	0.514307
0.844177	0.903859	0.615298	0.731663	0.0142508	0.429697	0.426709	0.223405
0.568525	0.664645	0.386317	0.464788	0.285854	0.534945	0.419498	0.162889
0.554477	0.471802	0.268128	0.173152	0.629879	0.592781	0.563113	0.4843
0.414948	0.779886	0.536944	0.772694	0.259279	0.554922	0.614768	0.252822
0.99533	0.590417	0.81495	0.517044	0.214716	0.550393	0.606693	0.355806
0.912685	0.411555	1.31234	0.155065	0.942427	0.491468	0.636118	0.301498
0.664992	1.09582	1.1198	0.832782	0.322457	0.505663	0.722472	0.262613
0.43938	0.924434	0.98793	0.579092	1.0509	1.22234	0.544097	0.3515
1.51637	1.12463	1.79022	1.14951	0.611962	0.427173	0.867787	0.742824
0.657804	1.02879	1.33896	0.808372	0.490466	0.985281	0.538955	0.229315
4.65883	1.76177	6.9128	1.85375	0.170677	0.522112	0.489937	0.090237
0.836185	0.844877	0.940163	0.750242	0.445631	0.65507	0.489545	0.45184
0.403077	0.818842	0.730752	0.804017	0.118525	0.605	0.555899	0.26486
0.607549	1.31165	1.43422	0.85618	0.685161	0.601628	0.536172	0.129722
0.438481	0.968261	0.50804	0.458137	0.587044	0.770595	0.801833	0.503049
0.267699	0.874438	0.484022	0.411141	0.460965	0.942935	0.869482	0.625796
2.65413	1.32787	3.00714	0.714878	0.266772	0.594868	0.415301	0.0924833
0.734219	0.583456	0.785194	0.213413	0.758073	0.443432	0.817702	0.260885
0.316417	0.443093	0.903901	0.410678	0.275389	0.50371	0.611178	0.447847
0.377747	0.631573	0.38326	0.517753	0.65625	0.21967	0.619631	0.37063
0.569664	0.716649	0.450289	0.563923	0.210511	0.45649	0.273472	0.531967
0.447913	1.27776	0.633342	0.92503	0.257225	0.637205	0.697352	0.555512
0.346354	0.631317	0.742944	0.471815	0.474629	0.890174	0.482649	0.14781
0.422817	0.43197	0.507105	0.572582	0.295481	0.518663	0.461218	0.096869
0.337995	0.615475	0.543597	0.368917	0.712874	0.702966	0.785278	0.738359
0.726836	0.625484	1.39736	0.212113	0.580038	0.91606	0.543437	0.464608
0.211558	0.402774	0.59074	0.106973	0.352814	0.66902	0.566328	0.240951
2.72771	1.75247	3.1917	1.54896	0.384335	0.74438	0.418076	0.477228
0.12251	0.587894	0.461152	0.44928	0.588281	1.01446	0.604823	0.230487
0.644211	0.372296	0.891364	0.51833	0.134803	0.562513	0.671557	0.474411
1.29459	1.71689	2.20344	1.91523	0.447204	0.613927	0.998237	0.595418
0.439338	0.57656	0.771874	0.307145	0.443896	0.851443	0.52356	0.343561
0.446671	0.603553	0.808938	0.288464	0.339677	0.719087	0.373289	0.28051
0.589253	0.394107	0.560035	0.116069	0.253778	0.583183	0.385168	0.550533
0.942137	1.21147	1.11756	0.782583	0.233134	0.574475	0.430131	0.393081
0.366785	0.55856	0.210416	0.395542	0.455023	0.7792	0.495494	0.459003
0.38921	0.731538	0.661047	0.621447	0.669192	0.868977	0.353331	0.452027
0.219017	0.26122	0.615176	0.423692	0.294147	1.68156	0.619905	0.259945
0.46897	0.597669	0.647464	0.373012	0.325024	0.821209	0.820068	0.276758
0.523423	1.33822	0.213983	1.03582	0.526082	1.08668	0.493375	0.215845
0.476796	0.757675	1.17321	0.849098	0.53296	1.16595	0.585033	0.306858
1.36822	3.08407	2.30482	2.44112	0.351437	0.469367	0.535022	0.270927
2.16067	4.03023	3.14394	3.22134	0.409814	0.835758	0.566932	0.285053
1.45659	0.546074	1.68147	0.22943	0.312862	0.544195	0.527425	0.398486
2.07376	1.35778	2.74643	0.763263	0.278564	0.713592	0.620658	0.198039
0.528435	1.08307	0.794504	0.622901	0.40255	0.505973	0.619792	0.295185
0.729516	2.55021	1.07201	1.59033	0.544647	0.680684	0.785974	0.549134
0.68523	2.91424	0.85604	2.43005	0.440299	0.584342	0.91432	0.401883
0.399232	0.56363	0.710816	0.340326	0.333321	0.613467	0.639451	0.457519
0.591428	1.34649	0.745557	1.47064	0.344562	0.737392	0.454284	0.506748
0.330592	0.586472	0.58066	0.350834	0.27507	0.458375	0.520949	0.346562
0.491198	0.55173	0.591228	0.270738	0.741931	0.953045	0.600583	0.410037
2.0947	0.801618	1.92756	0.593715	0.726595	0.150136	0.432528	0.426464
0.445598	0.683015	1.00471	0.517046	0.796693	0.698447	0.576054	0.372545
0.207082	0.517986	0.464823	0.269317	0.634696	0.688719	0.659596	0.675013
0.578753	2.19157	0.578631	1.97248	0.686303	0.735026	0.547534	0.422333
2.65032	2.23266	3.08306	2.21722	0.567959	0.730314	0.564212	0.237441
1.94947	0.718721	2.31445	0.45904	0.361447	0.88849	0.543452	0.315027
1.75803	1.19989	2.16353	1.03439	0.665089	0.903794	0.526851	0.153165
0.441717	0.484232	0.94857	0.782764	0.302674	0.822964	0.807623	0.551164
0.403397	0.411546	0.447133	0.396119	0.443105	1.52243	0.474312	0.382186
0.433367	0.629307	0.641779	0.298207	0.413439	0.704954	0.158206	0.588112
0.404631	0.466619	0.605981	0.433055	0.257089	0.79629	0.744011	0.506517
0.875924	0.779575	0.704922	0.545664	0.160322	0.732255	0.753644	0.524358
0.281943	0.43655	0.448921	0.232135	0.175293	0.527718	0.637769	0.139273
0.308466	0.455883	0.490861	0.278166	0.506165	1.47418	0.873975	0.535771
1.27245	2.0817	1.69798	1.40632	2.22329	3.84322	0.517677	0.251535
0.459282	0.602984	0.642342	0.374379	0.597197	0.755164	0.386752	0.254025
1.14093	0.818585	1.47227	0.433249	1.39036	2.16446	0.489398	0.105146
0.347797	0.631448	0.631982	0.438981	0.533653	0.779267	0.740473	0.452912
1.61364	4.06398	1.4003	2.28364	0.419311	0.778444	0.523878	0.246044
3.00567	1.38803	6.09917	1.39402	0.467895	0.744929	0.380925	0.544161
0.911606	1.60662	1.69674	1.02319	0.679352	0.771083	0.817412	0.407988
0.678203	1.40602	0.807037	0.786761	0.715359	0.463256	0.53308	0.307182
0.485841	0.500249	0.945817	0.375008	0.328859	1.11896	0.656316	0.410266
0.82704	1.05202	0.921272	0.704617	0.254976	0.703613	0.475784	0.227977
0.491266	1.08436	0.529658	0.615568	0.313741	0.559353	0.453121	0.26302
0.241681	0.416296	0.785666	0.278728	0.537188	0.678874	0.914127	0.551273
0.565714	0.50891	0.488075	0.31062	0.34934	0.511486	0.602764	0.495638
0.64292	0.531706	0.308937	0.250105	0.311169	0.610241	0.926544	0.372395
2.1812	1.31712	2.71944	0.713646	0.343843	0.676815	0.923594	0.442771
0.393073	0.638731	0.645188	0.877589	0.319195	0.590197	0.602153	0.261216
0.929398	1.8336	1.34254	1.75766	0.728748	0.88735	0.404253	0.132469
0.528959	0.723063	0.786123	0.577693	0.846226	0.81693	0.546843	0.246361
3.40404	7.26241	4.59252	4.61419	0.301939	0.670278	0.730757	0.371488
0.523823	0.902678	0.52635	0.939345	0.209087	0.710751	0.489657	0.440362
0.724843	0.630793	1.0822	0.450362	0.344612	0.83718	0.610268	0.216509
2.99436	7.96283	2.22083	5.85422	0.652795	0.708666	0.514554	0.357102
0.299073	0.504976	0.638745	0.385956	0.501122	1.00947	0.409153	0.454925
0.465485	0.883264	0.666154	0.752115	0.647561	1.20013	0.701541	0.417415
1.26066	1.27506	2.18469	1.14727	0.502583	1.29702	0.671583	0.629874
0.839694	0.502538	0.957722	0.402395	0.731649	0.649783	0.552628	0.37053
1.35375	1.55959	1.12516	1.27896	0.35077	0.674463	0.5118	0.419709
0.603117	0.52708	0.659333	0.442836	0.924211	1.54717	0.483128	0.568821
2.61562	5.53442	1.44984	3.62524	0.567314	0.860923	0.463393	0.296926
0.74646	1.20298	1.00708	0.91873	0.474395	0.703079	0.863535	0.774061
1.23791	2.13281	2.01002	1.48826	0.437202	0.692476	0.763996	0.420711
0.49688	0.483901	0.618714	0.514645	0.712607	1.10498	0.785474	0.2347
12.6007	22.1854	14.1412	12.9841	0.571951	0.584696	0.409288	0.237244
0.476342	1.00958	0.452264	0.90254	0.451683	0.659646	0.813368	0.241778
0.661666	0.519426	0.609138	0.44354	0.545281	0.901167	0.379484	0.56797
0.376162	0.296424	0.546019	0.44123	0.641679	1.01494	0.558981	0.572797
0.928244	0.751464	0.519176	0.498569	0.301778	0.772962	0.646247	0.382021
0.814659	1.12789	1.53909	0.976957	0.385439	0.491454	0.187984	0.507942
0.464424	0.888746	0.525555	0.546612	0.389257	0.657666	1.05235	0.495133
3.91423	9.14075	4.71251	5.99806	0.917694	0.912825	0.706153	0.390792
0.290003	0.585578	0.63589	0.370554	0.483799	0.84088	0.825514	0.44649
0.395976	0.443673	0.684339	0.273813	0.378842	0.774295	0.663317	0.844118
0.480824	0.956573	0.539566	0.782245	0.277636	1.05177	0.759647	0.626616
1.00535	0.556	0.708847	0.623999	1.23059	2.63241	0.435297	0.0998403
0.915488	0.769029	0.943132	0.706381	0.499647	0.600433	0.839115	0.279688
0.47095	0.639713	0.390225	0.481757	0.523905	0.378582	0.477767	0.199378
0.664433	2.41634	0.780092	1.62934	0.518205	0.670576	0.898269	0.469282
1.14055	0.403226	2.08843	0.698693	0.311166	0.81235	0.592344	0.27536
1.14747	1.96089	1.51729	1.41035	0.342563	0.726377	0.475392	0.460105
0.538664	1.14442	0.891145	0.900599	0.711607	0.613741	0.479946	0.621986
0.466459	0.954808	0.830048	0.51571	0.277342	0.504484	0.630278	0.396955
1.14684	2.8101	0.96661	1.90766	0.965652	0.972095	0.531657	0.389462
7.10142	10.8006	12.9763	6.78448	0.83761	0.366226	0.603303	0.21793
10.1957	15.5746	7.23713	8.03058	0.494155	0.868866	0.438769	0.575047
1.65073	1.22625	2.19845	0.712523	1.36269	1.69455	0.542273	0.413063
1.74822	0.704209	2.63827	0.748639	0.313317	0.754099	0.524369	0.391329
5.54759	2.50041	5.35561	2.2583	0.426199	0.947506	0.244652	0.506389
0.758736	0.724052	0.196208	0.337551	0.624251	0.409753	0.457259	0.122453
9.41788	7.44973	14.6358	5.58838	0.335808	0.649699	0.823972	0.287805
3.52611	3.79413	4.23324	2.21611	0.303678	0.851377	0.61615	0.565142
11.0246	8.41499	14.6617	5.64642	0.603352	0.848068	0.477582	0.335037
5.52122	4.13681	9.98152	4.04811	0.235305	0.572137	0.563965	0.50319
4.04204	9.90426	4.85149	8.77588	0.708067	0.4578	1.10025	0.391056
0.772325	1.58062	0.849746	1.45862	0.44261	0.843663	0.557979	0.600836
0.575004	0.805827	0.619918	0.722735	0.678698	0.7542	0.648517	0.478992
1.14916	1.39527	2.62058	1.40972	0.264607	0.692407	0.648185	0.695284
0.393658	0.79408	0.846816	0.643951	0.364901	0.760247	0.364887	0.0909752
1.14497	1.6503	1.24978	1.45545	0.40592	0.539093	0.581126	0.332529
0.797623	1.05323	1.20448	0.716073	0.334282	0.610957	0.527802	0.255932
6.15029	10.7846	4.56296	6.31943	0.236851	0.74954	0.637242	0.486351
2.38942	4.45315	1.89696	2.97252	0.194697	0.596596	0.525716	0.337255
2.13118	4.08283	3.56616	3.56265	0.57508	0.61762	0.588381	0.323188
0.40336	0.58996	0.597731	0.288187	0.287407	0.644855	1.07857	0.769658
1.36571	1.62189	1.34636	1.3435	0.222984	0.741956	0.552314	0.633068
1.155	1.10946	1.43088	0.813194	0.207504	0.860858	0.686104	0.320563
1.07269	0.548697	2.61009	0.509068	0.273923	0.772683	0.561809	0.309005
0.887081	0.932559	1.35738	0.600512	0.967504	1.19553	0.758633	0.370216
0.78565	0.465143	0.841991	0.602276	0.557699	0.820587	0.713753	0.471482
0.356787	0.663251	0.797025	0.488412	0.421014	1.22079	0.752476	0.493495
0.582341	1.15937	0.780795	0.994272	0.168384	0.543795	0.560904	0.178571
1.50377	1.86007	0.842817	1.01774	1.09556	1.60741	1.01492	0.618196
0.620598	1.26662	0.597528	1.22233	0.344501	0.615492	0.551108	0.340437
0.873	0.937343	0.902333	0.784155	0.0742131	0.478337	0.431382	0.131431
0.724102	0.65859	0.68027	0.50327	0.604434	0.287818	0.385609	0.250713
0.797879	0.877326	0.895184	0.418157	0.394073	0.615716	0.309848	0.474034
0.989797	1.61235	2.36737	1.06121	0.609687	0.729403	1.56701	0.951636
0.820202	0.982386	0.69891	0.718672	0.403398	0.941215	0.940961	0.745465
2.03146	5.05948	2.45842	3.57838	0.376978	0.502878	3.83374	2.35076
2.11062	1.77983	2.13088	1.06496	1.35718	0.968341	2.86052	1.34664
1.08504	1.04427	1.02692	0.694422	0.694865	0.673663	3.64252	2.40754
0.494914	0.596703	0.477244	0.361942	0.404899	0.84612	4.60436	2.73529
1.83423	3.18595	1.98473	2.66792	0.692651	0.570083	0.476292	0.147615
2.98738	5.00956	4.59963	3.83959	0.591014	0.835527	0.510528	0.402773
4.36095	2.28854	4.31009	1.61116	0.337558	0.646723	0.56905	0.643856
0.448084	0.506547	0.638011	0.472241	0.529668	0.840103	0.339813	0.214308
0.601131	0.524063	0.831177	0.435249	1.79733	3.47298	0.884668	0.655484
0.313827	0.518017	0.683225	0.359891	0.511234	0.967205	0.449339	0.256424
0.350054	0.413188	0.438298	0.312831	0.338613	0.918867	0.49268	0.407809
1.12146	1.62706	0.703038	0.673548	0.527356	0.596068	0.529407	0.286921
2.37396	2.67486	2.41562	2.27041	0.990078	1.80424	0.583363	0.552833
0.879255	1.75739	1.73395	1.08005	0.537108	0.627991	0.751554	0.632115
2.18294	4.09085	3.41348	3.86843	0.243154	0.725474	0.520793	0.276527
1.46419	1.64199	1.43827	1.74488	0.326482	0.930016	0.660994	0.46193
0.709455	0.508494	0.545279	0.464592	1.3554	1.57139	0.516558	0.436182
1.55698	1.68313	1.66076	1.49839	0.59583	2.00909	1.76012	0.860872
0.765467	0.430616	0.892055	0.403167	0.12154	0.493487	0.552816	0.678298
1.69496	1.82005	2.67798	1.88157	0.315979	0.601983	0.52988	0.33711
0.898869	1.52517	1.76673	1.50996	0.321335	0.719793	0.405362	0.282963
0.591672	0.78166	0.459251	0.454074	0.621394	0.994313	0.558622	0.47527
0.602181	0.949545	0.598601	0.49212	0.593286	0.294448	0.605393	0.398059
0.674229	0.950812	0.824285	0.552233	0.380432	0.45496	0.702957	0.519025
4.24086	6.11353	4.42732	4.47213	0.529499	0.139045	0.301254	0.588875
0.707203	0.502757	1.47042	0.669432	0.118821	0.52455	0.696508	0.632141
1.61545	1.58807	2.90618	1.03034	0.605219	0.83031	0.566718	0.274883
1.49314	1.59735	1.9625	1.03239	0.531906	0.505717	0.698022	0.343319
0.765594	0.661468	0.710131	0.626043	0.180495	0.557808	0.363002	0.689415
1.55155	1.70527	1.33055	1.18926	0.238474	0.792786	0.509371	0.156161
1.16741	1.15337	1.76373	0.885921	0.448588	0.739065	0.713192	0.736274
0.461561	0.474607	0.513894	0.454233	0.584287	0.533052	0.507502	0.213059
0.795497	1.05306	1.29079	0.563181	1.24031	2.23515	1.10109	0.683953
4.16805	3.01228	4.37723	2.16376	0.46934	0.734366	0.531239	0.290377
2.20632	2.25352	3.35157	1.47163	0.22284	0.699593	0.556947	0.291281
0.325286	0.498193	0.556138	0.486211	0.365665	0.585595	0.587225	0.447222
0.444963	0.957682	0.675611	0.606436	0.703143	0.951931	0.466352	0.516841
0.702028	0.610865	1.06208	0.540089	0.256791	0.650053	0.651076	0.181631
4.04277	7.06059	5.83072	5.67677	0.233077	0.574566	0.500377	0.475071
2.51591	1.75179	3.32893	1.38263	0.360648	0.522039	0.591177	0.250634
3.47013	4.01765	5.93351	2.68046	0.350215	0.935451	0.557959	0.100654
5.22004	5.4148	7.46855	3.50777	0.393965	0.62408	0.835549	0.571144
0.479589	0.668625	0.768723	0.456529	0.298919	0.454591	0.419288	0.382613
5.71922	8.42127	7.04506	6.87524	0.777233	1.34098	0.616014	0.381674
1.46357	1.44485	2.1705	0.950562	0.406761	0.710523	0.489225	0.187934
0.739372	1.07068	0.967696	0.749472	0.357961	0.679044	0.681973	0.700195
1.01633	1.73061	1.92706	1.17688	0.348723	0.49399	0.451247	0.199433
1.4083	1.15485	1.79609	0.66688	0.288985	0.588714	0.707355	0.243223
2.63479	1.8843	3.67537	1.06326	0.498656	0.838407	0.351854	0.470875
0.551448	0.773357	0.818092	0.676463	0.71343	0.591413	0.514594	0.537735
1.33207	0.833416	1.6735	0.481673	0.733833	1.18392	0.455424	0.219734
0.603658	0.770393	1.7283	0.804435	0.293936	0.71313	0.388248	0.528361
1.08663	1.01297	1.48459	0.939715	0.802265	0.343042	0.683032	0.354796
0.717393	0.93193	0.573797	0.857444	0.429399	1.24003	1.24984	0.818946
0.392235	0.584765	0.583458	0.269751	0.417047	0.781085	0.553868	0.639567
1.31997	0.865117	0.776739	0.679481	1.0381	0.67278	0.53824	0.447975
0.8016	1.12443	0.982321	0.886859	0.69801	0.633848	0.598718	0.198573
1.21793	1.27649	1.36146	0.958271	0.362743	0.604841	0.581453	0.452167
0.594847	0.924263	0.739863	0.531887	0.742558	1.06632	0.754544	0.291897
0.725147	0.573808	0.898793	0.415715	0.371356	0.6289	0.829362	0.607571
1.40295	0.635205	1.14337	0.364395	0.343414	0.926399	0.643467	0.22482
0.545469	0.386217	1.01325	0.616511	0.643331	0.819677	0.56811	0.375687
0.770996	0.883924	1.07679	0.567335	0.25721	0.601135	0.471344	0.253022
1.3084	2.3116	2.14255	1.86414	0.47055	0.595815	0.765154	0.70344
0.320852	0.4473	0.599223	0.607567	0.577275	0.88924	0.514553	0.273756
0.337916	0.507045	0.619143	0.549177	0.112782	0.441347	1.13117	0.629015
0.742489	1.29054	0.69412	0.798122	0.176799	0.473696	0.688817	0.541229
1.61964	0.97843	1.12396	0.373526	0.11512	0.482971	0.368983	0.543038
1.11857	0.713378	0.79583	0.580052	1.02759	1.41232	0.561329	0.479729
1.15745	1.73197	1.62597	1.6263	0.357094	0.595533	0.560439	0.421726
1.48674	1.64343	1.40711	1.10649	0.536892	0.404102	0.493329	0.225629
1.6244	0.506654	1.66461	0.55727	0.44668	0.941116	0.645243	0.429919
1.36398	2.02988	1.4978	1.71274	0.664884	0.389852	0.556917	0.293041
0.618558	0.696193	1.02215	0.498378	0.546386	0.731782	0.56135	0.431662
0.363608	0.784407	0.721732	0.555368	0.134694	0.539537	0.520215	0.227283
0.45075	0.655404	0.923111	0.745535	1.08878	1.36841	0.554763	0.286529
1.80339	2.23306	1.85981	1.67617	0.496957	0.774078	1.01477	0.446894
0.691349	0.647505	1.06456	0.812707	0.180696	0.446437	0.490117	0.224665
0.638304	0.995868	1.11245	0.453161	0.683208	0.404174	0.421802	0.315955
0.620288	0.801133	1.42324	0.885794	0.386838	0.648692	0.539159	0.091815
0.354882	1.09079	0.871786	0.846053	0.293141	0.641746	0.614843	0.463332
0.92823	1.4575	0.520802	0.70736	0.361428	0.548937	0.416667	0.165626
[truncated: 10,147 more rows]

## Sheet: Sup_Fig_2d
Fold-change compared to NHS, normalized to GAPDH. Independent biological replicates are showin in columns.
	Untreated	100uM As	200 uM As	500 uM As
HSPA1B	1	5.40779	10.8309	13.7698
	1	5.93809	4.46915	5.65685
	1	2.42153	5.22849	8.53252
SNAI1	1	2.55911	3.47243	3.3776
	1	3.38698	3.20428	3.20428
	1	3.42804	4.24229	3.03445

## Sheet: Fig_3d
HSF1 signal at promoters containing HSF1 peaks and activated or not activated at indicated treatments
HS-activated promoters - NHS	HS-activated promoters - HS	HS-not activated promoters - HS	As-activated promoters - NHS	As-activated promoters - As	As-not activated promoters - As
0.130903	0.176866	0.871846	0.220495	1.17873	0.273565
0.094843	2.41599	1.56249	0.324153	6.66168	0.228558
0.342808	2.10564	0.527263	0.201673	0.258375	0.677771
0.155422	0.611546	0.360343	0.160663	2.24089	0.688997
0.141653	0.730687	0.856877	0.543161	2.44101	1.63089
0.0628819	0.422336	0.108756	0.137147	1.49347	0.439299
0.00630709	0.442809	0.671946	0.800956	10.8568	0.43186
0.152836	4.62349	1.38161	0.0224922	0.344536	0.634138
0.504331	3.48089	0.404895	0.155015	0.222321	1.7024
0.153978	0.467019	0.448219	0.165859	1.75316	0.64478
0.114383	3.17253	0.99732	0.12946	1.65203	0.5822
0.197378	1.12107	0.634705	0.313053	3.13034	0.173238
0.831721	10.1716	0.5743	0.0814588	0.153008	0.356066
0.0306029	1.64057	0.354742	0.215466	0.683605	0.861829
0.161673	3.02835	0.436024	0.0935652	0.435315	1.2677
0.156038	0.904188	0.312412	0.225565	2.73627	0.760346
0.220463	1.10299	0.60673	0.129151	0.673821	0.367074
0.0934588	0.52759	0.278394	0.39632	5.31127	0.550858
0.237829	1.16054	0.436924	0.410505	3.6681	0.27744
0.0495703	0.824285	0.416103	0.12595	0.659788	1.56983
0.404207	4.52014	0.789697	0.664031	4.57024	0.407763
0.175386	3.45693	0.580497	0.306191	1.02816	0.554219
0.400483	3.68426	0.857188	1.02159	13.1097	0.275901
0.0599007	2.72691	0.332751	0.736459	5.25983	0.732305
0.405945	3.81506	0.29772	0.548425	0.602002	0.439946
0.0857218	1.30739	0.399308	0.373122	12.6347	0.224843
0.122331	1.16183	3.73698	0.48431	13.3222	3.34178
0.0862852	1.42471	0.226578	0.131565	0.821619	0.429932
0.109203	0.522559	0.617004	0.163393	0.51693	0.481437
0.0351828	0.532722	0.466501	0.372176	1.30705	0.25956
0.680133	3.7511	0.677636	0.292292	2.11001	0.272025
0.368036	0.86424	1.96118	0.183276	0.631084	0.631316
1.03392	21.4127	0.547425	0.0540029	0.504697	0.157096
0.676782	0.418368	0.540076	0.108325	0.387993	0.783608
0.393204	8.99571	0.764874	0.490725	4.26858	0.348907
0.502438	7.39666	0.644734	0.0426255	0.198569	0.736797
0.198358	2.00024	0.564564	0.666949	5.17868	1.21404
0.14859	1.96721	3.39958	0.0621447	0.495404	0.321423
0.125815	0.980927	0.91423	0.0373168	0.28525	1.25134
0.379064	1.61743	0.559001	0.0353391	0.392318	0.764777
0.295097	2.51198	0.677006	0.166318	1.76538	0.424954
0.188682	1.04152	0.909062	0.269103	18.159	0.180685
0.408153	3.74548	0.849664	0.0579998	0.478937	0.965408
0.234275	2.69397	1.04608	0.174094	0.984706	0.402223
0.470098	7.2402	0.809057	0.0778254	1.4225	0.333612
0.516604	3.83226	0.418715	0.496459	6.45883	1.87553
0.756135	4.50433	0.583048	0.164187	0.145312	0.996332
0.0741789	0.779945	3.25338	0.358066	12.2003	2.46456
0.109005	1.61769	7.71689	0.387214	4.29635	0.663999
0.170636	1.89576	1.43929	0.191068	1.9188	0.219327
0.274937	13.9036	5.68774	0.226345	1.43828	0.930623
0.28297	6.48216	11.0173	0.174457	0.691397	3.39371
0.181613	1.15849	3.42145	0.242101	0.925314	0.749266
0.108525	0.179941	3.98225	0.121065	0.747052	2.60569
0.580157	4.77483	0.94255	0.0282877	0.498155	1.87264
0.385028	10.2499	29.4715	0.207518	0.368387	0.495642
0.176216	4.9421	0.431782	0.169409	0.682695	0.677692
0.257548	1.64362	0.835256	0.154285	0.647398	1.25666
0.11276	1.00602	6.57479	0.0492983	1.12168	0.10163
0.241856	1.99781	1.47382	0.016306	0.61147	0.94164
0.0392788	0.571589	2.18531	0.233463	3.96757	0.926318
0.0681798	0.54842	0.297564	0.168165	4.088	0.496405
0.128765	0.333676	0.710092	0.130474	1.7093	0.742608
0.145485	1.80376	1.4021	0.14597	0.289928	0.465715
0.0245395	1.49892	0.752758	0.197462	0.216609	0.299937
0.226505	2.33601	0.805028	0.11135	1.50003	0.680121
0.168553	2.46932	2.0232	0.160413	6.1747	0.440385
0.0363492	1.58382	0.770597	0.102194	0.215128	0.265589
0.0235651	1.71996	0.864842	0.0606184	0.53639	0.490991
0.257504	4.30978	2.05974	0.124059	1.1532	0.335503
0.0989846	1.01064	0.465639	0.0982516	0.374988	0.863197
0.534903	4.31101	0.457948	0.0865191	0.54034	0.924415
0.0682211	0.587316	2.22228	0.274592	0.785576	0.726315
0.185778	1.90581	0.0671234	0.0739105	0.790252	1.48642
0.23856	4.14391	1.97648	0.164779	0.735115	0.807344
0.171544	3.87848	0.0983458	0.10442	0.327699	7.7514
0.27671	1.66495	0.813395	0.00030653	0.385813	1.01644
0.177678	5.18056	3.36469	0.0493381	0.710881	5.87252
0.126505	2.5492	0.464014	0.228754	0.316774	8.26913
0.0567935	1.64148	0.947269	0.240416	0.321046	4.46572
0.0582485	0.838579	0.703487	0.141746	0.532829	2.96582
0.185479	1.09553	1.43069	0.281689	5.85422	0.91303
0.262794	1.64405	0.927753	0.197559	3.62524	21.8972
0.112974	0.903705	0.423569	1.44161	12.9841	3.62394
0.288099	3.53267	0.506775	0.731769	5.99806	1.01634
0.0935841	2.19405	1.77285	0.106303	0.900599	1.6758
0.0370826	0.649914	0.0917575	0.611324	8.60353	0.514399
0.226055	2.08591	1.96659	1.19613	6.31943	0.534508
0.0736857	2.46626	3.91853	0.174416	0.373073	0.47696
0.166651	10.2439	0.762725	0.159817	0.157933	1.09384
0.138253	0.633038	0.322992	0.208953	0.487942	0.360562
0.636917	2.94724	0.36599	0.751054	11.1274	0.794759
0.0896187	0.812105	1.85103	0.125372	0.72006	1.57756
0.264132	0.900518	0.841341	0.0512692	0.86635	1.65022
0.110012	1.13084	3.58335	0.0691951	0.151423	0.975756
0.0634135	1.42491	1.87349	0.33209	5.20363	0.250119
0.182828	0.664259	0.273081	0.0999731	0.386222	0.397388
0.182069	0.764558	1.36381	2.31073	6.60452	1.55287
0.133042	1.77048	0.173543	0.0369046	0.390467	2.34304
0.0463084	0.948334	0.357578	0.28798	0.578735	0.378419
0.184006	0.309683	0.205591	0.587396	6.32078	0.616848
0.255551	5.39512	0.878518	0.0499929	0.569793	4.20885
0.212753	1.68032	1.40186	0.493857	0.367381	0.831567
1.72782	18.0514	0.661793	0.0580809	0.494938	2.8712
0.777923	5.05072	0.789509	0.0980512	1.27194	0.228824
0.122844	0.985362	1.06953	0.187746	0.0412706	0.0724684
0.586623	7.39421	0.654027	0.0469225	0.543899	0.312936
0.372437	9.98152	1.90786	0.333658	0.546826	1.01704
1.23228	4.74863	0.559091	0.130528	0.531438	1.17256
0.294264	2.70304	0.406063	0.16759	1.47613	0.138145
0.191995	1.51141	2.08177	0.0985803	1.20477	3.4183
0.848018	11.5738	0.664776	0.139346	1.76834	0.111767
0.14795	1.15049	0.783187	0.0435444	0.831443	0.624478
0.158015	1.81477	0.278256	0.581915	10.3897	1.31301
0.368129	9.69163	0.365047	0.15427	0.580091	0.210202
0.386833	4.6299	0.566043	0.367327	9.85153	0.833372
0.103124	1.949	0.411147	0.133221	1.58838	0.577153
0.0488798	0.492314	1.32437	0.237594	2.48951	1.39056
0.382782	1.83594	0.795333	0.10805	0.604214	0.678201
0.536996	7.50995	0.575902	0.264846	1.11648	0.417368
0.170381	4.76697	0.650629	0.105945	0.160905	0.615535
2.42923	5.94465	0.712572	0.197046	2.07551	0.562097
0	0.798126	0.555182	0.155533	0.452054	0.337073
0.0281053	1.32283	0.542029	0.235725	2.52701	1.79159
0.0504082	1.02551	0.715363	0.1395	0.241763	0.303169
0.260256	8.6433	0.727668	0.208105	0.324851	0.980721
0.620453	5.89424	0.191265	0.490862	5.9606	0.704874
0.0126476	0.639352	1.88234	0.710387	13.9837	0.59031
0.0950495	1.3142	0.0777184	0.308467	1.46924	4.18552
0.0449053	0.502344	0.27329	1.69184	10.8842	0.226067
0.268399	5.23565	0.579321	0.0578518	1.14569	0.623697
0.0940869	0.966588	0.887754	0.188876	1.50762	0.341837
0.210785	1.55667	0.434122	0.132808	0.265418	0.186503
0.376099	0.263795	0.201835	0.36882	2.54707	2.11737
0.122634	1.00119	3.89647	2.24649	27.7643	0.295698
0.168423	4.33193	0.882298	0.215874	4.90031	0.822971
0.155389	1.28418	0.391596	0.432572	5.33326	0.313391
0.226099	4.68003	0.520804	0.258678	0.416018	0.639688
0.150291	2.1842	0.46692	1.47382	6.65892	2.61016
0.0591124	1.26364	0.898727	0.108523	1.28287	0.480746
0.603484	9.25148	0.528386	0.209115	0.312744	0.163913
0.0428009	0.495696	0.310454	0.249141	0.428368	0.637076
0.240487	4.74154	1.17042	0.323739	1.66029	0.429727
0.105024	0.306625	0.839943	0.0394359	0.411013	2.94327
0.236776	2.3809	2.36437	0.163129	0.287322	1.32752
0.36269	6.29689	0.487527	0.0211909	0.423285	1.33755
0.232306	2.48971	0.16885	0.528508	6.32712	0.367795
0.143621	0.679807	0.545285	0.167253	1.3716	0.450348
0.0800654	1.94197	1.24634	0.287113	0.870059	0.323192
0.0459124	1.59063	0.488472	0.129046	1.89718	0.545445
0.0716852	0.799133	0.79162	0.217154	1.89824	0.415762
0.19991	5.68955	0.238798	0.253101	1.52082	1.66191
0.141074	4.68892	0.669082	0.760977	7.52022	0.128931
0.184451	3.30029	0.292394	0.174099	1.33334	1.09891
0.195201	0.799905	0.611737	0.126246	1.92345	0.0615137
0.131194	3.50756	0.5716	0.321712	3.94548	0.198169
0.241377	1.73521	0.65362	2.5807	31.0938	0.193323
0.225711	1.25758	0.592233	0.18248	0.753367	0.780042
0.696091	13.5358	0.735226	0.303134	2.29091	0.96046
1.99878	7.26794	1.56716	0.372663	4.05179	0.471495
0.0606304	1.76778	0.488075	0.112094	1.66825	0.609657
3.08304	10.9967	2.55819	0.250201	0.360727	1.9182
0.416092	2.8373	1.22414	0.264492	0.403444	2.63866
2.54656	21.249	0.659333	0.405376	10.5452	0.53315
0.211871	2.87182	0.629555	0.87426	2.83462	1.0188
0.455018	4.62241	0.533272	0.817314	3.27471	1.37477
0.251662	1.97526	0.621785	0.0983352	0.369787	0.156877
0.046859	0.535731	0.810201	0.420796	6.00959	0.460653
1.53467	7.6025	1.04797	0.492735	7.0182	0.437741
0.375103	0.717289	2.10299	0.111342	1.08161	1.28983
0.158988	1.35477	2.61009	0.104329	0.515435	0.650129
0.316739	2.14082	0.904183	0.178239	0.449186	2.88277
0.197202	2.09509	0.757327	0.130789	2.7226	1.05177
0.197992	1.6584	0.580794	0.193654	0.385775	4.48967
0.0364796	1.04961	0.515549	0.194786	2.16074	0.190667
0.162066	0.735684	1.48688	0.157918	0.23103	0.769532
0.096125	1.65044	1.12647	0.273699	1.08109	0.513965
0.746987	8.87481	0.760738	0.156449	0.760245	0.464307
0.512215	3.19	0.715864	0.319819	0.363951	0.368717
0.332856	0.361916	0.46772	0.228766	1.21239	0.185582
0.168232	0.848412	1.30246	0.332514	1.3211	2.441
0.241248	2.6387	0.176136	0.149656	1.2256	3.71084
0.129266	2.07829	0.035251	0.10381	0.479159	0.614432
0.214996	1.8042	0.196652	0.141333	0.624497	1.54613
0.138771	2.55827	0.953451	0.265448	0.494959	1.8078
0.358458	1.05434	0.690453	0.0331112	0.769732	0.83147
0.37554	1.7196	0.665934	0.323791	1.31264	0.421306
0.784566	5.97105	3.09863	0.236828	0.858208	0.533052
0.137926	0.682813	0.536465	0.177387	3.49615	0.586573
0.343908	2.12401	0.876103	0.0885318	0.692431	0.309563
2.83807	18.0859	0.469957	0.107803	1.5631	0.528115
0.194034	1.14232	0.569037	0.158034	0.113181	0.107956
0.300262	3.25585	0.962661	0.185703	1.2836	2.32594
0.297736	0.734943	0.282983	0.0256054	0.235218	0.697183
0.112474	1.77206	0.894719	0.460859	0.353654	0.318989
0.227287	7.59902	1.2779	0.0632779	0.425774	0.438679
0.544897	5.40596	0.488442	0.277395	2.39498	1.08347
0.111973	0.741343	0.498297	0.0717618	0.952843	3.30861
0.0860691	1.24382	0.448943	0.201893	1.26013	2.31215
0.251368	0.619605	1.11168	0.125388	0.399564	0.256233
0.287932	1.1306	0.435023	0.135842	1.16413	0.742568
0.114498	0.511442	0.785876	2.34796	20.2931	2.22962
0.436938	6.76219	0.12344	0.214706	0.24194	0.233278
0.162054	0.863279	3.51514	0.0924085	0.598282	0.982074
0.204005	4.95143	0.908767	0.0636187	1.32344	1.57729
0.218352	4.12741	0.525225	0.0643112	0.492298	1.06864
0.424411	9.64391	1.8452	0.0397173	2.12591	0.727682
0.253346	2.45735	1.08997	0.133742	0.283571	0.722961
0.13899	0.772657	0.866777	0.297128	4.81919	0.367165
0.495098	5.28895	0.963393	0.119988	6.51529	0.300651
0.829715	3.87965	0.559858	0.286025	3.86073	1.18955
0.0740443	2.00909	0.161769	0.184291	2.67793	1.35109
0.110838	0.542209	0.906381	0.0979997	0.52982	1.13438
0.191406	0.832728	1.09848	0.254064	2.92665	1.71643
0.206177	1.28079	0.789962	0.261654	1.80801	0.366987
0.132118	6.06046	0.333456	1.48566	10.7688	0.319368
0.486795	2.67659	0.78033	0.281359	0.614148	1.04313
0.14624	0.690865	0.442698	1.73971	10.4056	0.369444
0.241358	1.56738	0.275866	2.17066	1.86626	0.905795
0.26724	0.294898	0.937408	2.15059	2.85151	3.35244
0.883176	10.0375	0.705312	0.2321	1.11337	0.423498
0.352984	0.695257	0.407697	0.455953	0.945572	1.00962
0.22592	4.02871	0.551147	0.432394	0.936215	0.650142
0.0879159	0.943459	0.334986	0.708379	2.02667	1.03582
0.156994	0.738571	0.379175	0.148898	0.546214	0.190296
0.396273	1.20952	0.079737	0.156905	4.14575	0.382557
0.316216	1.61314	0.599138	0.357111	7.10393	0.256699
0.300582	1.41051	1.05911	0.132741	0.799274	1.97248
0.163053	5.8941	0.438997	0.419128	3.02359	0.396119
0.184304	1.10174	1.0986	0.316458	0.569133	0.550948
0.115214	2.11543	0.694084	0.404056	4.19431	1.42775
0.314022	1.68781	0.430851	0.0800499	0.998096	0.474109
0.0798542	0.94197	2.96222	0.198912	1.58699	2.28364
0.33397	1.3239	0.744147	0.0449295	0.5936	0.279719
0.336278	2.21429	1.05277	0.101797	0.799804	4.61419
0.123927	0.75968	0.892644	0.17197	0.786785	0.191296
0.171593	9.09528	0.97093	0.0361503	0.253861	1.34935
0.0174874	3.61628	0.929468	0.744181	10.7808	0.512664
0.203156	1.56996	0.53448	0.0853447	0.549134	0.506289
2.56423	18.4347	0.512184	0.20559	1.66946	0.454179
0.0634454	1.35791	5.51902	0.0214638	0.315027	0.512202
0.0660053	1.15543	1.22099	0.0778535	0.4952	0.465945
0.179286	1.23383	0.567924	0.106717	0.254025	0.782245
0.295791	6.41714	0.354036	0.0943335	0.563677	0.664037
0.123929	7.37497	0.729247	0.0769261	0.105146	0.575889
0.290908	4.63562	1.16604	0.082929	0.551273	1.62934
0.20542	2.25041	0.921827	0.0846176	0.363507	0.362292
0.0815457	0.321004	0.865195	0.0657958	0.132469	1.94461
0.250837	2.85026	0.609358	0.0959378	0.357102	4.28701
0.285317	1.53708	0.394211	0.218589	1.03681	3.16042
0.249171	1.91712	0.46478	0.181643	0.993718	0.565636
1.53706	8.67402	3.45288	0.762093	10.0392	0.136002
0.38869	4.06329	0.66844	0.320331	1.98977	0.283045
1.71898	7.92771	0.790762	0.197715	0.390792	1.22233
0.446139	11.0283	1.09313	0.0112221	1.58376	3.57838
0.418922	1.06022	0.169217	0.121916	0.450729	0.209813
0.174683	1.79089	0.425085	0.178798	1.4191	0.673548
0.146112	3.3081	1.09968	0.31322	0.695071	0.402302
0.436744	2.56083	0.615201	0.919918	5.69496	0.421995
0.0400953	0.567418	0.501296	0.181979	0.651723	0.249865
0.401637	5.22021	0.799968	0.225504	0.320563	0.334008
0.0803934	0.930748	0.862343	0.121041	0.592259	0.233688
0.215933	2.79472	0.601528	0.0633151	0.953711	1.10649
0.102418	1.71214	1.14661	0.177049	1.59894	0.325381
0.0547537	1.23754	0.446397	0.153006	0.951636	1.82204
0.160365	1.84231	0.554155	0.273335	3.1767	0.846611
0.00803151	1.85943	0.600023	0.461457	4.9327	1.14117
0.119193	0.504852	0.519197	0.131683	0.402773	0.59633
0.043808	0.557335	0.476824	0.0797501	1.82135	1.58805
0.148157	4.00693	0.772457	0.168045	1.40373	0.249477
0.810939	5.85386	0.822965	0.0993054	0.286921	1.55128
0.248863	1.32941	1.31475	0.170324	0.276527	0.296121
0.0733697	0.679784	0.696947	0.073497	2.00314	0.79668
0.484996	5.16861	0.321315	0.227116	1.15348	9.77052
0.769409	8.30824	0.446889	0.106439	0.959654	1.95938
0.295811	2.09984	1.42252	0.200255	0.306317	0.63249
0.120941	3.63996	0.597301	0.101053	0.860872	0.224147
0.173355	1.0543	0.313249	1.26913	3.59089	0.198969
0.0647161	1.46988	0.308909	0.201888	0.681929	3.21947
0.0942343	0.324301	0.647693	0.215218	3.83168	0.241198
0.118202	1.38787	1.22312	0.135053	8.03458	0.6541
0.188775	1.21159	0.75101	0.262732	0.409256	4.4304
0.154662	2.52616	0.492952	0.229065	0.219934	0.401273
0.127813	0.56388	0.748503	0.196831	0.219734	3.04897
0.188083	1.25435	0.876104	0.547863	1.49003	0.648097
0.955613	5.32523	0.418179	0.143474	0.568906	2.10735
0.266284	2.1085	0.778077	0.476692	5.14978	2.12321
0.520813	3.90944	1.78605	0.47388	4.06977	0.505512
0.443725	3.8145	1.82387	1.24612	8.84341	0.43447
0.0762189	2.6003	1.0543	0.023646	0.711715	0.150502
0.204908	8.68678	0.572653	0.169968	1.01142	0.73186
0.17575	1.43609	0.701439	0.586279	5.11741	0.157961
0.156365	0.624318	0.666553	0.314197	0.54202	1.56276
0.0777606	0.836927	0.757073	0.0965807	0.10031	0.27067
0.112056	0.731256	0.229854	0.0907127	1.63114	0.955001
0.191189	0.431453	0.844763	0.209721	4.00982	6.81803
1.26589	3.20512	1.51059	0.245302	1.43401	0.353275
0.116943	5.52584	0.449815	0.0852806	0.750803	0.893032
0.0447699	0.97333	0.523616	5.53095	23.3435	0.510006
0.117809	2.37884	0.597177	0.290616	4.09639	0.193934
0.206639	5.74053	1.1502	0.6448	8.62164	0.29037
0.156897	6.42633	0.680064	0.650547	5.98678	1.6931
0.180434	1.54019	0.624227	0.109296	0.549616	0.72235
0.179843	2.0974	0.197176	0.155055	0.376793	1.1925
0.0622024	1.65188	1.28006	0.225867	0.0839971	1.40199
0.468367	3.03703	0.835742	0.113386	0.184657	0.535086
0.151261	2.29404	2.01483	0.167254	0.941287	0.375379
0.194901	5.29258	1.07793	0.123979	0.577717	0.428233
0.0641205	2.30187	0.936566	0.0726534	1.2441	0.415563
0.167739	1.95212	3.54311	0.146182	0.69847	1.0014
0.133654	2.71384	1.28953	0.114761	0.429511	0.576725
0.493649	3.86239	0.926901	0.388467	3.35999	0.298003
0.144289	1.33252	1.22861	0.113526	1.66322	0.116376
0.509321	4.44252	0.284382	0.127241	1.43464	0.223826
1.2845	5.17353	0.986113	0.171426	0.832109	0.282812
0.704716	7.6923	1.01355	0.173166	5.63834	1.88324
0.123803	1.49951	0.86456	0.139802	1.36655	1.09259
0.939368	3.51074	0.789934	0.0252989	0.671718	1.87721
0.226698	1.23753	0.187178	0.199317	0.522165	0.408629
0.62981	3.69934	1.16238	0.336032	0.756663	0.640395
0.101116	0.943485	0.462915	0.262155	1.21068	5.87264
0.208096	4.36771	0.644333	0.735595	0.84237	0.714869
0.155346	0.461513	0.485613	0.27358	1.27409	0.526841
0.0703825	1.53639	1.30449	0.389795	1.05506	0.246534
0.0970016	2.53247	1.19737	0.128811	2.0006	0.3272
0.0574625	0.970063	0.753192	0.219272	0.627115	2.23488
0.120231	3.21476	5.70362	0.865173	12.8758	1.36513
0.112197	3.76178	1.0892	0.337177	8.94072	0.288803
0.153187	0.596976	1.6388	0.106463	3.86825	0.636969
0.174197	0.64533	0.53335	0.509989	8.57365	0.668816
0.0807088	0.626771	0.848264	0.204288	0.750749	0.342652
0.285394	2.95512	2.60431	0.0893155	0.858626	0.190949
0.620494	3.27373	1.00444	0.00968441	0.500192	0.489069
5.69408	24.8141	2.51282	0.151586	2.47915	0.602235
0.358493	3.49581	0.443432	0.136478	0.728547	3.73857
0.288659	3.11845	1.0477	0.102027	0.549881	3.56263
0.665314	7.78802	0.21967	0.14053	2.91338	0.129544
0.307492	3.42392	0.145861	0.149878	0.868088	0.440364
0.631711	5.36739	0.466087	0.141175	1.29436	0.525819
0.329815	4.24837	1.41355	0.0135956	0.803403	0.486913
0.122859	0.784197	0.150136	0.270008	1.35584	0.674187
0.0970934	2.93213	1.62768	0.162516	2.68934	0.270003
0.128448	0.998381	0.96616	0.0491396	0.569842	0.396149
0.104129	0.664163	4.11866	2.34679	7.69175	0.330694
0.159347	1.67234	3.66435	0.320107	2.94852	3.08833
0.074647	1.20104	4.98049	0.0390539	1.46308	0.757148
0.131437	0.342659	2.2514	0.385209	2.55497	0.978777
0.136071	2.42949	1.18571	0.0577124	0.962748	0.108707
0.129718	1.38458	4.37908	0.0251286	0.471903	0.495438
0.176559	0.679009	0.378582	0.365137	2.33582	0.371314
0.0460933	0.480383	0.585808	0.189952	0.274442	1.17947
0.208654	0.231532	0.233454	0.138828	1.68934	0.915662
0.088055	0.961787	0.684529	0.255405	0.664495	0.70852
0.0245864	1.05654	0.67825	0.213291	0.373279	1.97959
0.617447	6.29749	0.431392	0.201494	1.60935	0.500043
0.379893	3.41445	2.24963	0.321712	1.04043	0.488449
0.499724	1.16984	0.45969	0.0464907	0.441417	0.640974
0.463885	1.54157	1.00294	0.147406	0.680751	0.376227
0.280152	1.10195	0.337537	0.635712	1.11447	1.1334
0.527929	0.545552	0.66425	0.212511	0.568598	0.723742
0.101158	0.768166	0.649476	0.179152	0.523922	1.88181
0.939817	12.062	0.739065	0.161799	1.42301	1.01312
0.224459	3.15622	0.551417	0.213629	1.13037	6.35062
0.366097	4.09999	1.24003	0.168609	0.68541	0.444339
0.00441192	1.79145	2.87136	0.337951	1.46218	4.66395
0.103312	2.87125	0.0549888	0.245836	1.0905	0.827458
0.532688	5.34714	0.637869	0.0427469	0.499202	0.862963
0.0622489	0.870565	1.47434	0.252041	0.584019	0.780066
0.211882	1.117	0.264925	0.461959	2.90795	0.410433
0.409364	2.42634	0.0642074	0.0944292	0.206388	1.93889
0.369582	1.14847	0.0842657	1.10489	8.65734	0.309912
0.0918411	5.88846	0.0756814	0.430004	2.5134	1.34872
0.0801102	2.23562	1.35879	0.0951847	2.4158	0.589934
0	1.17059	1.10096	0.0363181	0.888484	0.678672
0.147802	4.91524	1.34228	0.1474	2.29583	0.336718
0.0554115	0.596466	0.320749	0.0747227	0.694319	0.307607
0.109033	1.1923	0.352834	0.15972	2.39875	0.735564
0.182335	1.18297	1.18756	0.0814281	0.775427	0.546212
0.106115	0.472894	0.632386	0.0338645	0.366621	0.548003
0.147127	1.902	0.183067	0.0286756	0.637814	0.652862
1.17603	4.86123	1.44947	0.25721	0.099593	0.362168
0.152609	0.847315	0.304012	0.229282	5.27575	0.497822
0.144623	1.09661	0.412731	0.610757	4.8395	0.563587
0.0143889	1.50465	3.83869	0.15958	3.33237	0.251454
0.0783867	0.601712	0.822307	0.123567	0.413092	18.6952
0.0112634	0.450525	1.38304	0.222503	0.925338	4.12956
0.175753	2.60825	0.965083	0.621452	9.02006	0.896956
2.50026	6.98332	0.808562	0.187404	0.338636	0.293242
0.774282	8.57856	0.241598	0.21082	0.329177	0.383871
0.0789832	0.453518	0.454483	0.292749	0.506955	0.794904
0.0754992	1.25929	0.387177	0.274258	7.87295	0.393381
0.311655	5.54862	0.34624	0.059638	0.502471	0.350017
0.0361153	1.72787	0.160794	0.292142	0.998204	0.522221
0.321115	4.62426	1.59768	0.436265	8.57312	0.373412
0.0560134	0.493211	0.232982	0.574497	2.79655	0.948489
0.101636	0.864499	0.474748	0.643301	3.24664	0.710095
0	0.159642	0.358449	0.180802	0.0843172	0.585589
0.0667977	0.657493	0.530942	0.0746939	0.337139	0.391453
0.026203	0.766475	1.80573	0.236301	8.66834	0.244359
0.228988	0.933254	1.1447	0.128696	0.496327	3.19289
0.297283	0.79161	0.959499	0.0307711	0.663461	0.349618
0.468591	2.76014	0.775565	0.123423	0.448924	0.881245
0.21875	0.964765	1.08545	0.27032	1.67883	0.405034
0.139338	1.10818	2.37623	0.369233	0.170805	0.386379
0.176329	0.843085	0.825943	0.21894	1.95396	0.514944
0.117417	0.809419	0.999355	0.146414	0.794091	0.470796
0.139683	2.13516	0.209956	0.0213973	1.18376	1.04498
0.209783	0.768402	0.58822	0.0940456	2.43348	1.02683
0.0765828	0.597616	2.00362	0.0592628	0.499793	0.726409
0.170218	1.40936	0.806948	0.127478	0.636111	1.00255
0.0847056	0.572215	0.514285	0.248281	1.80259	1.12221
0.161483	0.651293	0.335094	1.0013	25.1044	0.630642
0.0953173	1.41989	0.105095	1.7254	36.9521	0.378349
0.177273	1.78231	1.32117	0.279546	0.275555	0.273698
0.279924	2.18637	0.389639	0.194515	0.793418	2.42144
0.15818	2.00513	0.369184	0.0837409	0.903872	0.895017
0.141503	2.34709	1.61801	0.220509	0.541176	0.48708
0.132763	1.02457	0.884778	0.149585	2.13578	0.417042
0.250696	0.992639	0.150486	0.0368493	0.279852	0.796033
0.103265	2.46226	2.56708	1.62565	20.1525	0.400366
0.300355	2.17439	0.304833	0.976196	12.7715	0.53366
0.169855	0.96197	0.835697	0.17885	0.154531	0.489504
0.113044	1.01578	0.78914	0.152826	4.87476	0.444442
0.222808	0.765235	0.617033	0.421193	2.95371	0.633993
0.0576489	0.711834	2.00514	0.538016	4.11286	1.09869
0.0277372	2.10971	1.24778	0.295685	9.62354	0.835292
0.459392	2.47271	0.635377	0.222811	0.982013	0.971004
0.421367	5.16539	0.937946	0.056597	0.16911	0.552674
1.12386	6.11345	0.384872	0.357979	4.76774	0.499155
0.254535	1.07779	0.755621	0.0246523	0.289512	1.07718
0.0979863	3.38322	0.564719	0.136142	1.06238	1.65659
0.0363157	1.7997	0.844462	0.0995132	1.12395	0.35911
0.170182	0.815394	0.598695	0.065067	0.804874	0.892078
0.0780829	0.487176	1.2701	0.119497	0.301004	1.54477
0.0691689	0.576276	0.63521	1.27641	7.9963	0.355724
0.177733	2.36511	0.573856	0.0353158	0.254489	0.217603
0.116166	1.04777	0.683098	0.0822808	2.01278	0.339206
0.0622301	2.17762	0.35771	0.361815	18.4181	0.819705
0.14171	0.904316	0.61059	0.159298	0.34419	6.95974
0.338349	3.38168	0.581988	0.932222	6.78664	0.472863
0.21082	0.186274	0.440669	0.213821	3.36854	0.428991
0.389419	6.14756	0.504827	0.486557	2.26809	0.568476
0.103738	1.67299	1.15016	0.170969	0.269448	0.937353
0.0264887	4.44552	0.48823	2.58631	9.58661	0.357102
0.131661	1.1651	0.871029	0.321108	2.44121	0.404576
0.173152	1.0704	0.677883	0.225055	2.70378	1.0413
0.209148	4.49319	1.72277	0.178965	1.57212	0.929346
0.244551	5.84285	1.90309	0.238187	0.303462	0.624033
0.0597215	1.93279	0.991472	0.222418	2.74464	1.88594
0.0741705	0.930191	0.323288	0.183715	0.335668	1.41124
0.250183	1.12839	0.855341	0.107169	1.31617	0.692606
0.102867	0.842946	0.655121	0.344254	1.98437	3.09051
0.113008	0.747913	0.267983	0.026009	0.619139	2.6688
0.118412	1.04331	0.680897	0.134828	0.271543	0.39035
0.405161	1.85448	0.742621	0.202805	0.516253	0.785416
0.755025	4.4167	0.536903	0.146814	0.670947	1.26178
0.177871	0.604749	0.269063	0.094561	0.189667	0.162082
0.175779	2.9016	2.15805	1.6041	25.4916	0.605591
0.0782622	1.04609	1.5573	0.332091	3.40431	0.579924
0.280079	3.66367	3.01497	0.0616837	0.464169	0.751237
0.0988446	1.2575	1.38491	0.272282	0.235501	0.729694
0.663482	5.09248	1.30418	0.329572	2.16098	0.475681
0.114114	2.48177	0.542578	0.319188	0.734697	0.412461
0.175026	3.21079	1.92672	1.00307	10.1457	0.212068
0.133087	1.39828	1.13431	0.677013	0.377397	0.302829
0.0674871	2.04483	1.16609	0.0552267	0.548205	0.661742
0.294712	7.06644	1.18072	1.15752	13.183	0.487092
0.0609956	0.428449	2.11729	0.47761	5.48087	3.33724
0.0596083	1.13358	0.754809	0.0978177	0.246189	1.17619
0.470842	7.32896	0.110103	0.0964873	0.386106	0.272779
0.132838	2.92744	0.862662	0.194336	2.2259	0.879533
0.568589	3.64438	6.19096	1.3101	6.03985	0.911234
0.132684	4.73339	0.872509	0.0787476	0.908309	0.354916
0.146273	1.08024	2.72223	0.249815	3.37173	0.615056
0.0980707	6.29942	1.08474	0.0471188	0.248118	1.40171
0.157096	1.56003	1.80682	0.204598	0.433822	1.26851
0.0993082	0.5297	1.26201	0.137956	0.312372	1.58336
0.23905	8.76733	0.654247	0.191334	2.45102	1.08385
0.0358366	1.40134	1.16004	0.103982	1.03632	1.10522
0.0488879	1.32847	1.51766	0.0869886	0.422388	0.552852
0.110386	1.58174	0.558029	0.142733	2.33155	0.369583
0.0201544	0.999877	0.106958	0.149614	0.249724	0.448293
0.228642	2.95884	0.120181	0.035156	1.53956	1.17349
0.222666	3.16384	0.444097	0.323642	1.36754	0.419975
0.169972	0.316385	7.5072	0.0239701	0.27	0.20222
0.0945966	2.78907	0.551014	0.0967362	0.623948	0.397504
0.226818	5.64347	0.291674	0.179331	2.64279	0.289817
0.126904	0.982777	0.809807	0.137886	0.673821	0.229233
0.234642	2.64162	0.538178	0.00438492	0.566762	12.5807
1.00339	22.6919	0.306949	0.664769	4.59061	0.536641
1.80438	36.2401	0.439961	0.0874011	0.354669	2.06245
0.220859	0.401839	0.299978	0.295378	2.45165	4.33757
0.161731	1.84371	0.315134	1.16529	5.89961	1.04271
0.173686	1.30582	1.06359	0.25462	8.41908	0.820047
0.281313	4.01459	0.369117	0.205081	2.65268	0.240753
1.71969	11.7332	0.781548	0.495816	9.33032	1.29941
0.992907	10.5315	0.70483	0.291632	1.35324	1.50011
0.064498	0.650843	0.0238285	0.369447	2.83344	0.857023
0.0355072	1.12312	0.987825	0.243029	2.81222	0.393244
0.169397	3.62649	1.8084	0.28307	1.7888	7.43326
0.449131	2.24999	0.919156	0.282016	1.72776	0.817029
0.539929	5.23607	0.835062			0.408752
0.159781	3.77765	0.872199			0.245888
0.163474	1.03831	0.705603			0.555937
0.295904	5.95513	0.601847			1.05531
0.211698	0.684759	0.676436			2.3611
0.376372	5.83024	2.86957			1.07792
0.193319	0.779813	3.23126			3.0586
0.20979	1.53712	0.344278			1.14945
0.0733894	1.63196	0.579126			0.276568
0.120598	1.8938	0.599171			0.756026
0.0532718	0.624707	0.943348			0.291932
0.181043	0.603996	0.866963			0.233433
0.141405	0.844294	0.241314			1.55905
0.109079	1.07542	0.459777			0.935135
1.38145	7.57114	0.483282			0.985181
0.084234	2.04301	1.01867			0.300359
0.231345	2.15783	0.730715			0.694425
0.412314	11.0466	0.466392			0.464347
0.151466	4.06021	0.576817			0.669901
0.0817464	1.57721	0.0677608			1.14085
0.173078	0.972898	0.751096			1.03111
0.948881	4.95035	0.877001			4.02161
0.509728	9.4726	0.764749			0.626615
0.168871	0.576731	0.718746			0.853366
0.228869	4.32522	0.960418			0.280066
0.499926	1.93198	3.11446			3.07564
0.209798	1.66996	0.911153			3.56927
0.17381	0.242986	0.931432			2.22728
0.207317	2.77069	0.258992			3.17758
2.70202	12.2897	0.70139			0.817242
0.348763	1.92753	0.451566			0.498017
0.236994	2.31409	1.08122			0.674886
0.0584552	1.59198	1.29413			1.13541
0.100365	0.930104	1.03496			0.377196
0.0310027	2.21267	0.322001			5.52593
0.18211	1.05699	0.610722			0.324877
0.109414	1.03268	0.564255			0.547559
0.237051	1.72791	0.947323			0.630274
0.273969	1.64713	1.42433			0.814279
0.228053	2.1193	0.855447			5.08517
0.394834	4.42072	2.09224			1.22736
0.194492	2.1483	2.00125			0.791308
0.157537	0.573797	1.35292			0.160475
0.125481	2.13265	0.463104			1.35527
0.29921	4.797	0.600587			0.795588
1.55851	13.7939	1.27874			0.782044
0.191892	1.39969	5.55226			0.651775
0.0921952	0.968036	0.750946			0.38739
0.375421	1.98944	1.85651			0.164116
0.0821731	1.44054	0.792455			0.635328
0.165733	0.852976	0.382487			1.119
0.396665	8.54628	0.869512			0.40167
1.07845	8.56945	0.669285			4.76716
0.288282	3.33071	0.693257			0.232642
0.314262	6.73809	1.35762			0.944129
0.0683993	0.503834	0.705717			1.45177
0.14738	1.06083	0.867468			0.199171
0.124728	1.1044	1.0896			2.51127
0.0687231	1.11644	0.968035			0.259692
0.452669	3.25727	0.763654			0.306193
1.27173	7.99557	0.132558			6.44139
0.167193	0.953093	0.381287			0.199775
0.521554	4.10311	1.17833			2.01122
0.112321	0.78042	0.232643			1.84219
0.151664	0.615682	0.941981			0.415118
0.234094	1.21767	0.493082			0.842785
0.138816	1.25887	0.242753			0.373783
1.37249	5.84384	0.345689			0.980971
0.36519	1.95503	0.669406			0.537746
0.097921	1.03959	1.36468			3.90006
0.0666707	0.610526	0.810486			0.864424
0.23155	8.21731	1.54549			0.249891
0.0435978	0.492623	2.83017			0.756524
0.284138	2.40764	1.70256			1.78847
0.204232	2.45268	0.774992			0.388477
0.100852	0.992385	0.614294			1.47808
0.203252	0.798357	0.846596			0.592173
0.119069	0.954376	0.747215			0.572619
0.230459	0.602161	0.62676			1.50401
0.10924	1.68688	0.521201			0.956061
0.0384724	0.295958	0.514761			0.736803
0.147424	2.27758	0.587776			0.780286
0.119175	0.732324	0.48786			2.2953
0.359653	1.5695	0.56581			0.799631
0.179261	2.66527	1.81624			0.296075
0.144345	0.686914	0.358526			0.402391
0.109796	2.69777	1.23571			0.386669
0.161903	1.1578	0.394958			2.12765
0.656538	2.97533	0.60388			0.206353
0.315653	1.61564	0.382279			1.31921
1.17966	4.97993	1.47224			0.338191
0.0660285	1.22044	0.471317			0.582305
0.25821	6.44911	0.753432			0.930505
0.201859	1.3306	0.336984			0.441871
0.520295	6.75681	2.75112			0.890034
0.146524	4.70493	0.536275			0.36811
0.31541	1.6021	0.338967			0.546739
0.374161	2.72377	0.624523			0.263362
0.241905	2.62712	0.537324			0.836499
0.309329	1.13616	0.593647			3.28648
		0.496933			0.282963
		0.467823			0.559846
		1.03455			0.741228
		0.470123			1.7923
		2.14924			0.707254
		1.03782			0.29307
		0.597907			0.271967
		1.45246			0.259384
		9.78697			0.598301
		0.243272			1.10947
		0.313004			2.2306
		1.24791			0.0775987
		0.653197			1.37273
		0.548347			0.306009
		1.22269			2.67365
		0.386533			0.61532
		0.668762			0.640981
		0.782363			6.17484
		0.607409			0.657364
		1.83407			1.43212
		0.351879			0.513513
		0.596446			0.251685
		0.592639			0.637009
		0.263042			0.362805
		0.976689			0.583528
		1.09486			0.291151
		0.165596			1.22642
		0.662604			1.02801
		0.572147			0.474018
		0.284084			1.02327
		0.679824			0.166042
		0.678376			1.01638
		0.337492			0.254781
		0.588372			0.388688
		0.873543			0.55118
		0.809082			0.410394
		0.435137			0.373635
		0.0066863			0.113487
		0.904644			0.410522
		1.79955			0.250942
		1.13504			0.668427
		1.24462			0.196548
		1.71954			0.502924
		1.86116			0.552485
		0.15193			0.371847
		1.35875			0.921071
		0.34523			0.338043
		0.971665			0.57022
		0.93964			1.18567
		0.520881			1.02521
		0.605361			2.25155
		1.35475			1.60746
		0.788945			0.430756
		1.37259			0.524161
		0.996824			0.565131
		0.533477			0.470142
		0.522482			1.16216
		0.316687			1.30587
		1.33453			2.14231
		0.157856			0.401971
		0.789329			0.365552
		1.89355			2.352
		0.703224			1.6164
		0.868997			2.53788
		1.01202			3.08302
		0.353162			2.24448
		0.87632			0.787965
		5.21634			1.14577
		0.750992			1.6263
		1.24511			2.41728
		3.81254			3.25499
		9.78302			2.64866
		2.82152			6.34453
		1.6587			0.583635
		1.81079			1.75672
		0.991568			7.62704
		1.47681			1.09559
		1.08143			0.784895
		1.03875			2.00499
		13.9161			2.45381
		1.72637			1.00215
		0.264857			0.509838
		1.49633			1.11731
		0.417704			1.48643
		2.08085			0.321748
		0.298479			1.09981
		1.43132			1.4954
		0.642618			1.45293
		0.904082			0.508707
		1.33495			0.862272
		0.488895			0.652985
		0.584407			0.650314
		0.543401			0.43258
		0.280637			0.599079
		0.769387			0.414188
		0.757106			0.536987
		0.919831			0.899716
		0.85696			1.79305
		1.20366			0.495055
		0.811479			0.18056
		1.99176			0.163598
		0.613555			0.669626
		1.63379			0.279009
		0.463303			2.20891
		0.0727951			0.978879
		0.55112			0.355806
		0.637725			0.433929
		2.00054			0.246417
		0.936193			0.690559
		0.673434			0.428422
		0.400202			0.090237
		2.26939			0.625796
		1.30716			0.382062
		0.472041			0.260885
		1.34815			0.437255
		0.915871			3.17201
		0.821006			3.341
		0.77966			0.738359
		0.342459			0.595418
		0.302519			0.28051
		0.6187			0.477615
		0.899834			0.830668
		0.662923			0.983139
		0.0811151			0.33707
		0.677678			2.14112
		0.97794			0.398486
		0.506386			0.70614
		1.48911			0.346562
		0.208892			0.551164
		0.605859			0.524358
		0.652209			1.01431
		6.74159			0.246044
		0.38571			0.627453
		0.719763			4.48224
		1.39802			0.397997
		2.88448			0.371488
		0.662966			0.440362
		1.23724			0.216509
		1.02546			0.937282
		0.097742			1.33346
		0.507877			0.296926
		0.903404			0.774061
		0.375065			1.11475
		0.518713			0.237244
		0.56492			1.1137
		0.541962			0.572797
		1.23116			2.94809
		1.64807			0.382021
		0.835861			0.397624
		0.97067			0.414395
		0.814643			0.968038
		0.936311			0.679337
		0.806264			0.287805
		7.0679			0.772874
		0.699217			0.868126
		1.2497			0.738844
		1.00215			0.50319
		1.32974			0.600836
		0.414342			0.695284
		0.593836			0.0909752
		0.438387			0.793192
		0.748714			0.215817
		0.427112			0.323188
		1.34175			0.715527
		0.0622094			0.390959
		0.769868			0.759213
		0.399428			0.493495
		0.491772			0.178571
		0.692454			2.81506
		0.757579			1.06456
		0.920009			0.519055
		0.569172			1.83569
		1.25446			0.131431
		0.5637			3.01598
		1.71514			0.147615
		0.615257			5.28395
		2.53239			6.15876
		0.548417			0.214308
		1.72295			0.755111
		0.17783			0.697299
		2.07588			0.612517
		0.576874			1.09331
		0.539867			0.79096
		0.346204			0.33711
		0.364791			1.1478
		0.528023			1.27337
		2.35046			0.627474
		0.282747			0.479184
		0.572881			1.24133
		0.502198			0.636831
		0.285051			3.3054
		0.914368			0.398059
		0.511669			0.632141
		0.87604			0.343319
		0.548054			0.642167
		0.23617			0.689415
		0.767987			1.68545
		1.63073			0.678711
		1.18321			0.683953
		0.388922			0.447222
		0.639194			0.187934
		0.556722			0.622557
		0.986864			0.263667
		0.375019			3.1317
		1.44571			0.979257
		0.6301			1.76156
		0.557735			0.277766
		0.5358			0.782879
		0.406531			0.421726
		3.76824			0.477123
		2.36588			1.63753
		0.67181			2.73881
		2.08174			0.286529
		0.377576			0.446894
		1.10999			1.21938
		0.680061			0.165626
		0.623788			0.332896
		0.890309			1.39376
		0.355351			2.37228
		0.51263			0.529511
		0.622966			0.478765
		0.628452			0.971355
		0.99604			0.099346
		0.819018			0.384534
		1.10968			1.17947
		0.876237			1.41514
		1.21857			0.626953
		0.163973			1.51128
		0.250675			0.722221
		1.64502			0.436152
		0.437143			0.40831
		0.562815			3.24712
		1.56117			0.317438
		1.49313			0.383468
		0.481082			0.777194
		0.175552			0.739406
		0.586432			1.99877
		1.07972			0.547894
		0.25544			0.231148
		0.729266			1.1702
		1.60049			1.34167
		0.718668			0.326506
		2.1171			0.127752
		0.814482			0.685764
		0.639203			0.27089
		0.629633			1.66319
		0.759129			4.54963
		0.712919			0.754894
		0.615346			2.68882
		1.11985			0.648407
		0.245374			0.647352
		0.460444			0.472804
		0.680179			3.70904
		0.475712			0.569257
		3.29656			0.279031
		1.22876			0.51335
		1.14838			0.289665
		0.51831			0.310473
		1.20894			0.56505
		3.191			0.324063
		0.557218			0.848695
		1.11653			0.524127
		0.716167			0.578175
		0.120143			1.17463
		0.886863			0.372262
		0.853293			1.06016
		1.80529			0.407406
		1.38934			0.779237
		0.4655			2.53562
		0.635422			0.465844
		1.06185			0.229752
		0.448488			0.475823
		1.45793			0.566877
		0.43601			0.535384
		3.65011			1.10592
		0.928468			0.593325
		0.412764			1.95703
		0.513591			5.18078
		0.20074			0.692401
		0.408137			0.356061
		1.2758			2.2974
		0.206192			0.779302
		0.916587			1.12195
		0.77659			0.362644
		0.647385			0.593069
		1.31372			0.526974
		0.462774			0.562487
		0.952768			0.663708
		1.15082			0.385342
		0.832362			0.695266
		0.461491			0.520921
		0.733007			0.467629
		1.30011			1.27427
		0.759866			0.856011
		0.722896			1.47446
		1.11901			0.72921
		0.677098			0.446088
		1.73278			0.720265
		0.844708			2.07903
		0.0558696			0.68217
		1.86842			0.517447
		1.34213			0.236211
		0.449834			0.49516
		0.262335			0.378051
		3.41104			0.238739
		1.47514			3.81107
		0.563951			0.362957
		0.32598			3.37636
		0.410265			0.249415
		0.567525			2.32682
		1.74857			1.23285
		1.59835			0.494302
		1.88153			0.937198
		0.656174			0.602538
		0.660556			0.970641
		0.669929			0.582439
		0.301802			2.92356
		0.388474			0.175757
		0.557933			0.611249
		0.679753			0.364617
		1.73072			5.87346
		0.951091			0.932053
		0.572552			0.352544
		0.379025			0.929866
		0.77437			0.0679761
		0.525878			1.79658
		0.545912			0.835256
		1.25024			1.97162
		0.507531			0.499808
		0.537755			0.79162
		0.729375			0.582367
		0.764928			0.287041
		1.00971			1.09737
		0.477981			0.385478
		0.436419			1.34224
		0.87564			3.98132
		5.92869			1.35811
		0.496409			0.838911
		0.170881			0.767031
		0.551986			0.512546
		0.333353			0.46151
		0.3898			0.379672
		0.490131			0.804669
		0.151696			0.57067
		0.510932			0.253999
		0.507628			0.814848
		1.52492			0.554345
		1.62648			0.726451
		0.168545			0.889647
		2.8421			0.70153
		0.242354			0.32547
		0.391339			0.644962
		0.655853			0.366302
		0.913915			0.525576
		1.30427			0.327628
		0.244481			0.271006
		0.264477			0.389868
		0.68091			1.81773
		2.09308			0.0689658
		2.37099			0.696274
		1.17744			1.63071
		0.510259			0.561902
		0.389326			0.657801
		1.02468			0.895394
		0.647151			0.513259
		1.20986			0.493211
		0.585258			0.464991
		0.434064			0.529629
		0.573487			0.630314
		0.275665			0.429854
		1.41564			7.08415
		0.769041			8.06302
		0.3053			2.4979
		0.631072			1.43079
		0.659349			0.773676
		0.499633			1.03635
		0.677563			2.12424
		1.92594			3.03363
		0.248645			1.65189
		0.885122			0.596468
		1.60728			1.6392
		0.268707			1.40465
		0.492131			7.52373
		0.557902			1.20479
		0.224546			2.37053
		3.56231			0.856698
		0.535212			0.684212
		4.38031			1.98994
		0.279474			0.478162
		1.03127			0.798756
		0.396373			0.2454
		1.04025			0.763243
		0.675343			0.856349
		2.27044			1.7379
		0.139576			1.16755
		0.897836			1.20959
		0.327794			3.42218
		0.866519			1.59234
		1.71412			0.151164
		0.243572			1.08171
		0.741613			0.411786
		0.93895			0.251902
		0.358845			2.51578
		0.794691			0.364781
		0.782678			1.19694
		0.628806			0.639954
		0.449203			4.09167
		0.765653			0.995907
		0.616534			0.328907
		0.42528			1.32905
		0.442319			0.259224
		0.867696			0.962813
		0.0947608			0.45442
		0.673447			0.495494
		0.491605			3.26812
		0.717671			3.27483
		0.35598			0.39986
		1.50581			0.22039
		5.39243			0.312498
		0.316178			0.128507
		0.304713			1.02196
		1.66477			0.589048
		0.677712			0.633269
		0.848587			0.566786
		0.232306			5.65054
		0.664173			4.17822
		0.321332			0.180993
		1.54038			2.38776
		0.0988356			0.842141
		0.650678			1.53049
		8.73225			0.458777
		0.126708			0.388191
		1.60752			8.94666
		1.66762			0.558576
		0.544127			1.10424
		1.39225			0.730288
		0.907027			0.71007
		0.190007			0.87235
		1.27026			0.511392
		0.392396			0.645178
		0.719461			0.260585
		0.838794			0.680156
		1.60073			0.734514
		0.856448			0.737107
		1.04442			0.325929
		1.98984			0.744788
		3.43941			0.799107
		0.613524			0.878449
		1.47781			1.22457
		0.440671			0.467037
		0.485594			0.258494
		0.744329			0.274108
		0.312065			1.13406
		0.134063			0.289062
		0.623865			0.588409
		0.462385			0.329671
		1.27514			1.12499
		0.427499			0.440822
		0.28413			0.340154
		0.531994			0.934788
		0.843803			3.06513
		0.841819			0.464181
		0.274769			0.758496
		0.548978			0.599076
		0.906461			0.358524
		0.535893			0.308821
		0.450481			0.401149
		0.49168			0.529832
		1.25161			0.835063
		0.645409			2.28697
		0.369637			1.78917
		0.481851			0.430495
		0.577613			0.131798
		0.569201			0.905108
		0.287866			0.950363
		0.479917			2.01882
		0.830437			0.626226
		0.75157			0.536485
		2.57958			0.328101
		0.325025			1.0606
		0.229178			0.493703
		0.852508			1.36748
		0.585143			0.541097
		0.761341			0.385854
		1.09197			0.199757
		3.1958			1.43094
		0.340486			6.06413
		0.162324			1.39016
		0.492869			1.34158
		1.46221			0.850639
		1.08686			0.106418
		0.310083			2.99405
		0.55008			1.50192
					1.7404
					0.297581
					0.598041
					0.377025
					0.423504
					0.658727
					0.232926
					0.419515
					0.309442
					0.0382608
					5.0333
					0.661973
					0.418219
					0.584941
					0.209866
					0.409356
					0.600976
					0.598565
					0.621263
					2.06227
					1.59433
					0.711009
					0.229154
					0.388039
					0.925611
					0.583505
					0.459571
					0.973247
					0.953589
					0.328668
					0.696868
					3.46685
					0.64696
					0.269575
					0.0934552
					1.05909
					4.66317
					0.836147
					0.391861
					0.643279
					0.652564
					0.269761
					0.48845
					0.371978
					2.11099
					0.701728
					0.374901
					0.495808
					0.421304
					0.730497
					1.25583
					0.624427
					0.551125
					0.152355
					0.342186
					0.178404
					1.03073
					0.245263
					0.83267
					1.49461
					1.42562
					1.17537
					0.635685
					0.25878
					0.845169
					0.997163
					0.483611
					0.129843
					0.479177
					0.218698
					0.567784
					2.79004
					0.211914
					0.559594
					0.789876
					0.239612
					0.258427
					8.46574
					1.35071
					0.950442
					0.685949
					0.371202
					3.14029
					0.182726
					0.327657
					2.04156
					0.552131
					2.91029
					1.46416
					1.86576
					2.10893
					2.097
					0.550841
					0.834812
					1.91117
					0.592415
					0.335698
					0.653596
					0.76308
					0.219346
					0.414159
					0.571981
					0.868785
					3.58866
					0.556643
					1.10715
					0.506942
					0.386299
					1.68071
					0.851731
					2.34767
					0.182397
					0.232186
					1.91414
					3.94192
					0.544483
					0.448671
					0.48215
					0.743834
					1.64198
					0.86997
					1.41524
					0.823704
					0.332935
					0.389882
					0.61162
					0.32721
					0.510322
					1.16196
					0.472429
					0.74267
					0.642579
					3.34439
					1.01185
					0.37607
					0.557587
					0.35484
					3.01331
					1.00183
					0.683362
					0.342471
					1.32581
					0.685829
					0.620847
					0.297686
					0.453677
					0.410016
					0.645895
					0.241007
					0.682641
					0.226073
					3.19767
					0.501389
					0.33305
					0.550955
					0.656962
					0.346072
					0.663819
					0.804638
					0.572
					0.124889
					1.44259
					0.742747
					0.697773
					0.619257
					0.536404
					0.455924
					0.401462
					0.359433
					0.456664
					0.204768
					0.175336
					0.244039
					2.20677
					1.71632
					3.38815
					0.760994
					0.349215
					0.851964
					0.534981
					0.667231
					0.574755
					0.43222
					0.655163
					0.885731
					2.99056
					1.75263
					0.917433
					0.156877
					1.17225
					0.63438
					1.86128
					1.50883
					0.376224
					0.580273
					6.60913
					0.355934
					0.342697
					1.78283
					0.225511
					1.05324
					0.938356
					0.377759
					0.416823
					2.33245
					4.00198
					1.54675
					0.525016
					0.6817
					1.01083
					0.551841
					0.531064
					0.313731
					0.442507
					1.84006
					0.465398
					0.483442
					0.81544
					0.321535
					2.14573
					1.06144
					0.761757
					0.334028
					0.116796
					1.39827
					0.975417
					1.31695
					0.431354
					0.464413
					0.416192
					0.532388
					0.742701
					0.465823
					0.535307
					0.812561
					2.27643
					0.369171
					0.534082
					1.1831
					0.646014
					0.996447
					0.53249
					0.524744
					0.526923
					0.258622
					0.471907
					1.53758
					0.380247
					0.312139
					4.51841
					2.84216
					8.30248
					1.85024
					0.526792
					0.557168
					1.06606
					0.57809
					0.258621
					0.981027
					3.89443
					0.335126
					7.03018
					0.301228
					0.335257
					0.281106
					0.206107
					0.369393
					0.526041
					0.185684
					0.263076
					0.430005
					1.72763
					1.09087
					0.800722
					2.10578
					0.371745
					1.1716
					0.473611
					0.440517
					0.336525
					0.581609
					0.697954
					0.822145
					0.849753
					0.656201
					0.33942
					0.504088
					0.329902
					0.392576
					0.344817
					0.226371
					0.325841
					1.33464
					1.09693
					0.751123
					0.216443
					3.60474
					1.52118
					0.53578
					0.25615
					2.72576
					0.511699
					0.647641
					0.497555
					1.5954
					0.331332
					0.485698
					0.563144
					0.409719
					0.34561
					0.655489
					1.30087
					6.71231
					0.437358
					1.61341
					1.07372
					0.520857
					0.505185
					0.455363
					2.12781
					0.848407
					0.905973
					0.252923
					0.466522
					0.129052
					1.04806
					0.579022
					0.549915
					0.563954
					0.515857
					3.85999
					0.254663
					0.674764
					0.341343
					0.909435
					1.64239
					0.496483
					0.573262
					0.588714
					0.386873
					0.161224
					0.284713
					0.623582
					0.493922
					2.65835
					0.346864
					5.16697
					1.14678
					0.795565
					0.720609
					1.49253
					3.30308
					0.928696
					0.383649
					0.876492
					1.6207
					0.2045
					0.495177
					0.425063
					0.794757
					3.51319
					0.575482
					0.802535
					1.06749
					0.44316
					1.27807
					1.11898
					0.97119
					0.979743
					0.398075
					0.159893
					0.62591
					0.753744
					1.41177
					0.535727
					2.30617
					0.550158
					1.11297
					0.278225
					1.44179
					0.418873
					0.326675
					0.51248
					0.398985
					0.768194
					1.31118
					1.94642
					6.96497
					0.231427
					1.94279
					0.8589
					0.367402
					0.578099
					0.860718
					0.581411
					0.334152
					0.68617
					0.738754
					0.603583
					0.655797
					0.662009
					0.642053
					0.908791
					0.325272
					0.377985
					0.790276
					0.470157
					11.2467
					0.0858614
					1.28858
					1.48809
					0.511924
					3.74883
					1.14195
					0.878798
					0.91489
					0.269311
					2.70808
					0.391189
					1.03433
					0.685492
					0.988698
					0.583083
					1.08128
					1.27818
					0.512304
					0.578779
					2.09271
					0.707952
					0.531177
					0.0854947
					0.935979
					1.21617
					0.554085
					0.747714
					1.23037
					2.39504
					0.321575
					0.719696
					0.524491
					0.969657
					0.701225
					1.09407
					0.820707
					0.542175
					0.574896
					0.645192
					2.18114
					0.711965
					1.9929
					0.49614
					0.409408
					1.39643
					0.576974
					0.307391
					0.658416
					1.05468
					0.369204
					0.714249
					0.67246
					0.46122
					1.01761
					0.516047
					0.550664
					0.354666
					0.591594
					1.35301
					4.76909
					0.636222
					2.95855
					0.300096
					0.278126
					0.51585
					0.918992
					2.27423
					2.66219
					1.71986
					0.949076
					0.289633
					0.517918
					0.532012
					0.32951
					0.261974
					0.311965

## Sheet: Fig_3e
PRO-seq gene body density at activated genes whose promoters do or do not contain HSF1 peaks. The data were subsequently log-transformed for this plot.
HS_up_genes_with_HSF1_peaks_NHS	HS_up_genes_with_HSF1_peaks_HS	HS_up_genes_no_HSF1_peaks_NHS	HS_up_genes_no_HSF1_peaks_NHS	As_up_genes_with_HSF1_peaks_NHS	As_up_genes_with_HSF1_peaks_As	As_up_genes_no_HSF1_peaks_NHS	As_up_genes_no_HSF1_peaks_As
243.902	431.943	129.781	162.971	364.991	330.719	317.895	504.037
57.3372	91.0518	1.59039	21.7353	286.014	469.844	129.781	335.318
261.822	133.29	8.08743	6.41828	57.3372	99.9833	441.147	1000.99
29.9804	24.9602	3.62739	2.17644	3.22261	11.4031	52.5918	161.18
14.932	34.1162	36.4524	34.3656	123.642	396.278	1.59039	10.0725
136.286	174.62	7.55471	30.4625	44.7056	38.7628	1.41593	9.9115
1727.33	1896.1	15.9464	24.0791	255.512	404.709	95.8573	241.873
3.22261	8.67625	3.13488	6.65838	29.3229	36.2243	7.55471	40.4055
255.512	546.712	21.9182	142.911	985.911	12198.2	15.9464	95.3596
35.0961	39.0015	31.3745	257.802	16.6445	49.2676	0.853606	25.1814
985.911	4496.32	76.9564	157.376	265.72	555.301	1438.51	526.469
31.3229	99.8615	19.9311	80.6008	85.4034	96.2205	64.5256	106.858
33.3682	160.059	13.361	22.9214	294.224	278.051	5.83174	15.6031
16.6445	114.514	102.31	75.7359	912.784	1312.78	10.17	22.9551
155.723	233.323	0.131165	7.34523	57.6208	189.591	85.1169	127.871
7.95988	26.2912	6.56705	8.06134	237.783	383.893	21.9182	59.6731
265.72	468.137	298.055	446.404	41.7331	151.249	81.6861	122.262
26.4775	40.9015	131.423	93.7258	1705.69	8961.71	19.9311	26.6287
294.224	3670.22	1.02217	83.4251	8.18222	27.6426	12.0387	76.2452
551.008	696.125	21.3389	45.7542	103.925	173.646	185.045	225.537
237.783	1438.85	8.95208	12.8138	39.8848	165.044	43.823	72.865
1695.52	2175.25	51.6364	72.7273	277.157	393.876	63.8432	225.874
41.7331	467.703	3.798	3.67279	58.152	138.78	506.143	1027.55
1705.69	2766.24	2.7379	3.33055	294.104	348.317	247.345	349.092
8.18222	21.2295	1.60299	4.04067	2.25279	15.1767	102.31	128.066
782.099	1247.2	610.542	389.733	6.20622	28.4543	83.1861	119.334
687.091	603.875	2.80398	3.69615	35.8347	22.8631	8.6964	23.6413
277.157	140.247	0.682993	1.28468	140.98	185.978	102.356	141.738
294.104	414.698	10.0243	42.6655	48.2219	74.1011	1.40023	5.83431
2.25279	29.1677	206.674	364.706	84.4752	121.817	106.966	194.147
201.157	168.973	35.2107	59.4134	7.00216	11.0622	298.055	1285.39
35.8347	23.6144	36.6115	42.0643	41.9106	79.3143	105.268	330.858
10.2537	8.01068	8.83224	22.756	2035.18	2304.9	0.479272	8.98634
9.68937	8.4782	49.4589	136.226	27.509	37.6242	50.8651	72.9387
156.223	157.777	1.77922	2.54174	78.4007	71.0624	28.3733	63.1147
10.3009	14.367	48.8405	34.5296	2.39751	134.98	94.7231	132.497
129.552	137.867	22.3889	64.9396	91.269	115.461	72.3357	117.062
3.45069	7.06314	50.6923	42.9111	78.6685	88.6737	834.207	1664.45
2.39751	6.71302	191.396	340.139	90.2922	46.4023	119.085	210.989
115.25	257.771	8.56869	29.5835	112.091	93.0325	20.2285	28.1655
91.269	369.035	1101.95	2084.11	77.523	111.889	126.422	210.855
64.8497	64.1736	1332.07	2021.92	50.7707	208.962	30.4535	42.1892
78.6685	234.788	15.9697	47.0294	120.228	191.81	11.8184	36.5083
61.7537	69.8809	1503.01	1244.32	14.3855	399.507	142.95	197.554
68.5791	878.53	2.75365	21.6056	6.11176	26.1932	1.02217	43.6389
7.20367	23.4891	1414.03	1570.29	3170.03	4721.66	5.53905	25.2161
18.1569	34.6908	103.925	113.352	345.333	1500	45.3096	120.658
1.5457	1.9188	206.396	242.677	2701.36	1899.5	0.718184	6.6073
77.523	161.757	58.152	322.512	291.037	442.088	133.669	76.9458
50.7707	59.7489	133.907	783.784	205.49	249.035	6.82594	13.6519
120.228	272.783	376.451	616.894	320.794	292.129	21.3389	61.3311
14.3855	192.766	1.48932	1.82313	29.9666	34.5993	71.329	124.651
6.11176	61.9907	1.64664	1.33511	11.5442	22.0367	208.196	300.506
3170.03	2470.72	516.912	672.16	207.468	674.701	390.935	678.47
343.53	627.714	101.322	65.8161	56.8659	79.4289	209.069	295.635
2701.36	2895.19	6.40303	6.59671	1636.52	7259.26	0.18615	5.02606
291.037	553.486	7.1028	48.7477	59.7672	17.5107	58.7946	76.4222
76.1185	44.1569	11.0908	14.3343	21.165	41.3592	72.623	88.2948
207.468	709.975	317.267	313.377	1404.75	2983.89	8.95208	51.4306
20.9882	203.58	6.25305	31.5901	300.532	614.694	27.248	67.4911
28.8314	54.2654	27.5693	82.9656	289.966	485.93	3.798	10.8347
1636.52	7751.29	78.6422	172.912	346.159	873.042	13.5135	18.7688
58.1075	55.0568	89.4934	195.576	61.2025	67.134	58.7143	100.513
90.7243	130.514	109.482	98.6728	7.43855	15.6048	123.166	134.835
70.9255	300.397	35.3675	57.1492	7.10524	34.4828	347.088	363.397
420.726	198.431	32.1108	68.5683	1.11877	5.77694	2.80398	4.97069
148.244	130.683	7.57095	11.0351	34.3798	51.2239	93.4808	159.866
85.9528	89.2281	2.834	4.27773	53.9841	181.919	10.7581	23.3726
21.165	34.3689	164.84	155.907	195.564	242.037	1.94954	3.42335
128.558	178.886	2.0196	7.18079	267.942	325.807	2.65927	10.8683
122.616	452.915	2.96377	7.40943	499.617	639.529	109.76	322.028
289.966	450.276	3.4626	14.7738	18179.9	32595.2	1440.8	265.379
346.159	2158.93	6.75422	29.6435	251.097	486.647	35.2107	149.664
3.59796	27.709	22.6513	20.0289	80.1553	41.2421	26.4775	59.0067
33.6496	74.4466	2.40233	5.81616	251.602	2371.76	7.00797	11.9903
7.43855	43.7823	38.476	79.2154	1392.96	4320.2	8.83224	12.5556
7.10524	264.533	74.7162	84.808	624.438	980.899	35.7641	74.6218
570.634	427.392	32.9901	35.6167	267.132	505.588	10.0358	44.31
293.913	260.87	9.19792	13.6361	25.7885	42.3925	22.3889	36.3381
111.704	79.7462	55.8097	87.3456	210.588	526.588	3.27332	5.06048
34.3798	226.276	24.3488	19.8188	5836.72	1133.23	0.358166	9.67049
52.3667	231.055	4.09015	5.25042	1093.74	1483.01	428.632	440.517
53.9841	102.792	8.25764	22.7085	80.3504	161.683	191.396	783.449
18179.9	31945.9	16.7275	8.25852	115.225	57.206	3.41106	10.3859
251.097	447.615	18.449	22.8416	21.8364	54.2107	5.47235	17.2811
251.602	6331.53	2.16853	2.20725	193.139	269.451	115.818	162.156
1392.96	2601.26	13.8795	41.2661	1931.11	1678.5	1332.07	5447.99
267.132	225.209	2.63253	15.8984	1401.57	12453.8	750.707	1384.9
510.986	191.211	12.5927	12.3067	34.5891	37.2145	6.80502	21.7648
211.649	148.581	1.73623	2.67112	341.619	383.45	15.9697	52.4428
235.955	602.996	7.79825	32.6979	10.5175	11.8348	226.526	895.879
697.02	1150.86	6.38564	18.0801	292.343	377.044	1.80584	5.6666
3.99784	77.4716	2.07012	2.78798	39.424	66.7051	85.7602	153.244
5836.72	1612.51	74.8313	129.216	76.0633	266.687	2.75365	12.4974
1093.74	887.843	25.9449	49.7378	264.873	113.21	304.723	463.887
49.8726	391.118	13.5012	14.4141	99.0547	95.3555	179.879	296.987
283.835	301.226	5.77259	6.84656	61.7047	155.12	12.8548	19.399
115.225	194.37	17.2813	19.9537	17.2768	139.335	389.95	766.513
193.139	247.079	2.71285	2.13689	45.7092	56.6927	9.63135	39.1232
1931.11	1465.55	15.1286	59.0015	190.567	270.828	129.373	64.0804
1401.57	20645.2	3.99263	4.76044	402.704	159.307	292.251	493.475
34.5891	99.9475	4.87805	22.7642	321.656	765.241	5.47398	16.8564
341.619	1154.29	435.654	809.072	2467.61	2866.17	483.085	542.431
59.5737	72.327	5.75593	8.28192	66.912	135.72	168.431	215.058
18.6644	38.6811	28.2007	54.1535	86.0127	324.342	224.156	494.371
261.601	461.572	258.906	191.602	309.466	430.359	208.735	465.547
5.13998	5.71399	202.769	348.534	79.082	92.6185	38.2455	58.3045
305.629	263.765	1.77708	3.11717	15.4078	42.3446	76.9692	194.796
76.0633	1540.88	1.22262	4.27916	278.963	1032.41	35.9005	44.1637
264.873	186.861	2.35392	3.34725	377.76	596.643	93.061	351.335
338.198	409.627	52.1202	134.065	24.9913	80.9158	44	98.3617
99.0547	76.0378	40.4751	101.188	80.7088	206.543	297.125	492.952
17.2768	34.3668	1.32609	1.68187	382.127	588.382	114.975	184.979
45.7092	70.3389	0.206313	7.22096	10.4969	25.1211	101.322	125.57
114.694	194.978	257.061	232.782	102.947	135.553	90.893	227.144
83.5172	128.331	33.6561	50.025	38.4902	137.075	3.44065	6.16157
321.656	634.213	161.411	150.187	145.741	348.107	7.1028	16.3738
199.461	161.883	2.07165	1.99461	45.0833	83.0961	11.0908	23.5417
33.0329	34.8933	6.75897	25.3461	14.4231	20.2825	182.12	263.709
61.2061	73.7941	1190.14	1270.25	56.0036	134.744	6.25305	30.5344
16.0526	29.5062	64.7482	60.5516	1291.92	761.87	27.5693	41.7083
86.0127	142.779	5.40197	40.5148	988.673	1111.24	130.211	380.144
121.895	41.6247	777.794	196.527	302.049	1541.16	1.92245	9.44933
15.4078	78.8708	1.29632	2.91671	212.265	258.795	8.89192	13.1576
158.799	91.5737	3.00963	5.05135	209.725	686.83	202.424	341.741
155.678	143.366	62.3203	175.325	1.67856	15.3168	377.057	504.987
33.6853	274.963	371.457	416.871	424.535	1200.97	174.41	385.142
11.9217	48.918	55.3843	91.8123	1513.72	4017.76	150.269	242.121
24.9913	50.1573	92.0883	164.845	134.145	176.357	45.3832	95.4774
135.14	246.324	10.7672	25.6961	12.6711	34.6342	78.6422	115.779
10.4969	27.9484	5.56276	9.66163	55.1876	97.8661	89.4934	116.952
102.947	235.467	20.9882	203.58	33.5259	36.97	0.462321	10.1711
38.4902	328.16	3.43	14.9673	8.07663	18.9901	35.3675	50.4677
145.741	187.303	18.2888	16.6027	30.3477	49.2349	502.7	1059.68
19.8555	21.6216	9.58084	19.1617	359.368	144.362	39.7778	54.1111
14.4231	11.5685	9.74274	14.7977	170.275	237.591	2.0196	6.80679
208.857	309.627	1.09308	3.11107	25.9926	49.7198	25.6429	81.9341
56.0036	738.721	1.88324	6.16761	78.441	157.42	2.96377	15.2868
1291.92	1127.35	1044.75	2338.67	228.328	583.849	62.4013	78.7644
288.807	385.284	8.50584	8.25543	85.5792	87.9433	3.4626	19.6214
209.725	768.116	16.9906	21.4325	46.4729	89.0831	204.564	84.7596
424.535	910.88	59.7672	120.688	1948	15684.4	38.476	222.558
8.52227	33.2047	11.7959	23.3096	24.3028	39.8406	3.46839	6.23541
134.145	128.834	8.116	13.165	117.614	88.0695	44.7852	74.5246
12.6711	33.1137	8.0137	23.0186	133.368	977.316	136.152	158.806
122.322	102.758	1.91361	22.4166	143.208	562.259	5.5907	11.4512
55.1876	78.7344	7.69231	11.4898	266.445	97.9305	525.557	798.165
161.576	227.255	37.96	50.3531	88.3357	147.159	664.338	1319.55
73.6052	69.6416	2.77963	2.53756	475.684	653.676	47.8933	73.5457
129.218	127.522	15.0904	16.9036	237.55	422.103	79.0302	109.751
57.9171	116.188	46.0663	92.4609	214.83	421.061	59.9721	169.689
30.3477	42.4483	16.7411	93.75	214.189	181.376	271.953	319.174
19.4303	57.0352	5.47945	68.4932	81.5678	78.9676	4.29439	16.5852
1948	13720.5	12.5714	138.286	364.668	468.116	10.5593	19.6244
24.3028	144.622	3.0392	4.73909	79.0116	140.632	32.9901	52.0301
33.1799	46.2913	4.18984	8.62279	104.424	247.531	34.1172	43.1726
202.309	326.553	30.7012	20.9015	111.331	154.81	134.061	217.143
84.1838	43.4638	6.38203	3.66967	337.134	616.761	14.4509	48.1696
140.742	324.804	14.1719	64.0665	63.3222	91.4274	18.449	30.4289
339.837	241.87	115.521	161.021	2964.75	1261.48	34.6603	36.7714
117.614	47.8124	26.1689	56.1863	181.95	203.815	229.807	68.407
133.368	983.789	222.13	236.22	54.5367	267.857	13.8795	31.9567
3673.69	1532.89	3.97189	16.1931	118.39	118.243	49.9082	57.0618
92.3728	188.262	2.04944	5.2517	100.776	123.448	104.519	130.828
5.78592	35.6798	73.2742	84.7372	539.1	1047.06	12.5927	33.4503
237.55	493.103	417.638	486.395	754.867	1061.66	1.73623	3.27212
214.83	387.798	5.97177	30.9446	82.1953	118.314	7.79825	21.7986
214.189	123.747	36.2197	117.941	121.662	270.249	0.791452	5.01253
27.2088	101.104	16.5084	112.787	263.266	305.948	6.38564	22.1536
2.64216	4.70994	3.52266	5.22952	43.9621	68.8281	41.7135	135.327
364.668	1162.1	137.416	134.934	2101.79	1180.36	74.8313	149.248
21.7279	30.5676	416.688	1582.53	460.056	525.472	94.6772	384.91
144.875	213.171	0.314268	4.39975	168.224	428.484	4.40684	19.5664
166.091	225.341	61.2025	71.1782	1.18273	87.5222	210.693	535.733
145.066	1030.59	24.2641	23.4237	33.8548	200.821	10.0412	18.4362
125.766	142.573	2.05814	2.56562	294.182	516.977	8.86448	14.8912
96.9163	85.5523	16.3773	8.23873	15.5881	74.0647	254.047	299.469
17.5511	55.8257	11.8781	19.8998	178.027	416.516	4.04854	6.63915
337.134	1200.88	46.803	43.1302	193.081	341.194	43.7273	75.8126
33.6452	25.0846	6.11765	13.1765	88.9923	272.362	58.1052	78.5476
2964.75	1390.98	25.7493	27.3587	353.641	1429.25	178.781	248.381
54.5367	312.259	12.3289	8.35559	43.854	70.8487	1.63684	9.93016
118.39	368.869	5.93673	58.2648	90.0769	383.742	3.8161	9.10247
107.72	153.108	3.88497	5.03335	50.5415	100.567	157.272	281.761
64.0051	97.0218	29.138	34.4577	16.2366	22.4071	2.71285	3.98998
64.1736	67.9549	33.8812	23.5006	97.7044	107.594	9.99639	22.6424
121.602	120.559	32.9152	39.2204	36.9665	123.476	100.886	158.508
98.3491	502.89	35.9274	39.7233	81.5367	139.244	3.54988	12.7796
138.655	243.172	3.61436	4.62437	23.7939	30.4168	180.146	243.005
539.1	5375.24	15.911	15.207	94.4127	135.264	120.883	490.379
754.867	1279.31	117.049	84.2157	139.927	255.221	16.7512	35.5182
140.12	174.16	30.286	25.4102	173.177	330.764	17.0593	25.9951
82.1953	119.349	107.282	89.1258	109.682	385.173	15.2312	17.0663
13.8731	24.2738	11.5399	29.0444	7.86916	97.9787	115.162	159.974
67.1977	99.8872	7.95931	11.7382	10.0877	32.2368	133.091	255.565
156.278	242.036	5.0743	5.0743	1309.32	2099.31	14.3399	21.6587
43.9621	100.632	901.328	827.645	430.749	421.692	5.75593	20.0008
522.167	642.365	44.2838	212.284	260.06	308.707	28.2007	97.3741
168.224	150.549	5.92508	6.19288	197.285	154.185	202.769	401.466
148.644	166.281	62.5771	95.8126	35.7548	54.1723	5.52588	8.54758
16.4628	48.9182	10.903	18.2889	47.1035	59.7162	2.36315	14.7804
33.8548	86.4324	2.30977	1.22617	60.6338	175.96	45.2504	54.3907
87.3289	91.1436	0.982172	1.48814	62.9029	83.49	102.48	159.47
444.265	335.634	7.82348	12.1803	49.6995	61.7613	47.5421	65.3303
15.5881	174.924	6.20213	9.32014	194.794	234.203	3.15421	7.94393
1285.67	1244.99	82.7315	103.988	269.906	456.338	1.53988	12.627
178.027	286.979	127.501	107.178	156.72	219.433	47.6157	77.3583
269.623	335.321	27.5755	45.6823	175.249	148.029	76.9562	110.214
88.9923	109.894	235.091	168.642	23.6261	177.878	42.0329	45.3401
137.339	398.259	275.623	340.669	4.17203	3.62616	136.038	255.035
34.4918	30.4616	226.642	156.337	43.9316	23.172	7.09779	73.3438
43.854	243.301	107.971	798.819	634.955	1712.54	114.852	104.722
50.5415	610.108	2.98831	3.35559	97.7518	188.148	173.754	104.342
231.295	670.994	3.34874	3.75059	54.2978	90.0626	54.8873	110.131
16.2366	75.0748	1090.1	769.744	82.128	217.524	40.4751	188.077
97.7044	70.3531	101.103	176.39	664.813	791.203	16.461	53.5027
36.9665	86.8902	9.34466	11.9303	95.2107	99.5177	1.32609	3.47694
81.5367	185.749	2.82972	2.92988	259.691	287.677	3.25081	6.90173
31.0433	70.5146	21.2145	12.9132	73.7366	89.4279	66.8517	109.811
94.4127	138.934	2219.54	1053.77	137.843	186.656	0.206313	16.2987
139.927	435.8	512.348	760.615	122.676	116.106	77.4619	96.6849
92.235	512.465	43.0942	78.1585	8.99563	11.5483	158.047	215.069
173.177	507.485	1.02671	2.1202	347.171	361.726	43.3148	162.543
109.682	508.185	46.8085	60.1365	568.966	674.138	14.9647	33.0615
152.897	89.7877	303.533	301.977	37.7143	51.1226	66.3961	115.106
74.7997	83.2638	14.5332	61.6559	52.1317	81.8347	246.21	794.421
7.86916	10.4922	3.73533	13.6962	109.051	131.365	178.125	269.459
10.0877	18.4211	53.8152	50.0527	727.905	1851.23	201.413	1046.1
34.305	125.118	82.2958	102.792	1104.06	2756.56	275.567	652.085
1309.32	1663.55	197.744	80.9614	105.76	163.614	2.07165	2.95339
359.296	736.348	30.7679	46.6945	12.6777	21.2692	6.75897	56.7971
430.749	432.074	60.8932	107.321	5.62623	9.22014	156.65	470.659
142.728	157.79	1.56099	2.15565	268.277	610.476	621.752	1019.03
79.5849	101.874	135.937	162.649	537.316	2138.19	9.42107	22.2222
197.285	170.253	9.64791	8.64553	301.005	986.145	71.362	270.572
30.9945	30.7093	16.1663	16.8261	102.017	354.686	943.231	1860.99
311.222	472.084	7.57699	13.3654	108.554	187.049	100.612	168.253
60.6338	56.0634	10.6185	18.3833	320.195	628.753	5.40197	49.8888
8.13022	162.429	2.31919	3.25483	35.6526	187.824	64.461	323.282
194.794	154.73	17.0217	40.0159	80.8379	330.334	353.92	447.356
66.3572	56.4954	4.13277	15.3066	4.83337	10.5424	777.794	68.2796
23.6261	83.9999	19.1197	45.2779	50.2075	71.328	4.06835	133.442
1469.99	1302.54	345.294	348.089	71.1102	77.8297	54.3827	112.794
649.364	504.74	5.25624	11.2164	162.209	173.559	123.498	190.142
9.32616	7.30773	18.6199	34.6842	795.678	1015.06	137.766	218.592
4.17203	2.69037	1.88941	5.33233	163.931	281.699	5.74416	19.2429
174.901	347.277	23.5286	45.229	69.5096	88.8699	227.046	384.56
634.955	523.43	3.1769	4.99226	24.834	58.4753	6.02492	13.8299
97.7518	329.828	140.034	189.097	17.3709	38.9671	3.00963	9.69435
54.2978	244.116	124.049	366.358	159.731	875.159	62.3203	162.453
82.128	121.001	2.06697	20.7386	193.158	203.403	196.978	198.189
664.813	945.399	2.33723	3.00501	205.117	2045.55	5.56276	17.1902
157.384	109.647	20.7881	53.8264	438.949	971.74	33.7479	45.0751
20.9012	100.479	6.32964	32.5583	2961.91	6220.96	28.7795	46.6183
137.843	577.235	66.1351	157.286	36.6547	43.8914	159.347	219.907
39.9833	65.3513	3.77853	4.75122	159.603	46.5716	60.7246	16.1325
59.8692	190.765	2.54654	2.43194	286.655	577.181	3.87311	22.8698
4.79893	7.00643	69.977	82.8768	214.83	281.36	11.0132	51.9824
122.676	249.07	264.282	381.901	94.9455	178.034	16.9906	81.6213
123.075	210.954	188.798	189.558	11.1853	16.01	254.945	242.838
124.466	376.449	424.298	415.665	4.57851	7.25757	15.4867	70.7965
124.043	216.556	136.402	1724.13	193.901	300.933	11.7959	88.7233
152.495	210.831	9.16355	9.42013	186.711	188.982	8.0137	58.7354
37.7143	459.333	22.374	166.745	165.325	223.434	1.91361	103.609
169.082	142.44	7.61318	7.85004	108.447	145.558	7.69231	17.1373
52.1317	80.4203	4.6351	5.20637	131.204	152.27	2.30935	2.00144
160.617	338.441	4.74124	4.35726	3.70855	15.2705	24.945	134.629
133.575	273.774	293.248	276.902	288.047	343.088	154.044	350.883
14.2631	23.308	83.1886	86.4023	318.337	1006.02	205.965	322.109
1104.06	1785.2	14.5799	10.1036	175.149	260.093	46.0663	76.9231
12.6777	14.9827	3.13131	6.46465	187.407	510.544	162.54	425.185
14.4084	14.8241	1.67842	9.73481	42.7282	173.301	289.312	148.981
520.833	372.283	4.30192	7.52835	153.504	172.409	41.8404	80.4795
111.458	133.518	521.361	456.368	83.5518	114.679	0.244204	1.32568
537.316	1852.83	5.16112	12.6277	35.3504	41.9218	5.35801	27.7642
102.017	261.368	72.8839	91.973	49.4296	70.0834	4.23684	6.88486
320.195	694.9	16.7453	30.0067	26.475	30.9661	5.47945	35.6164
34.8414	33.6561	117.951	200.176	268.931	489.285	12.5714	83.4286
42.222	50.2193	545.977	1176.88	29.8046	38.6872	2.30442	4.57303
1.61085	7.67581	134.003	225.089	17.5459	23.7396	6.47268	19.6373
80.8379	348.921	10.9116	28.1882	167.339	185.7	81.2311	93.4854
4.83337	5.02601	41.0546	38.6826	263.551	457.513	38.6485	72.2477
50.2075	343.634	273.934	92.2495	73.9736	214.631	4.18984	6.60651
834.562	1283.69	13.8982	15.3756	65.6135	103.723	84.635	115.345
133.289	113.262	81.5044	124.71	135.003	148.262	20.5387	29.8286
71.1102	226.152	8.45707	60.6805	764.59	1657.49	66.6961	105.963
58.1882	68.9522	9.81636	8.21369	43.0106	57.1226	14.1719	44.624
163.931	434.696	45.431	46.0163	291.851	419.613	115.521	342.77
47.2322	47.7867	2719.61	2261.56	293.382	619.048	148.676	186.091
236.581	564.742	127.307	152.632	103.204	280.137	26.1689	160.67
2730.78	1270.41	62.9602	22.5693	17.4733	35.9268	1203	1824.71
24.834	120.127	13.9392	29.3266	73.2646	98.3973	22.1728	27.6294
159.731	697.438	102.582	161.134	12.6394	37.705	56.1489	221.143
193.158	398.966	210.427	344.528	111.263	260.12	120.344	248.514
155.801	192.045	120.261	320.261	249.343	735.858	13.1222	44.8313
205.117	4746.66	2040.96	1985.54	277.611	416.733	73.2742	216.973
116.419	161.753	402.704	166.279	201.069	399.684	23.2221	65.312
73.3607	82.7189	288.03	499.595	117.551	134.954	5.97177	23.8871
2961.91	2711.58	9029.01	5579.35	278.512	613.06	16.5084	35.3272
122.534	567.059	394.027	1014.52	24.5242	49.0985	3.52266	9.22429
36.6547	42.0974	47.2192	71.9989	158.538	231.619	199.048	242.49
159.603	105.666	6.83005	16.0707	70.5654	29.3454	34.7357	18.6976
286.655	693.273	5.88584	6.22734	50.2467	127.138	261.593	468.491
638.511	206.469	7.09173	17.7402	99.7932	67.8774	3.59796	16.9151
112.957	185.322	73.3377	45.4535	446.94	466.023	5.09925	13.6587
214.83	276.671	12.3018	47.2936	249.447	410.558	1499.2	7770.51
30.6566	41.337	102.122	86.9004	215.912	600.767	143.894	232.701
1.94238	13.5966	5.44089	15.4356	1027	1013.16	0.303122	13.0343
94.9455	444.348	1292	2548	149.351	132.265	109.988	270.427
81.419	125.467	256.978	437.885	79.9351	292.656	72.1537	122.279
34.6578	35.4841	6.34993	6.42112	157.513	296.388	5.7807	9.12935
104.278	159.301	51.2658	182.911	195.551	2281.74	69.8932	40.3841
165.325	216.883	3.47343	78.8468	223.154	422.377	166.804	118.295
124.272	178.608	182.766	259.675	202.469	262.765	6.11765	18.6353
63.34	195.742	9.16839	12.071	153.12	56.4626	21.875	10.3521
318.337	913.526	3.25804	5.48436	622.929	1063.29	84.5415	179.23
202.978	638.169	14.3789	14.6083	12094.8	13110.2	0.426591	8.03413
187.407	248.292	266.007	249.519	394.968	549.189	5.93673	15.1811
41.6194	45.7179	536.744	1294.48	85.4181	113.525	69.3398	139.503
37.1695	57.5428	62.8996	141.988	10.025	13.8314	83.9767	106.541
42.7282	282.909	114.563	83.099	183.093	237.613	10.6143	15.2232
60.1417	48.9253	130.074	151.291	89.5504	155.724	40.5795	51.9905
445.946	158.004	1.65489	2.25906	40.5509	44.2571	175.768	214.508
35.3504	99.0833	119.959	52.5246	51.8447	103.264	3.97828	15.6018
169.444	250.714	6.26945	11.3469	63.3385	92.1908	30.5259	75.4257
69.1388	130.192	137.346	146.798	126.258	133.734	107.81	167.317
49.4296	292.875	216.619	113.353	181.804	671.213	4.19402	13.7093
268.931	683.87	19.9765	24.3287	63.5309	107.705	83.953	170.003
38.363	183.466	108.467	250.972	22.2457	30.3591	171.225	342.679
713.064	1033.32	87.5479	84.0996	48.0301	63.222	148.447	165.884
3.97828	4.12684	7.77001	8.66356	30.905	39.0868	15.911	44.4945
17.5459	86.8865	13.6525	20.2259	81.9724	167.25	117.049	196.262
0.899251	8.32639	36.9493	64.2523	133.557	177.039	274.13	475.216
167.339	179.302	132.289	151.283	62.4676	113.167	167.079	266.882
65.6135	200.373	637.115	866.189	1516.39	3161.16	71.2195	100.496
44.3224	31.9326	10.1257	10.4596	158.996	531.495	5.0743	68.2312
84.1889	193.247	50.5804	624.311	263.848	1313.43	179.541	308.01
764.59	847.496	214.424	594.619	901.584	1052.88	901.328	1023.13
43.0106	211.698	41.2448	43.9387	60.3614	263.36	44.2838	84.4218
291.851	436.878	72.2823	149.687	6695.9	13434.5	443.482	527.177
91.8891	281.951	4.91679	9.45537	4132.76	891.863	56.053	43.5843
293.382	479.015	5.9777	34.3718	290.997	630.684	11.3379	59.4104
103.204	230.884	1.79047	3.35139	186.53	198.387	35.2647	40.4934
5.34188	11.5109	11.1549	19.457	722.154	1520.71	64.5409	67.813
123.993	96.0406	90.0215	130.079	3.34324	28.0726	121.619	124.923
40.9332	353.648	184.868	96.6633	4.8528	24.911	10.903	21.6302
73.2646	236.341	52.5007	123.791	105.196	113.174	265.466	273.193
12.6394	172.548	1.54403	4.43908	445.331	2754.47	34.7787	80.0632
305.785	822.314	7.71945	9.92501	69.2974	112.793	13.1386	17.4457
111.263	730.782	29.0735	32.4374	536.821	1294.28	2.30977	1.52559
277.611	263.806	10.2255	20.1888	128.08	183.653	94.9056	142.488
201.069	211.918	13.5501	87.3137	19.8153	110.812	83.0076	101.587
8.58331	29.2894	220.711	333.48	169.489	229.992	904.91	1148.88
44.7203	42.921	23.6298	95.0584	446.298	663.191	97.0551	132.692
70.5654	31.4353	2.77008	6.32571	111.683	90.5371	21.4049	78.128
40.9408	83.2436	52.6215	71.2502	33.9915	44.9278	29.2149	77.139
77.6687	203.055	311.674	397.577	67.6674	95.4839	549.035	307.878
50.2467	340.296	14.8454	11.7987	48.7676	90.3169	1090.1	1742.49
10.7346	17.2287	103.9	288.022	336.161	2350	101.103	165.7
99.7932	27.8702	2.71169	4.86058	6.5086	21.8503	9.34466	17.4645
12.6767	17.5101	13.957	36.2649	51.9916	40.0348	76.3787	95.5806
32.3038	20.2838	113.938	251.049	772.288	899.909	77.7621	117.427
5.07513	7.85476	19.3728	19.6524	129.412	295.098	49.4168	95.6084
446.94	1695.02	137.251	316.335	33.5592	89.4678	22.2285	83.8492
1211.94	787.286	9.08893	18.8854	0	115.152	93.7305	122.678
249.447	1497.39	2.35571	77.7385	142.41	160.608	98.5115	148.662
215.912	570.573	60.0208	374.596	147.34	149.222	124.557	230.227
835.599	898.988	2.45528	1.22764	48.774	199.627	94.8106	162.842
1027	930.127	2.58574	5.57975	884.278	1026.4	85.3947	156.927
149.351	111.592	4.45825	17.6137	77.8467	130.884	40.0691	69.4356
108.463	130.297	187.535	309.953	23.9637	75.7524	6.31862	10.8294
157.513	207.983	98.5016	39.7937	7.79062	20.6477	14.5332	31.7087
195.551	9460.15	10.4712	17.0846	9.85533	84.7179	3.73533	31.6613
129.717	578.455	1.69533	6.53911	1224.78	3546.6	53.8152	51.4494
202.469	412.93	2.39801	6.63819	213.463	217.101	2.80147	17.7564
72.4457	46.394	6.45242	41.5442	210.591	292.419	197.744	138.165
622.929	1831.59	5.75816	1.27959	377.341	3379.8	32.4624	38.8731
12094.8	14705.9	223.635	394.27	28.172	58.1136	495.018	1027.5
127.191	199.016	56.8504	95.7145	233.034	1070.98	149.943	123.271
7.56828	129.977	83.3333	103.039	322.116	193.115	107.059	93.4599
78.3936	181.076	63.5619	106.844	299.609	408.352	214.281	639.955
66.3946	52.7573	70.6724	45.0564	42.788	55.409	83.4859	220.798
52.1602	66.3857	38.2726	60.0956	3191.26	3932	135.937	165.139
85.4181	77.4444	13.9023	29.7355	49.2518	29.1439	128.15	227.218
10.025	17.0367	6.81922	10.4428	51.7573	135.429	13.5928	24.0319
83.9086	157.859	28.014	44.4928	41.2869	99.3742	112.07	220.079
4.37396	3.92321	1.0601	1.27713	668.609	2176.79	38.8918	54.893
162.273	641.293	68.127	27.2879	285.427	352.226	37.3493	52.1411
203.285	181.938	6.09342	9.34599	19.6655	39.783	7.536	22.8771
203.296	233.61	51.6034	79.9853	531.58	774.768	1.87432	8.69475
2306.61	4791.78	200.989	259.74	42.211	73.6692	7.67439	14.0697
40.5509	147.604	144	205.161	170.837	324.896	62.6203	84.8054
14.38	22.1594	169.553	352.663	126.223	230.57	17.0217	45.8889
52.9124	48.8221	14.6623	18.0939	302.133	518.861	4.13277	10.4741
329.309	513.615	276.99	478.735	155.259	222.871	26.5096	48.2878
55.1517	128.838	36.7716	164.226	17.5018	24.9341	91.5667	107.677
32.1567	92.4955	4.34057	6.54424	326.451	599.544	19.1197	72.8018
181.804	3917.02	24.6691	30.216	289.762	511.9	554.939	461.487
36.5206	117.862	8.90629	13.4858	285.636	208.861	83.2209	118.188
67.7629	66.0518	41.5573	366.121	104.994	170.272	741.348	447.177
30.905	85.9623	9.89283	9.98317	190.117	233.055	5.25624	18.8662
38.9059	42.7101	2.62349	4.08956	307.111	523.279	18.6199	51.8437
51.8412	238.438	79.9113	107.342	85.492	129.039	1.88941	6.84385
158.996	607.14	16.6228	21.763	120.747	44.7461	23.5286	50.3004
263.848	1497.92	0.979997	2.8247	326.737	671.294	89.8001	110.81
901.584	733.88	114.114	94.2943	170.765	200.704	46.9748	73.3005
60.3614	97.6547	1.56209	7.76707	94.9074	220.37	140.034	237.138
6695.9	13397.5	22.2037	20.0083	111.893	167.295	46.6611	65.3923
15864.8	16409.2	18.5993	19.9657	91.6249	109.929	88.3436	113.711
4132.76	2453.43	59.709	50.8028	1885.35	2395.04	124.065	174.877
437.77	614.57	255.415	577.206	1325.36	3818.88	2.06697	16.6047
175.142	333.457	105.582	136.516	7.36525	46.535	6.07684	17.9038
722.154	7606.6	6.79587	13.8434	1181.74	9277.18	117.012	140.451
3.34324	18.2728	14.015	12.596	32.6152	67.3364	283.89	349.128
44.8834	90.3621	8.30063	21.2798	33.3056	37.3511	20.7881	135.38
139.067	324.995	0.673854	5.72776	108.489	177.702	275.512	338.66
72.4061	184.623	25.0581	40.0207	24.1056	23.9947	20.89	91.4839
10.3651	19.0314	61.1978	108.568	371.608	585.985	6.32964	14.645
55.5008	123.059	111.058	182.423	174.652	219.914	153.685	213.87
128.465	677.148	9.43184	18.976	53.5344	86.2792	174.997	319.412
3.05976	3.56327	71.7767	91.0441	40.913	413.549	66.1351	280.175
1135.56	686.444	28.552	82.257	2263.62	2744.84	57.7629	76.8865
445.331	4021.01	42.5449	28.4991	101.15	203.179	21.1585	56.7176
107.585	125.131	18.9834	25.4149	175.132	228.003	3.77853	11.7845
83.9866	191.116	92.7179	197.912	0	20.6271	5.86339	8.49279
523.903	781.599	118.637	245.902	48.4266	142.215	6.31959	17.4541
103.07	105.202	736.61	722.253	8.63744	5.83027	5.93989	13.2856
186.159	251.123	592.887	329.694	252.919	267.805	424.298	826.087
169.489	183.966	14.935	24.9143	119.252	101.812	136.402	234.589
446.298	1254.64	221.77	337.582	46.187	147.397	9.08487	33.9575
129.833	126.77	267.868	389.132	47.92	94.1688	231.435	611.952
396.407	551.287	29.8605	31.7111	297.054	1050.84	22.374	45.9256
111.683	233.186	3.05111	18.3066	129.234	178.891	96.2835	152.29
171.429	119.013	329.098	392.63	41.5395	80.3698	14.1486	25.9349
2.71382	8.47514	62.1443	50.6329	440.968	1474.63	4.74124	9.04007
30.4962	183.15	101.16	128.91	155.113	205.605	54.8888	134.575
86.6558	95.1097	558.758	425.166	38.1003	57.9442	75.7544	95.2036
33.0647	404.392	8.17057	11.2054	26.722	40.3077	191.414	327.929
336.161	1153.57	14.7554	13.5921	139.568	246.182	7.3885	34.7931
11.9366	11.7362	3237.66	5009.08	86.9628	134.862	83.2603	146.409
129.412	388.48	108.531	198.601	97.6645	136.766	145.345	512.056
398.06	520.921	22.5921	64.7834	144.599	289.282	91.2984	302.87
142.41	310.014	2.15983	44.6364	115.367	241.838	955.679	736.842
147.34	111.316	31.8354	83.3238	59.0285	98.8919	55.9324	125
139.056	219.671	20.3251	21.349	563.707	660.994	71.6146	202.324
47.4158	116.867	42.8896	32.1909	206.347	459.745	231.611	343.447
48.774	95.6823	11.9258	2.65018	50.8834	115.077	63.9786	143.18
31.5062	32.9931	173.055	310.238	46.7569	130.746	1.67842	45.9886
77.8467	74.5865	4.58345	13.7503	446.815	1301.79	207.226	229.039
23.9637	77.456	6.26741	31.337	162.141	260.647	4.30192	31.0911
7.79062	12.577	29.3856	28.317	208.835	344.699	5.16112	17.2387
1224.78	1618.47	10.4914	22.5764	160.667	250.933	5.42785	15.2551
14.4086	28.3645	6.52997	14.2756	335.649	1429.52	44.6608	96.4787
190.339	132.107	136.788	107.843	447.122	957.387	151.534	136.464
377.341	1019.65	154.331	259.865	298.473	2511.96	62.6165	133.382
407.202	1711.91	1052.95	902.527	857.768	2263.31	2.21055	14.2779
81.3861	162.037	72.7216	34.3204	118.349	156.58	93.6003	248.802
233.034	1390.38	2.7225	3.67321	277.772	111.088	239.112	371.321
322.116	109.968	7.677	7.22265	182.542	315.528	72.8839	145.878
299.609	267.632	2.1339	6.04606	396.735	697.609	16.7453	52.8209
42.788	40.025	1.95519	3.91039	203.218	562.766	545.977	924.649
165.816	288.265	7.14674	16.5463	99.0274	156.41	134.003	219.58
49.2518	132.719	4.76039	8.67449	123.45	222.578	170.228	210.165
151.214	201.166	154.769	356.332	146.499	207.865	311.575	921.175
3543.82	2303.43	5.63554	13.5983	103.654	313.47	360.876	468.306
69.8784	134.363	30.5917	187.36	124.794	158.762	88.119	191.107
41.2869	50.6479	26.0627	28.1484	360.5	527.233	783.255	950.226
668.609	3395.87	58.9492	172.021	203.685	457.511	954.749	1428.76
64.7377	408.122	464.438	533.942	413.731	893.156	840.033	1212.03
373.187	456.949	11.3229	29.5875	1984.43	3574.64	2719.61	3453.77
98.8207	120.874	1939.34	777.574	127.213	285.197	96.8682	123.762
263.465	412.968	15.1244	37.8923	93.8157	122.002	591.096	593.767
531.58	988.975	31.8531	38.3973	2703.09	3138.05	127.307	178.363
17.8571	401.786	31.7169	42.9882	495.935	483.412	13.9392	69.5148
42.211	52.6971	25.0787	30.86	269.711	292.116	398.799	686.243
284.558	783.275	14.1958	33.7485	127.061	211.394	120.261	172.549
329.93	146.015	345.105	677.897	241.216	284.228	2040.96	2838.55
155.259	172.51	75.4988	106.29	131.049	163.006	24.8692	47.0508
326.451	461.313	4.82133	13.8968	107.999	229.507	732.029	913.238
1091.19	1859.85	4.27437	11.3983	6.22262	15.4779	803.467	989.589
1091.19	1859.85	14.1191	35.6047	68.2887	236.793	653.354	873.975
336.122	427.143	1.21258	1.15195	172.685	205.078	162.7	319.991
85.492	306.548	1.44499	1.28079	117.335	232.342	278.466	789.662
116.578	366.811	3.47245	8.11352	76.2741	185.77	135.655	14.6654
120.747	133.149	386.423	137.64	28.0754	53.7095	47.2192	88.2434
156.743	115.719	2.62134	6.76476	241.879	738.255	6.83005	49.6853
96.3207	142.188	741.554	753.378	311.882	336.655	3.58066	11.5775
111.893	96.787	6.77124	7.40452	524.923	226.447	15.9151	396.11
348.092	317.659	21.5154	23.9724	1046.73	2368.05	113.177	51.9776
90.6623	1039.09	13.5669	12.0029	255.836	403.57	12.3018	38.819
1181.74	8087.14	32.4696	40.6017	396.929	1000.84	19.5521	35.5492
14.9147	14.4872	75.5998	203.892	142.606	393.018	5.66733	14.4517
24.1056	49.5344	20.1878	15.7016	82.9294	224.709	77.9559	457.078
203.841	255.022	12.6478	28.2169	108.547	397.246	102.122	100.646
174.652	437.851	97.4875	130.301	173.819	387.471	64.1269	78.3253
855.783	1283.87	415.189	356.265	83.9911	67.2771	370.602	418.231
40.913	43.5016	3.7555	4.84852	68.8909	185.975	371.649	478.088
789.836	998.995	7.0922	28.3688	47.3082	85.256	5.44089	15.0807
0	10.7261	95.818	51.7279	64.1258	52.1188	512.074	806.493
252.919	264.448	6.12453	10.8881	16.3378	28.2466	624.228	851.961
46.187	1139.08	17.2955	19.4407	39.5699	71.9133	144.265	180.28
47.92	136.65	0.948767	9.48767	448.844	345.511	301.044	376.715
11.8777	47.924	7.15924	26.6213	144.864	305.701	3.05277	8.80942
116.995	80.6761	142.032	202.202	145.562	243.113	51.2658	158.07
17.7369	22.9261	135.83	202.195	66.0234	24.6513	20.8191	28.602
41.5395	188.863	25.3301	65.7148	141.612	225.115	3.47343	69.8159
440.968	845.122	4.39444	4.12221	25.8347	31.3272	218.427	101.7
119.137	184.825	15.8826	7.73768	62.2325	69.9468	168.965	166.416
44.0954	261.552	6.43966	8.27957	447.116	195.274	68.2618	121.59
220.49	197.105	0	0	601.006	712.848	11.4273	119.073
41.6946	81.6959	0.526439	3.10014	100.679	97.9642	14.3789	26.0999
5	12.2059	85.5452	93.4651	1.95925	12.1473	53.1101	201.728
59.0285	126.281	3.3053	3.11574	13.9613	76.0179	7.47039	22.2146
563.707	529.116	2.72397	3.75603	384.735	468.139	536.744	908.535
160.667	227.306	43.3067	68.285	263.644	374.576	139.021	281.859
335.649	1627.58	14.404	14.1452	238.558	452.023	14.4304	27.697
130.317	242.177	35.9152	50.6707	2616.33	3547.43	62.8996	149
298.473	1544.51	78.4495	178.588	361.111	933.589	60.2371	527.395
141.443	715.334	113.432	125.419	125.236	164.933	268.179	753.733
857.768	1957.7	48.9676	325.664	67.5798	73.9525	16.7784	22.0539
126.266	383.241	5.3005	6.13523	533.021	675.968	18.2776	65.6753
203.218	442.882	5.41736	7.79633	339.85	354.061	1.65489	3.35356
99.0274	199.293	93.446	100.625	11.1235	6.80521	2.7773	11.2828
203.748	192.971	1.26631	6.0425	138.748	166.285	133.199	310.183
123.45	613.489	0.518403	0.518403	220.983	213.781	131.902	232.66
146.499	542.757	5.31482	12.5459	173.164	176.01	137.346	289.119
88.2448	45.3883	13.3958	22.1962	280.044	496.012	73.0259	152.684
103.654	203.965	2.29549	3.06344	107.561	50.8958	58.8562	159.659
80.5044	248.672	193.892	51.778	341.427	257.185	50.5489	288.386
29.0818	53.4057	9.36065	21.1939	196.583	216.47	223.025	1144.23
91.1363	67.7079	89.6895	85.4688	342.063	692.326	62.8381	76.4107
360.5	372.151	4.3823	9.60768	212.012	311.093	164.621	316.791
203.685	950.161	122.598	754.123	184.974	218.849	17.2115	24.6543
131.062	666.011	11.5313	32.0502	197.062	182.479	39.8796	77.5925
3.31068	82.3605	27.5025	51.2884	179.31	593.87	345.087	607.303
169.473	229.677	0.179565	7.54175	131.424	228.485	1.66029	12.6786
113.218	118.775	2.04073	5.16695	81.6071	93.8662	111.621	144.379
1984.43	2862.69	30.3267	29.2179	107.2	255.285	87.5479	61.8774
159.09	49.1274	11.3669	16.4008	485.912	1883.19	30.1606	67.5676
5.42552	141.218	82.0265	188.179	7.23119	12.576	7.77001	12.0435
75.1776	29.6543	20.9432	42.2705	51.7893	78.9064	15.31	17.7268
63.7434	109.081	30.2775	37.4264	57.4942	77.5825	100.326	222.716
147.323	272.364	43.9621	100.632	45.4369	71.8447	13.6525	26.9678
68.2387	130.676	0.444365	7.19872	3746.97	64834	36.9493	144.092
16.9793	19.2534	17.1678	70.0631	3384.65	59629.6	132.289	783.183
2703.09	6487.91	158.316	281.983	65.8369	90.3144	637.115	1832.05
495.935	2115.26	33.1386	36.8531	750.155	1382.63	145.573	542.924
93.9482	205.785	1.69439	24.6457	928.54	8389.24	1525.72	3274.02
269.711	343.642	54.2868	131.494	121.725	106.067	146.312	325.272
190.437	896.519	57.9762	75.169	41.4942	54.4825	155.614	192.636
37.1908	44.9251	11.4342	14.4495	92.6641	412.613	3423.71	1665.98
59.1987	53.6895	1.8375	2.63641	60.1169	94.5993	281.851	155.16
131.049	318.845	653.304	521.766	136.277	38.1682	88.1353	470.508
6.22262	158.239	50.841	57.3394	255.71	264.253	44.6578	59.0317
377.075	524.02	7.31006	8.70637	428.571	460.612	3.43905	11.5909
76.2741	149.12	66.4274	74.7496	120.646	137.702	22.4601	47.754
28.0754	15.4618	428.078	297.877	333.086	335.481	45.8049	65.6813
1046.73	1427.67	288.785	369.472	79.8087	169.99	50.5804	108.099
396.929	852.975	10.8115	20.4218	4912.34	10731.8	199.899	554.748
142.606	765.507	0.976068	1.22912	431.74	1165.97	72.2823	186.113
16.6194	71.8114	0	0	558.136	365.516	4.91679	18.9107
82.9294	711.608	40.7424	51.6071	303.043	136.855	382.712	742.293
108.547	877.532	0.223626	1.06222	260.603	876.572	103.652	142.979
98.8867	265.226	5.64986	15.7113	334.201	505.963	5.9777	30.6932
30.3054	83.2417	20.0515	48.5029	6.53782	14.5466	87.4253	274.582
218.23	199.689	200.012	175.894	141.854	162.134	52.5007	277.148
4.51807	29.6185	40.8194	20.1821	73.1295	78.1963	339.886	193.12
4.3486	12.0696	2.89231	3.9017	296.443	895.396	1.46628	67.7419
173.819	414.992	16.596	13.3501	175.041	142.732	1.76678	61.2485
83.9911	91.3313	1.51047	2.78015	104.536	70.4636	1.35467	4.84932
286.766	363.221	86.0518	367.404	308.554	1755.16	52.2482	124.027
68.8909	109.361	102.305	101.427	15.3613	100.198	40.7861	54.4452
71.3035	74.3057	21.8199	98.3325	757.407	403.876	57.849	109.347
72.0085	41.1813	45.1769	37.5007	16.7813	24.1315	24.5826	42.9549
64.1258	91.1979	234.464	208.286	466.453	2323.41	70.3202	262.793
13.4103	115.6	36.4274	28.2554	345.834	502.692	73.6153	168.907
16.3378	92.9088	1.54117	3.08234	23.0795	54.1818	43.0878	60.7274
182.935	126.201	11.5122	22.2439	190.596	337.943	7.71945	20.622
6.00167	16.3856	45.9774	53.6706	81.339	228.707	13.5501	79.9458
39.5699	79.228	17.7397	19.8598	24.8044	18.9638	85.0002	116.854
448.844	317.887	159.085	194.4	107.503	179.422	23.6298	31.4465
145.562	61.8349	23.6579	37.9227	541.587	986.217	80.7526	150.658
1937.05	781.116	2.48088	6.09882	228.54	437.492	2.77008	9.05445
25.8347	12.3539	5.97576	9.84895	2158.48	523.633	91.5154	113.751
145.942	36.9636	53.7925	78.3368	47.1906	50.6137	302.792	481.104
22.5125	31.6945	175.42	140.407	156.418	178.013	103.774	86.2534
601.006	688.467	66.611	56.5109	260.453	380.051	55.6428	99.6334
99.9603	67.535	0.170039	2.38055	169.131	109.797	51.5657	38.934
3.83526	4.17965	4.71402	7.54243	24.346	46.8927	9.69566	23.2965
64.851	180.995	33.9773	69.9534	36.4449	78.8511	4.9403	84.8086
178.965	70.7917	11.491	17.0964	57.0132	107.529	32.9076	59.2896
67.7442	168.845	3.09406	6.65223	52.4017	63.4203	14.8454	32.4271
38.3306	63.4975	3.88718	3.30144	245.28	373.033	103.9	372.423
13.9613	28.179	26.3994	24.7122			42.1682	101.041
263.644	479.645	4.71502	10.109			108.024	117.792
799.108	746.878	6.55996	33.8494			140.978	349.196
134.194	239.365	4.82531	7.98033			498.403	1140.06
108.646	430.603	13.5283	40.4854			114.826	277.811
361.111	451.469	4.24874	17.3812			13.957	51.7986
81.4602	87.9744	2.81195	108.26			8.76804	22.664
8.74302	30.1455	6.44432	6.65474			72.8266	121.587
64.3495	62.1165	0.753674	5.56881			55.4521	88.1649
89.8879	105.401	21.8043	19.5568			48.8508	101.22
91.992	644.946	58.3014	45.229			113.938	165.792
10.3311	9.51953	13.7338	13.8165			0.972627	10.1431
114.606	132.784	68.9717	360.185			11.7288	16.2004
60.8468	81.7085	2.40401	2.17028			19.3728	51.611
155.292	141.463	1.40241	2.03747			9.08893	42.6146
17.0993	20.4303	46.7637	52.9163			4.27984	20.7407
105.446	50.8427	2.37167	4.28725			320.948	439.365
122.053	146.523	8.98164	11.6027			2.45528	0.701508
533.021	638.639	49.0086	77.2954			141.811	291.327
99.8164	93.0467	22.2085	31.8706			13.739	16.5195
99.6558	235.886	11.7863	32.6377			4.45825	24.1915
13.0675	12.474	37.7414	37.8005			15.2128	27.1478
92.2321	133.923	11.7052	34.3271			165.255	222.82
220.983	425.187	49.1675	61.1978			98.5016	547.777
4.76023	12.5176	2.73872	3.54567			1.69533	11.1407
380.58	179.078	10.1022	12.2322			177.787	243.289
59.8869	112.713	21.048	35.8767			98.9532	122.352
341.427	801.288	34.5759	90.7618			3634.31	11830.7
196.583	621.348	26.0295	64.3292			2.39801	4.98658
342.063	421.791	292.226	348.596			102.434	120.227
264.623	669.625	0.898674	14.9405			19.5738	34.6131
18.6311	33.9649	8.0664	28.4078			187.254	402.292
295.579	767.483	77.9553	108.946			223.635	119.964
195.027	391.997	10.6335	13.5747			56.8504	94.9627
7.23119	7.91239	1.70284	5.23372			37.9843	59.237
115.392	222.321	10.2471	23.267			16.9471	34.8874
32.8913	58.2795	34.0837	74.4556			70.6724	60.1802
51.7893	384.419	8.55593	9.64107			13.9023	38.9071
57.4942	229.284	2.18698	2.62104			6.81922	50.2168
45.4369	417.087	1.96995	2.02838			94.8476	226.211
3746.97	60785.6	106.656	89.9898			62.389	128.636
3384.65	56741.7	29.5677	39.1868			151.467	270.882
287.921	201.122	16.1612	23.6514			8.52227	27.416
928.54	6182.74	185.753	156.603			123.138	281.107
3.34982	14.2766	9.06511	7.52922			112.56	268.316
121.725	172.476	54.4254	40.1585			26.1174	47.0873
175.537	915.702	2.75028	9.68097			68.127	34.8988
40.626	43.4224	81.9616	80.647			6.09342	13.6896
80.7753	250.728	43.4307	47.9883			3089.39	7143.18
82.4594	111.02	14.8465	40.6752			144.75	221.147
284.404	221.841	91.1094	92.7841			51.6034	251.137
92.6641	838.867	196.292	58.911			182.164	526.803
136.277	41.9313	22.7609	42.452			94.9908	516.715
255.71	528.691	4.85844	7.3435			46.0114	246.12
149.135	320.45	2.91835	3.95193			144	330.839
174.497	105.383	5.24207	33.8063			644.922	1064.29
428.571	223.599	5.53422	6.31886			131.906	206.49
11.4274	13.3306	9.12354	8.09683			62.5939	107.46
120.646	212.384	3.69783	4.84975			36.1884	55.776
333.086	685.75	353.333	498.667			36.7716	159.551
39.6175	256.831	7.7803	15.024			41.5573	176.19
552.896	588.798	9.79253	18.5375			97.3616	128.68
179.688	508.429	1280.25	416.827			29.4416	98.4772
4912.34	19228.6	31.1853	34.0067			34.2335	40.3407
127.462	125.009	111.363	71.9716			27.636	39.3002
184.929	234.844	122.753	109.871			16.6228	46.3136
364.426	452.787	73.0068	48.6497			261.274	382.987
558.136	537.14	134.153	109.575			24.8459	39.1155
10.3643	18.2213	10.0167	13.9232			46.3952	63.7838
78.8288	109.993	5.3172	6.64441			4.15869	5.47756
143.729	127.593	12.4875	24.6995			22.2037	31.1102
296.443	861.675	37.7963	37.429			18.5993	62.4261
31.3447	91.9751	2.46091	3.81866			54.9248	99.7514
27.1852	70.7513	143.192	165.426			3.40136	20.1247
56.0629	43.2385	4.04841	3.15526			53.0775	110.513
21.0851	32.0027	14.3155	48.6561			14.6609	113.08
104.536	121.299	3.05875	6.75034			41.7741	104.852
49.4363	115.28	36.202	58.3639			25.7135	98.1125
132.929	744.362	2.33304	11.8711			30.441	68.1927
35.7095	54.1653	14.5965	32.842			255.415	677.251
79.0651	111.077	1.38098	2.24541			41.7815	52.6463
56.99	250.415	49.2463	71.7861			43.5256	99.7433
308.554	1852.35	6.56792	9.38275			47.516	186.429
15.3613	118.701	4.22992	6.29987			0.673854	9.43396
106.632	40.486	41.499	97.6768			41.7109	85.3936
59.2237	66.5526	3.48977	52.6707			11.0488	18.5521
62.9805	69.4694	269.892	309.771			111.058	396.841
466.453	1024.5	2.25124	3.2643			549.848	2196.03
345.834	823.889	68.7023	30.5344			4.11093	10.4405
2.27926	4.16212	6.38121	14.702			67.6199	106.88
5.38012	109.006	7.45108	11.6407			39.4048	123.38
24.8044	48.4191	35.9792	34.1148			146.268	238.574
107.503	500.894	227.72	101.81			9.43184	26.3867
176.563	172.515	1.44303	1.98651			29.9003	65.1163
112.498	407.939	32.7413	29.9355			62.537	96.2848
2158.48	1039.85	1.53905	3.55906			99.6175	241.568
21.0017	23.1135	12.0319	14.7316			33.4738	124.721
156.418	345.919	46.0168	61.7103			28.552	199.864
169.131	146.067	3.66444	4.0985			43.8074	81.4098
3.48561	16.9336	78.6965	83.0026			4.75845	30.1637
24.346	22.7059	16.1827	66.0747			18.9834	46.5768
36.4449	162.444	2.2282	2.76604			92.7179	309.141
57.0132	200.675	5.74857	6.15582			736.61	709.001
52.4017	24.5252	14.1593	15.41			73.6836	138.093
		0.956212	4.15458			94.4762	198.238
		10.8161	8.84956			14.935	58.518
		86.671	93.237			90.1222	205.3
		346.813	326.135			11.3801	28.1156
		2.9108	5.40578			102.883	161.031
		76.0405	74.581			64.6945	147.163
		2.84546	2.34332			50.3094	126.307
		5.31532	9.45946			76.5347	189.344
		18.4636	31.4688			29.8605	81.7286
		2.91082	5.46882			3.05111	30.2568
		637.238	2101.68			92.529	80.4316
		4.93133	6.12165			329.098	682.338
		77.6938	137.21			26.9484	56.5326
		172.399	290.87			241.96	664.934
		39.9265	74.2847			190.77	335.342
		40.9614	69.9052			162.241	258.851
		9.67668	47.9444			180.284	314.405
		5.48414	17.5459			96.1053	239.689
		5.47112	32.8267			102.022	114.652
		1.91152	1.60267			232.827	311.385
		7.55085	9.31677			3237.66	16884.9
		20.2562	19.3096			108.531	323.916
		61.7882	56.3781			63.0038	156.235
		169.914	112.321			22.5921	111.865
		4.64499	4.11413			2.15983	13.103
		12.8693	12.1381			31.8354	88.8404
		5.2459	30.1639			69.2432	57.971
		19.0509	116.037			128.978	185.676
		164.238	155.408			93.6054	119.358
		301.005	322.467			4.30267	10.3588
		74.0844	60.2309			450.021	1229.95
		3.78353	3.00231			29.8851	187.879
		3.73957	6.61937			154.639	288.292
		23.3871	24.8318			11.9258	8.83392
		62.5983	158.855			173.055	327.027
		7.8944	13.2005			206.201	76.7698
		193.971	955.439			5.17688	27.61
		1.11467	1.72965			29.3856	87.2663
		13.0714	22.6807			851.232	1580.13
		68.9655	422.583			235.132	181.641
		6.2293	7.25438			298.546	1159.71
		5.79151	29.9228			136.788	152.661
		1.50098	5.11873			154.331	557.086
		20.6108	31.2118			9.20845	29.6717
		2.69738	2.54176			1052.95	3461.49
		223.03	212.245			821.289	3981.41
		22.2543	69.806			153.182	457.135
		14.0655	14.6966			46.4321	85.6142
		17.3709	75.3521			59.1734	89.2126
		568.837	151.014			72.7216	102.752
		5.33278	7.08971			315.37	2178.15
		1.99681	21.5655			42.9007	87.9662
		5.98501	5.68325			124.125	444.723
		57.0477	55.6395			19.5715	27.9097
		91.3907	188.481			4.76039	13.8051
		8.92032	12.9939			158.056	325.539
		1733.87	2814.07			36.7363	64.8363
		107.628	201.178			13.721	18.6214
		89.7814	85.1167			46.3011	148.935
		4416.47	1468.24			58.3723	35.0417
		1.43164	28.6328			154.769	262.461
		39.3213	53.4411			349.749	741.079
		7.17285	90.8677			5.63554	26.3524
		3.99612	13.3204			30.5917	446.773
		10.5347	19.0304			374.439	711.613
		3.18403	3.73465			26.0627	56.3764
		34.7913	39.6578			8.62363	15.2835
		17.5004	58.4945			58.9492	132.537
		529.581	569.606			464.438	369.901
		38.9444	39.9396			17.6356	38.3235
		341.474	416.881			16.0508	26.1724
		61.2828	106.641			39.6131	105.481
		1450.65	3306.33			98.328	124.695
		7.29161	30.2153			14.1958	23.1016
		104.739	241.424			75.4988	176.164
		27.5125	30.1419			77.318	158.827
		13.0738	17.5308			4.82133	10.2099
		23.922	31.7411			35.8517	67.819
		48.9148	72.8779			14.1191	34.4997
		11.8437	32.0682			2.94413	12.351
		11.5891	12.9641			12.6825	30.0841
		77.469	72.0284			1.49373	4.87951
		197.573	338.986			43.7791	72.0845
		195.158	356.348			178.157	262.174
		25.4437	26.5363			420.321	853.613
		12.3515	13.5772			89.639	132.937
		1090.47	978.957			24.5141	33.845
		9.00969	30.6834			5.64836	17.3056
		5.81581	25.7865			198.732	431.171
[truncated: 1,923 more rows]

## Sheet: Fig_3f
PRO-seq gene body density at not-activated genes whose promoters do or do not contain HSF1 peaks. The data were subsequently log-transformed for this plot.
[truncated: 20,260 more rows]

[truncated: 12 more sheets: Fig_3i, Fig_3j, Fig_4a, Fig_4b, Fig_6b, Sup_Fig_6d, Fig_7d, Fig_7g, Fig_7h, Fig_7i, Sup_Fig_7b, Sup_Fig_7c]
